# Supplementary material for: Network pharmacology and experimental verification-based strategy for exploring the mechanisms of luteolin in the treatment of osteosarcoma
Source: Cancer Cell Int. 2023 Sep 25;23:213. doi: 10.1186/s12935-023-03046-x (PMC10521544; doi:10.1186/s12935-023-03046-x)
Supplement: Supplementary file 2 — Supplementary Material 2 [file 12935_2023_3046_MOESM2_ESM.xlsx]

## Sheet: Table S3
	ID	Description	GeneRatio	BgRatio	pvalue	p.adjust	qvalue	geneID	Count
GO:0001503	GO:0001503	ossification	252/3503	429/18903	2.33e-78	1.49e-74	5.01e-75	EGFR/AKT1/MMP2/RUNX2/TNFRSF11A/LOX/ESRRA/EXT1/EXT2/BCOR/YAP1/MAPK14/CCN2/CTNNB1/ERCC2/GLI2/GSK3B/HIF1A/IGF1/IL6/MMP9/WWOX/MAPK1/MAPK3/PTH/PTGS2/PTK2/BCL2/BGLAP/BMP2/SOX2/SPP1/TGFB1/TNF/TNFSF11/FGF2/PTH1R/SOX9/SATB2/GDF2/CCN1/VDR/MMP13/NOTCH1/PTHLH/TWIST1/WNT5A/FASN/GLI1/IGF2/CASR/CDK6/IGFBP5/LEF1/PPARG/BMP7/CDH11/COL1A1/FGFR3/FGFR2/DKK1/IGFBP3/SMAD4/ATF4/SNAI1/TGFB2/TP63/NR1I3/SP7/JAG1/EPHA2/HGF/…	252
GO:0048732	GO:0048732	gland development	244/3503	441/18903	1.26e-68	4.03e-65	1.35e-65	EGFR/AKT1/EZH2/MET/MMP2/VEGFA/TNFRSF11A/JUN/WT1/EXT1/PRDX2/BRCA2/CITED2/NFIB/CTNNB1/EGF/ESR1/GLI2/HIF1A/IL6/PCNA/PIK3CA/MAPK1/MAPK3/PTEN/CCND1/BCL2/BMP2/SOX2/TGFB1/TNF/TNFSF11/FGF2/SOX9/TGFA/VDR/NR3C1/NOTCH1/WNT5A/FASN/GLI1/IGF2/SMAD2/RAF1/ERBB4/IGFBP5/MSN/ATM/LEF1/SERPINF1/BAX/RELA/BMP7/CDKN1B/CREB1/AKT2/FGFR2/JAK2/SMAD4/MTX1/NME1/SIX1/SRC/TGFB2/CAV1/TP63/CDKN2B/EDN1/EPHA2/FRZB/DKK3/HGF/FOXA1/HO…	244
GO:0033674	GO:0033674	positive regulation of kinase activity	253/3503	496/18903	1.08e-61	2.31e-58	7.75e-59	EGFR/AKT1/EZH2/MET/VEGFA/SIRT1/TNFRSF11A/MST1R/CDKN1A/EGF/EPHB2/ERBB2/FGFR1/MTOR/IGF1/IGF1R/IL1B/PIK3CA/PIK3CG/PTK2/CCND1/BMP2/TGFB1/TNF/TNFSF11/FGF2/CCN1/KIT/TGFA/GH1/HSP90AA1/THBS1/WNT5A/IGF2/ROS1/CLU/ERBB4/CDKN1B/ECT2/FGFR3/FGFR2/DKK1/HRAS/IRS1/JAK2/KDR/MAP2K7/WNK1/SRC/TGFB2/TNFRSF10B/CCNB1/EDN1/EGR1/EPHA2/ERBB3/FLT1/ALK/GHR/IFNG/IL2/IL6R/RHOA/MAP3K5/MNAT1/ROR2/PDGFA/PDGFRB/FBXW7/MAP2K1/TRAF6/…	253
GO:2001233	GO:2001233	regulation of apoptotic signaling pathway	211/3503	374/18903	2.5e-61	4e-58	1.35e-58	TP53/RB1/AKT1/MYC/SIRT1/GSTP1/BMI1/PRDX2/MDM2/LMNA/YAP1/CTNNB1/FGFR1/GSK3B/HIF1A/IGF1/IL1B/MMP9/WWOX/PIK3CB/PTEN/PTGS2/BCL2/TNF/TNFSF10/CD44/FAS/BECN1/PARP1/MCL1/MAPK7/CXCL12/THBS1/RAF1/CLU/ICAM1/ACKR3/BAX/RELA/IL1A/JAK2/SNAI1/SRC/CAV1/TP63/RIPK1/HGF/HSPB1/AR/ITGAV/SERPINE1/FBXW7/PAK5/SFRP2/TERT/TGFBR1/TIMP3/BCL2L11/RIPK3/NOC2L/HDAC1/ING2/ITGA6/LGALS3/MIF/ATF3/NFE2L2/PRKN/PML/RET/S100A9/CX3CL1/SF…	211
GO:1903706	GO:1903706	regulation of hemopoiesis	224/3503	413/18903	7.12e-61	9.12e-58	3.07e-58	RB1/MYC/LOX/ESRRA/PRDX2/MAPK14/CTNNB1/ERBB2/FOS/MTOR/GLI2/HIF1A/HMGB1/TNFRSF11B/ACTB/BGLAP/STAT3/ZEB1/TGFB1/TNF/TNFSF11/CTLA4/MIR17HG/SOX4/CDK6/FOXO3/FOXP1/LEF1/CASP8/LILRB1/CREB1/HLA-DOA/HSF1/LIF/RIPK1/JAG1/FBN1/HOXA9/IFNG/IL2/IL10/RHOA/SMAD7/ROR2/FBXW7/TRAF6/CEBPA/CEBPB/CIB1/CSF3/GABPA/BRD7/IL2RA/JUNB/MDK/MMP14/NOTCH2/PRKCA/PTN/SFRP1/BMP4/SNAI2/TCF7/TLR4/WNT10B/XBP1/ING5/CUL4A/CBFB/CD86/LRRC17/…	224
GO:0070482	GO:0070482	response to oxygen levels	197/3503	337/18903	9.34e-61	9.97e-58	3.35e-58	TP53/AKT1/MMP2/MYC/VEGFA/SIRT1/CITED2/MDM2/LMNA/CCN2/FOS/MTOR/HIF1A/PIK3CB/PTEN/PTGS2/BCL2/BMP2/TNF/CXCR4/CASP3/E2F1/FAS/BECN1/NOTCH1/CXCL12/SLC2A1/THBS1/TWIST1/FOXO1/CASR/EPAS1/FOXO3/ATM/PPARG/BMP7/CDKN1B/NDRG1/PDPN/COL1A1/HSF1/IL1A/SMAD4/MDM4/ATF4/SRC/TGFB2/HSP90B1/CAV1/ROCK2/ADM/EDN1/EGR1/HDAC2/ITGA2/RHOA/PDGFA/PDGFRB/TERT/CA9/ATG7/ATF2/CRYAB/LPAR1/EP300/ERCC3/HK2/BIRC2/HSD11B2/RBPJ/JUND/MECP2…	197
GO:0045785	GO:0045785	positive regulation of cell adhesion	247/3503	484/18903	2.81e-60	2.57e-57	8.64e-58	AKT1/VEGFA/BMI1/CITED2/CRK/ERBB2/FN1/POLDIP2/GLI2/CD274/GSK3B/HMGB1/IGF1/IL1B/IL6/PIK3CA/ACTB/ROCK1/SOX2/TNF/TNFSF11/CD44/CCN1/SOX4/RAC1/CXCL12/WNT5A/IGF2/CDK6/FOXO3/HAS2/ATM/LEF1/RELA/BMP7/CD276/PDPN/LILRB1/HLA-DOA/IL1A/JAK2/KDR/LIF/CCL2/SRC/TGFB2/HAVCR2/CAV1/CD47/KLRK1/FOXA1/HES1/IFNG/IL2/IL10/ITGA2/ITGAV/RHOA/LGALS1/SMAD7/SFRP2/TRAF6/PDCD1LG2/CIB1/FERMT2/FOXF1/FOXC2/ALOX5/BRD7/HLA-A/IL2RA/IL12…	247
GO:0030099	GO:0030099	myeloid cell differentiation	220/3503	407/18903	1.94e-59	1.55e-56	5.21e-57	RB1/MYC/VEGFA/SIRT1/TNFRSF11A/JUN/LOX/ESRRA/CITED2/RPS19/MAPK14/CTNNB1/ERCC2/FOS/MTOR/HIF1A/MMP9/TNFRSF11B/PIK3CD/BGLAP/STAT3/TGFB1/TNF/CASP3/TNFSF11/KIT/PARP1/FASN/CASP9/CDK6/EPAS1/FOXO3/FOXP1/LEF1/PPARG/CASP8/LILRB1/CREB1/HSF1/JAK2/LIF/SRC/RIPK1/CDKN2B/JAG1/EPHA2/FBN1/ANXA2/HOXA9/IFNG/IL11/ROR2/FBXW7/TRAF6/KLF2/CEBPA/CEBPB/CIB1/CSF3/EP300/FLI1/GABPA/HOXB7/IRF8/RBPJ/JUNB/NOTCH2/ZBTB7A/PML/TET2/P…	220
GO:1903131	GO:1903131	mononuclear cell differentiation	240/3503	473/18903	5.88e-58	4.19e-55	1.41e-55	TP53/EZH2/MYC/VEGFA/RUNX2/BMI1/JUN/PRDX2/CTNNB1/ERBB2/FOS/MTOR/GLI2/HMGB1/IL1B/IL6/PIK3CD/BCL2/ACTB/STAT3/ZEB1/CTLA4/KIT/MIR17HG/SOX4/FASN/CDK6/FOXO3/FOXP1/ITGB1/ATM/LEF1/PPARG/BAX/LILRB1/HLA-DOA/IL1A/ATG5/EGR1/IFNA1/IFNA13/IFNG/IL2/IL6R/IL10/IL11/RHOA/LGALS1/SMAD7/TRAF6/WNT1/DCAF1/HDAC9/HDAC4/CEBPB/RIPK3/KLF6/ATF2/CTSL/EP300/BRD7/IRF8/RBPJ/IL2RA/TNFRSF9/JUNB/MDK/MMP14/NOTCH2/NTRK1/ZBTB7A/SFRP1/B…	240
GO:0036293	GO:0036293	response to decreased oxygen levels	183/3503	309/18903	1.1e-57	7.07e-55	2.38e-55	TP53/AKT1/MMP2/MYC/VEGFA/SIRT1/CITED2/MDM2/LMNA/CCN2/FOS/MTOR/HIF1A/PIK3CB/PTEN/PTGS2/BCL2/BMP2/TNF/CXCR4/CASP3/E2F1/BECN1/NOTCH1/CXCL12/SLC2A1/THBS1/TWIST1/CASR/EPAS1/FOXO3/ATM/PPARG/BMP7/CDKN1B/NDRG1/HSF1/IL1A/SMAD4/MDM4/ATF4/SRC/TGFB2/HSP90B1/CAV1/ROCK2/ADM/EDN1/EGR1/ITGA2/RHOA/PDGFA/TERT/CA9/ATF2/CRYAB/EP300/ERCC3/HK2/BIRC2/HSD11B2/RBPJ/JUND/MECP2/MMP14/MTHFR/NFE2L2/OXTR/PDK1/PLAU/PML/SFRP1/A…	183
GO:0097193	GO:0097193	intrinsic apoptotic signaling pathway	176/3503	298/18903	3e-55	1.75e-52	5.87e-53	TP53/CHEK2/AKT1/MYC/SIRT1/TOPORS/BRCA2/MDM2/CDKN1A/HIF1A/MMP9/WWOX/PIK3CB/PTGS2/BCL2/TNF/CASP3/CD44/E2F1/BECN1/PARP1/MCL1/MAPK7/CXCL12/CASP9/CLU/ATM/ACKR3/BAX/E2F2/HRAS/JAK2/ATF4/SNAI1/SRC/CAV1/TP63/TNFRSF10B/EPHA2/FHIT/HSPB1/MAP3K5/FBXW7/SFRP2/TP73/BCL2L11/CEBPB/RIPK3/ATF2/DDX5/EP300/NOC2L/MSH6/HDAC1/HIC1/ING2/MIF/NFE2L2/PRKN/PDK1/PML/DIABLO/S100A9/SNAI2/STK11/XBP1/PTTG1IP/CUL4A/SLC9A3R1/MAPK8IP…	176
GO:0001666	GO:0001666	response to hypoxia	174/3503	296/18903	3.27e-54	1.74e-51	5.86e-52	TP53/MMP2/MYC/VEGFA/SIRT1/CITED2/MDM2/LMNA/FOS/MTOR/HIF1A/PIK3CB/PTEN/PTGS2/BCL2/BMP2/TNF/CXCR4/CASP3/E2F1/BECN1/NOTCH1/CXCL12/SLC2A1/THBS1/TWIST1/CASR/EPAS1/FOXO3/ATM/PPARG/BMP7/CDKN1B/NDRG1/HSF1/IL1A/SMAD4/MDM4/SRC/TGFB2/HSP90B1/CAV1/ROCK2/ADM/EDN1/EGR1/ITGA2/RHOA/PDGFA/TERT/CA9/ATF2/CRYAB/EP300/ERCC3/HK2/BIRC2/HSD11B2/RBPJ/JUND/MECP2/MMP14/MTHFR/NFE2L2/PDK1/PLAU/PML/SFRP1/ADAM17/VEGFC/CAT/CFLA…	174
GO:0043410	GO:0043410	positive regulation of MAPK cascade	240/3503	496/18903	4.54e-53	2.24e-50	7.53e-51	GRM4/EGFR/EZH2/VEGFA/TNFRSF11A/JUN/PRDX2/MST1R/AKAP12/CRK/CCN2/CTNNB1/EGF/ERBB2/FGFR1/HMGB1/IGF1/IGF1R/IL1B/IL6/PIK3CG/MAPK3/PTEN/ROCK1/BMP2/SOX2/TGFB1/TNF/TNFSF11/CD44/FGF2/KIT/TGFA/GH1/NOTCH1/THBS1/WNT5A/IGF2/RAF1/CASR/ERBB4/XIAP/ICAM1/ACKR3/FGFR3/FGFR2/DKK1/HRAS/IGFBP3/IL1A/JAK2/KDR/KISS1/LIF/MAP2K7/CCL2/SRC/TGFB2/HAVCR2/RIPK1/ROCK2/CDH2/EDN1/FLT1/ALK/GHR/HGF/IL11/AR/MAP3K5/ROR2/PDGFA/PDGFRB/F…	240
GO:0051090	GO:0051090	regulation of DNA-binding transcription factor activity	226/3503	454/18903	1.06e-52	4.84e-50	1.63e-50	RB1/AKT1/EZH2/VEGFA/SIRT1/TNFRSF11A/PRDX2/CTNNB1/ESR1/IL1B/IL6/MAPK3/PTEN/BMP2/STAT3/TNF/TNFSF11/E2F1/MTDH/KIT/MAPK8/TWIST1/WNT5A/GLI1/CLU/ESR2/PPARG/RELA/BMP7/TRIM13/HSF1/JAK2/HAVCR2/CAV1/RIPK1/KLF4/EDN1/ALK/HDAC2/FOXA1/HES1/IL10/AR/LRP5/SMAD7/PIM1/TRIM27/TRAF6/WNT1/FZD1/HDAC4/TRIM14/CIB1/PPARGC1A/RIPK3/ATF2/CSF3/EDA/EP300/MAP3K10/NTRK1/ZBTB7A/PRKCB/EIF2AK2/S100A9/CX3CL1/TLR4/SUMO1/WNT10B/CAMK2A…	226
GO:0018108	GO:0018108	peptidyl-tyrosine phosphorylation	201/3503	380/18903	2.57e-52	1.1e-49	3.69e-50	TP53/EGFR/MET/VEGFA/MST1R/IL3/EGF/EPHB2/ERBB2/FGFR1/MTOR/IGF1/IGF1R/IL6/MAPK3/PTK2/TGFB1/TNF/CD44/KIT/TGFA/GH1/IGF2/ROS1/ERBB4/FGFR3/FGFR2/HSF1/JAK2/KDR/LIF/MAP2K7/SRC/CAV1/IL24/EPHA2/ERBB3/FLT1/ALK/GHR/HDAC2/HGF/HES1/IFNG/IL2/IL6R/IL11/ROR2/PDGFA/PDGFRB/PECAM1/PKM/FBXW7/MAP2K1/MAP2K4/SFRP2/BMP6/WEE1/CSF3/EFEMP1/GFRA1/GRM5/IL12A/MIF/NTRK1/PDGFB/PDGFRA/EIF2AK2/RET/CCL5/SFRP1/SPINK1/ADAM17/SRCIN1/N…	201
GO:0001649	GO:0001649	osteoblast differentiation	153/3503	246/18903	2.8e-52	1.12e-49	3.77e-50	AKT1/RUNX2/LOX/ESRRA/YAP1/MAPK14/CTNNB1/GLI2/GSK3B/IGF1/IL6/WWOX/PTK2/BGLAP/BMP2/SOX2/SPP1/TNF/FGF2/PTH1R/SOX9/SATB2/GDF2/CCN1/NOTCH1/PTHLH/TWIST1/FASN/GLI1/IGF2/CDK6/IGFBP5/LEF1/PPARG/BMP7/COL1A1/FGFR2/IGFBP3/SMAD4/ATF4/SNAI1/TP63/NR1I3/SP7/JAG1/EPHA2/HGF/TNC/IL6R/LRP5/SMAD1/MEF2D/SFRP2/BMP6/FZD1/CEBPA/CEBPB/FERMT2/TWIST2/VCAN/DDX5/WWTR1/H3-3A/H3-3B/ILK/JUNB/JUND/SIRT7/PSMC2/SFRP1/BMP4/BMPR2/SNA…	153
GO:0018212	GO:0018212	peptidyl-tyrosine modification	201/3503	382/18903	7.78e-52	2.93e-49	9.86e-50	TP53/EGFR/MET/VEGFA/MST1R/IL3/EGF/EPHB2/ERBB2/FGFR1/MTOR/IGF1/IGF1R/IL6/MAPK3/PTK2/TGFB1/TNF/CD44/KIT/TGFA/GH1/IGF2/ROS1/ERBB4/FGFR3/FGFR2/HSF1/JAK2/KDR/LIF/MAP2K7/SRC/CAV1/IL24/EPHA2/ERBB3/FLT1/ALK/GHR/HDAC2/HGF/HES1/IFNG/IL2/IL6R/IL11/ROR2/PDGFA/PDGFRB/PECAM1/PKM/FBXW7/MAP2K1/MAP2K4/SFRP2/BMP6/WEE1/CSF3/EFEMP1/GFRA1/GRM5/IL12A/MIF/NTRK1/PDGFB/PDGFRA/EIF2AK2/RET/CCL5/SFRP1/SPINK1/ADAM17/SRCIN1/N…	201
GO:0022407	GO:0022407	regulation of cell-cell adhesion	236/3503	490/18903	9.95e-52	3.54e-49	1.19e-49	AKT1/VEGFA/BMI1/PRDX2/CITED2/MAPK14/ERBB2/GLI2/CD274/HMGB1/IGF1/IL1B/IL6/PIK3CA/PTEN/PTK2/ACTB/BMP2/SOX2/TGFB1/TNF/CASP3/TNFSF11/CD44/CTLA4/SOX4/NOTCH1/MAPK7/CXCL12/WNT5A/IGF2/FOXO3/HAS2/LEF1/RELA/BMP7/CD276/PDPN/LILRB1/HLA-DOA/IL1A/JAK2/PRKAR1A/CCL2/WNK1/SRC/HAVCR2/CAV1/KLF4/CD47/KLRK1/JAG1/FOXA1/HES1/IFNG/IL2/IL10/RHOA/LGALS1/SMAD7/BMP6/TRAF6/WNT1/PDCD1LG2/CEBPB/ALOX5/BRD7/HLA-A/IL2RA/IL12A/LGA…	236
GO:0031667	GO:0031667	response to nutrient levels	228/3503	474/18903	7.38e-50	2.49e-47	8.36e-48	TP53/WRN/AKT1/RUNX2/SIRT1/TNFRSF11A/EIF2S1/FOLR1/CDKN1A/MAPK14/ERCC1/FOS/MTOR/IGF1R/TNFRSF11B/MAPK1/MAPK3/PTH/PTGS2/CCND1/BCL2/BGLAP/SPP1/ZEB1/TNF/FAS/MAPK8/VDR/BECN1/ALB/GH1/SLC2A1/FOXO1/HSPA5/CASR/FOXO3/PPARG/BAX/BMP7/COL1A1/HSF1/IL1A/ATF4/SRC/ATG5/CDKN2B/SP7/ADM/GHR/ITGA2/MAP3K5/PIM1/SFRP2/SP1/NR1H2/TRPV1/XPR1/GDF15/ATG7/POSTN/PPARGC1A/ATF2/ATN1/HSD11B2/MGMT/ASS1/MTHFR/ATF3/NFE2L2/NPY/NTRK1/PR…	228
GO:0050673	GO:0050673	epithelial cell proliferation	230/3503	481/18903	9.94e-50	3.18e-47	1.07e-47	RB1/EGFR/AKT1/MYC/VEGFA/RUNX2/SIRT1/JUN/BRCA2/NFIB/CDK4/YAP1/CTNNB1/EGF/ERBB2/ESR1/FGFR1/HIF1A/HMGB1/IGF1/IL6/PIK3CB/PIK3CD/MAPK1/PTEN/CCND1/BMP2/SOX2/STAT3/ZEB1/TGFB1/TNF/TNFSF11/FGF2/SOX9/GDF2/KIT/TGFA/VDR/NOTCH1/CXCL12/THBS1/TWIST1/WNT5A/GLI1/IGF2/SPARC/CDK6/HAS2/IGFBP5/SERPINF1/PPARG/BAX/CDKN1B/FGFR2/HRAS/IGFBP3/KDR/NME1/SIRT6/CCL2/SIX1/TGFB2/CAV1/TP63/CDKN2B/JAG1/EPHA2/F3/FLT1/HGF/HES1/IL10/…	230
GO:0030098	GO:0030098	lymphocyte differentiation	210/3503	419/18903	1.31e-49	4.01e-47	1.35e-47	TP53/EZH2/RUNX2/BMI1/PRDX2/CTNNB1/ERBB2/MTOR/GLI2/HMGB1/IL1B/IL6/PIK3CD/BCL2/ACTB/STAT3/ZEB1/CTLA4/KIT/MIR17HG/SOX4/CDK6/FOXO3/FOXP1/ITGB1/ATM/LEF1/BAX/HLA-DOA/IL1A/ATG5/EGR1/IFNA1/IFNA13/IFNG/IL2/IL6R/IL10/IL11/RHOA/LGALS1/SMAD7/WNT1/DCAF1/HDAC9/HDAC4/RIPK3/KLF6/ATF2/CTSL/EP300/BRD7/IRF8/RBPJ/IL2RA/TNFRSF9/JUNB/MDK/MMP14/NOTCH2/NTRK1/ZBTB7A/SFRP1/BMP4/STK11/ADAM17/TCF7/WNT10B/XBP1/YY1/FZD5/CBFB/…	210
GO:0045860	GO:0045860	positive regulation of protein kinase activity	210/3503	420/18903	2.16e-49	6.3e-47	2.12e-47	EGFR/AKT1/EZH2/VEGFA/SIRT1/TNFRSF11A/MST1R/CDKN1A/EGF/ERBB2/FGFR1/MTOR/IGF1/IL1B/PIK3CA/PIK3CG/PTK2/CCND1/BMP2/TGFB1/TNF/TNFSF11/FGF2/CCN1/KIT/TGFA/GH1/HSP90AA1/THBS1/WNT5A/IGF2/CLU/ERBB4/CDKN1B/ECT2/DKK1/HRAS/JAK2/MAP2K7/WNK1/SRC/TGFB2/TNFRSF10B/CCNB1/EDN1/EGR1/ERBB3/FLT1/ALK/GHR/IFNG/IL6R/RHOA/MAP3K5/MNAT1/ROR2/PDGFA/PDGFRB/FBXW7/MAP2K1/TRAF6/HMGA2/CDK5/SPRY2/CIB1/FERMT2/RIPK3/CHI3L1/DAXX/FGF1/…	210
GO:0016570	GO:0016570	histone modification	227/3503	474/18903	3.16e-49	8.8e-47	2.96e-47	TP53/EZH2/VEGFA/SIRT1/BMI1/BRD4/BCOR/BRCA2/ATRX/LMNA/CTNNB1/ACTB/SETD2/MAPK8/TWIST1/AURKB/IGF2/CUL4B/CHEK1/DNMT1/LEF1/LIF/SMAD4/SIRT6/KMT2C/ATG5/CTBP1/DDB1/HDAC2/KMT5A/ING4/RAD51/HDAC9/HDAC4/HDAC6/CDK9/PPARGC1A/ATF2/EP300/KDM4C/NOC2L/BRD7/HDAC1/ING2/MECP2/MTHFR/PAX6/SIRT7/TET2/SNAI2/TBL1X/UCN/KDM6A/NSD2/TBL1XR1/TET1/BAP1/ING5/HAT1/MBD2/MTA1/CLOCK/HDAC5/HUWE1/CARM1/KAT5/CTCF/KDM5B/CREBBP/ASXL1/DNM…	227
GO:0051054	GO:0051054	positive regulation of DNA metabolic process	169/3503	301/18903	7.99e-49	2.13e-46	7.17e-47	WRN/EGFR/AKT1/MYC/SIRT1/WT1/ATRX/CTNNB1/EGF/ERCC1/ERCC2/FOXM1/GLI2/HMGB1/IGF1R/IL6/PCNA/MAPK1/MAPK3/ACTB/TGFB1/TNF/FGF2/PARP1/HSP90AA1/AURKB/GLI1/TNKS/ATM/BAX/HSF1/SIRT6/MAP2K7/SRC/KLF4/CDK2/GNL3/HGF/IL2/PDGFRB/RAD51/MAP2K4/CDK1/PPARGC1A/BRD7/H2AX/MECP2/MGMT/PDGFB/PML/PRKCG/MMS19/TNFAIP1/UCN/USP1/NSD2/YY1/ACTR2/KAT5/PTGES3/POLG2/HELQ/DHX9/DKC1/ENDOG/EYA2/FGFR4/FUS/POT1/TINF2/GREM1/GFER/ANXA3/HNRN…	169
GO:0016049	GO:0016049	cell growth	232/3503	493/18903	1.22e-48	3.13e-46	1.05e-46	TP53/RB1/EGFR/AKT1/VEGFA/SIRT1/WT1/EXT1/CDKN1A/YAP1/CTNNB1/ERBB2/FN1/MTOR/GSK3B/IGF1/BCL2/SPP1/TGFB1/CXCR4/SOX9/GDF2/HSP90AA1/SEMA6A/CXCL12/WNT5A/ROS1/ESR2/FOXP1/IGFBP5/ITGB1/CDKN1B/IGFBP3/SMAD4/SYT1/TGFB2/CDK11B/EDN1/FRZB/TNC/IL2/RHOA/LIMK1/SMAD7/ING4/PAK5/MAP2K4/SFRP2/AURKA/TGFBR1/HDAC6/CDH4/CDK5/CIB1/PDLIM5/CISH/CRYAB/AGTR1/H3-3A/H3-3B/ING1/MMP14/CCN3/PRKN/PML/RPS6KA3/S100A9/SFRP1/BMPR2/STK11/…	232
GO:0051098	GO:0051098	regulation of binding	193/3503	372/18903	1.45e-48	3.57e-46	1.2e-46	RB1/AKT1/MET/PHLDA2/JUN/LOX/EIF2S1/CDKN1A/CRK/CTNNB1/EGF/ERCC2/POLDIP2/GSK3B/HMGB1/IGF1/STMN1/MMP9/PLK1/MAPK3/ACTB/ROCK1/BMP2/TGFB1/TNFSF11/E2F1/MAPK8/PARP1/TWIST1/WNT5A/AURKB/SMAD2/TNKS/LEF1/PPARG/BAX/DKK1/HSF1/JAK2/LIF/SMAD4/NME1/SRC/CAV1/KLF4/ANXA2/HDAC2/HES1/IFNG/IL10/ITGA2/FBXW7/EBF2/AURKA/TERT/TGFBR1/TRAF6/HMGA2/HDAC4/CDK5/CDK9/NES/CSF3/EP300/ERCC4/PRKN/PAX6/ZBTB7A/PDGFB/BMP4/SUMO1/NRP1/MBD…	193
GO:0043434	GO:0043434	response to peptide hormone	209/3503	421/18903	1.63e-48	3.86e-46	1.3e-46	RB1/AKT1/SIRT1/TNFRSF11A/ESRRA/CDK4/CRK/MAPK14/CCN2/FOS/MTOR/GSK3B/APEX1/IGF1R/IL1B/PIK3CA/PTGS2/PTK2/ROCK1/BGLAP/STAT3/TNFSF10/PARP1/GH1/CXCL12/SLC2A1/FOXO1/IGF2/IGFBP5/PPARG/RELA/BMP7/CDKN1B/COL1A1/CREB1/AKT2/HSF1/IRS1/JAK2/SRC/CAV1/ROCK2/SP7/ADM/CYC1/EDN1/EGR1/FBN1/GHR/APC/APRT/IL10/NFKB1/PKM/RPE65/SP1/TRPV1/WNT1/GDF15/HDAC9/TWIST2/AGTR1/FOXC2/HSD11B2/JUND/ASS1/NFE2L2/OXTR/GAL/PRKCB/SPINK1/STK…	209
GO:2001020	GO:2001020	regulation of response to DNA damage stimulus	172/3503	312/18903	3.62e-48	8.29e-46	2.79e-46	TP53/CHEK2/EGFR/MYC/SIRT1/BRCA2/MDM2/ERCC1/FOXM1/HMGB1/PCNA/BCL2/ACTB/CD44/SETD2/COPS3/SOX4/PARP1/MCL1/CXCL12/TWIST1/CASP9/CHEK1/CLU/ATM/ACKR3/HSF1/SIRT6/SNAI1/KMT5A/ING4/RAD51/SFRP2/HMGA2/RECQL5/CDK9/DDX5/ERCC4/BRD7/H2AX/HIC1/ING2/MGMT/MIF/SIRT7/PML/PRKCG/MMS19/SNAI2/USP1/NSD2/YY1/PTTG1IP/AXIN2/CUL4A/ACTR2/CDKN2D/KAT5/HELQ/CRY1/DHX9/ENDOG/EYA2/USP22/FUS/POT1/NPM1/TRIAP1/RTEL1/MAP3K20/TERF2IP/ATR…	172
GO:0001819	GO:0001819	positive regulation of cytokine production	229/3503	486/18903	3.92e-48	8.66e-46	2.91e-46	SIRT1/AKAP12/MAPK14/EPHB2/CD274/HIF1A/HMGB1/IL1B/IL6/PIK3CD/PIK3CG/PTGS2/STAT3/TGFB1/TNF/SETD2/GDF2/KIT/HSP90AA1/THBS1/TWIST1/WNT5A/CLU/FOXP1/RELA/CD276/CASP8/LILRB1/HRAS/IL1A/JAK2/ATF4/PAEP/SRC/HAVCR2/RIPK1/ROCK2/KLRK1/AGPAT2/EGR1/F3/HDAC2/HGF/HSPB1/IFNG/IL2/IL6R/IL10/SERPINE1/TRIM27/TRAF6/IL33/CEBPB/CHI3L1/ATF2/HLA-A/IRF8/IL12A/LUM/MDK/MIF/P2RX7/EIF2AK2/CX3CL1/ADAM17/TLR4/UCN/XBP1/FZD5/CASP1/SP…	229
GO:0050863	GO:0050863	regulation of T cell activation	193/3503	376/18903	1.2e-47	2.56e-45	8.62e-46	AKT1/BMI1/PRDX2/CTNNB1/ERBB2/GLI2/CD274/HMGB1/IGF1/IL1B/IL6/PIK3CA/PTEN/ACTB/ZEB1/CASP3/TNFSF11/CTLA4/SOX4/IGF2/FOXO3/LEF1/CD276/LILRB1/HLA-DOA/IL1A/JAK2/PRKAR1A/CCL2/SRC/HAVCR2/CAV1/CD47/KLRK1/HES1/IFNG/IL2/IL10/RHOA/LGALS1/SMAD7/RAC2/TRAF6/PDCD1LG2/CEBPB/RIPK3/BRD7/HLA-A/IL2RA/IL12A/TNFRSF9/JUNB/LGALS3/MDK/CCL5/BMP4/TCF7/WNT10B/XBP1/CBFB/CD86/MAPK8IP1/CD24/EBI3/GPNMB/KAT5/TNFSF13B/MALT1/CORO1A/…	193
GO:0009314	GO:0009314	response to radiation	217/3503	452/18903	2.71e-47	5.59e-45	1.88e-45	TP53/CHEK2/WRN/EGFR/AKT1/MMP2/MYC/SIRT1/TNFRSF11A/EXT1/EIF2S1/BRCA2/MDM2/CDKN1A/YAP1/MAPK14/ERCC1/ERCC2/FOS/HIF1A/MMP9/PCNA/PTGS2/CCND1/BCL2/TNF/CASP3/COPS3/KIT/MAPK8/PARP1/ERCC5/CXCL12/AURKB/HSPA5/CASP9/CUL4B/CHEK1/ITGB1/MMP3/ATM/BAX/RELA/TRIM13/ECT2/AKT2/HRAS/HSF1/IL1A/KRAS/MMP1/ATF4/SIRT6/MAP2K7/DDB1/EGR1/RAD51/RPE65/SFRP2/CDK5/CRYAB/GADD45A/EP300/ERCC3/ERCC4/SLC7A11/NOC2L/MSH6/H2AX/HMGCR/IL12…	217
GO:0070661	GO:0070661	leukocyte proliferation	183/3503	348/18903	3.42e-47	6.84e-45	2.3e-45	TP53/GSTP1/BMI1/PRDX2/CDKN1A/CTNNB1/EPHB2/ERBB2/CD274/HMGB1/IGF1/IL1B/IL6/PIK3CG/MAPK1/MAPK3/PTEN/PTH/PTK2/BCL2/CASP3/TNFSF11/CTLA4/KIT/IGF2/CLU/MSN/ATM/LEF1/BAX/CD276/LILRB1/IL1A/JAK2/PRKAR1A/HAVCR2/CRP/HES1/IFNA1/IFNA13/IL2/IL10/RAC2/TRAF6/PDCD1LG2/IL33/CEBPB/RIPK3/AHR/HLA-A/IL2RA/IL12A/TNFRSF9/IMPDH2/JUNB/LGALS3/MIF/P2RX7/GAL/CCL5/CX3CL1/BMP4/TLR4/BAP1/CD86/MAPK8IP1/CD151/CD24/EBI3/GPNMB/TNFSF…	183
GO:0044772	GO:0044772	mitotic cell cycle phase transition	223/3503	473/18903	6.25e-47	1.21e-44	4.08e-45	TP53/CHEK2/RB1/EGFR/AKT1/EZH2/MYC/CCNB3/BRD4/ZW10/MDM2/CDK4/CDKN1A/ERCC2/FOXM1/APEX1/ABCB1/PLK1/PTEN/CCND1/BCL2/ACTB/E2F1/AURKB/CUL4B/CDK6/CHEK1/ITGB1/ATM/SKP2/CDC20/CDKN1B/DUSP1/EIF4E/CCL2/CCNB1/CCNE1/KLF4/CDK2/CDKN2B/KHDRBS1/PLK2/DDB1/LATS2/APC/MAD2L1/MNAT1/CDK14/AURKA/TERT/WEE1/XRCC3/CDK1/CDK5/NDC80/TACC3/NES/SPC24/E2F3/ERCC3/BRD7/MECP2/SIRT7/PML/RDX/ADAM17/WNT10B/CAMK2A/CUL4A/CCNA2/CCNG1/LATS…	223
GO:0007159	GO:0007159	leukocyte cell-cell adhesion	204/3503	414/18903	1.02e-46	1.93e-44	6.48e-45	AKT1/BMI1/EXT1/PRDX2/ERBB2/GLI2/CD274/HMGB1/IGF1/IL1B/IL6/PIK3CA/PTEN/ACTB/ROCK1/TNF/EZR/CASP3/TNFSF11/CD44/CTLA4/SOX4/CXCL12/IGF2/FOXO3/HAS2/ICAM1/ITGB1/MSN/LEF1/RELA/BMP7/CD276/LILRB1/HLA-DOA/IL1A/JAK2/PRKAR1A/CCL2/WNK1/SRC/HAVCR2/CAV1/KLF4/CD47/KLRK1/HES1/IFNG/IL2/IL10/RHOA/LGALS1/SMAD7/PECAM1/RAC2/TRAF6/PDCD1LG2/CEBPB/ALOX5/BRD7/HLA-A/IL2RA/IL12A/LGALS3/MDK/ASS1/S100A9/CCL5/BMP4/WNT10B/XBP1/C…	204
GO:0048545	GO:0048545	response to steroid hormone	179/3503	339/18903	1.65e-46	3.02e-44	1.01e-44	SIRT1/BMI1/LOX/ESRRA/YAP1/CCN2/ESR1/FOS/IGF1R/IL6/PCNA/PIK3CA/PTGS2/CCND1/BCL2/BGLAP/SPP1/TGFB1/TNF/CASP3/PARP1/NR3C1/NOTCH1/THBS1/CASP9/ESR2/FOXO3/FOXP1/SERPINF1/SKP2/BMP7/COL1A1/EIF4E/IDH1/JAK2/SRC/TGFB2/CAV1/TP63/ADM/EDN1/GHR/FOXA1/IL10/AR/RHOA/BMP6/HDAC6/BCL2L11/DAXX/DDX5/EP300/CNOT1/KDM4C/FOSB/GPI/HDAC1/HSD11B2/MDK/ASS1/OXTR/ZBTB7A/SFRP1/BMP4/TCF21/TYMS/UCN/WNT7B/CALR/AXIN2/ADAM9/CFLAR/LATS1…	179
GO:0071496	GO:0071496	cellular response to external stimulus	175/3503	328/18903	2.56e-46	4.56e-44	1.53e-44	TP53/WRN/SIRT1/TNFRSF11A/EIF2S1/FOLR1/CDKN1A/FOS/MTOR/IGF1R/IL1B/MAPK1/MAPK3/PTGS2/BCL2/BGLAP/FGF2/SOX9/FAS/MAPK8/VDR/BECN1/ALB/SLC2A1/FOXO1/HSPA5/CASR/CHEK1/FOXO3/CASP8/COL1A1/ATF4/TNFRSF10B/ATG5/CDKN2B/SP7/ITGA2/MAP3K5/NFKB1/PIM1/MAP2K4/SFRP2/BMP6/SP1/IL33/XPR1/ATG7/POSTN/ATF2/GADD45A/ARHGAP35/ATF3/NFE2L2/P2RX7/EIF2AK2/SFRP1/BMPR2/SNAI2/TLR4/XBP1/MAP1LC3B/CASP1/TNFRSF10A/KAT5/NPRL2/CTSK/CYP27B1…	175
GO:0032496	GO:0032496	response to lipopolysaccharide	177/3503	339/18903	4.26e-45	7.37e-43	2.48e-43	AKT1/GSTP1/TNFRSF11A/PRDX2/AKAP12/CDK4/MAPK14/EPHB2/FOS/CD274/HMGB1/IL1B/IL6/CXCL8/MAPK1/MAPK3/PTGS2/TGFB1/TNF/CASP3/MTDH/MAPK8/NOTCH1/WNT5A/VIM/CASP9/CDK19/FOXP1/RELA/CASP8/LILRB1/FGFR2/PDCD4/HSF1/IL1A/JAK2/MAP2K7/CCL2/SRC/HAVCR2/KLRK1/IL24/ADM/EDN1/HDAC2/IL10/RHOA/NFKB1/SERPINE1/BMP6/TRAF6/PDCD1LG2/CEBPB/CSF3/SASH1/IRF8/FASLG/IL12A/JUND/MIF/ASS1/P2RX7/PRKCA/RPS6KA3/S100A9/CCL5/CX3CL1/ADAM17/TLR…	177
GO:0032103	GO:0032103	positive regulation of response to external stimulus	217/3503	464/18903	5.73e-45	9.66e-43	3.25e-43	MET/VEGFA/TNFRSF11A/RPS19/FGFR1/HMGB1/IGF1R/IL1B/IL6/CXCL8/PIK3CG/MAPK1/MAPK3/PTGS2/PTK2/TGFB1/TNF/CXCR4/TNFSF11/FGF2/HSP90AA1/RAC1/CXCL12/THBS1/WNT5A/CASR/CDK19/PDCD4/JAK2/KDR/ABCC1/WNK1/SRC/HAVCR2/RIPK1/CD47/KLRK1/EDN1/F3/HSPB1/IFNG/IL2/IL6R/ITGA2/LGALS1/SERPINE1/PDGFRB/RAC2/BMP6/TRAF6/IL33/CEBPA/CEBPB/AGTR1/LPAR1/EP300/SASH1/FPR2/KLK3/CXCR2/IL12A/MDK/MIF/NPY/PDGFB/PLAU/PRKCA/PTN/S100A9/CCL5/CX…	217
GO:0022409	GO:0022409	positive regulation of cell-cell adhesion	171/3503	322/18903	6.55e-45	1.08e-42	3.62e-43	AKT1/BMI1/CITED2/GLI2/CD274/HMGB1/IGF1/IL1B/IL6/PIK3CA/ACTB/SOX2/TNF/TNFSF11/CD44/SOX4/WNT5A/IGF2/FOXO3/HAS2/LEF1/RELA/BMP7/CD276/PDPN/LILRB1/HLA-DOA/IL1A/JAK2/CCL2/SRC/HAVCR2/CAV1/CD47/KLRK1/FOXA1/HES1/IFNG/IL2/IL10/RHOA/LGALS1/SMAD7/TRAF6/PDCD1LG2/ALOX5/BRD7/HLA-A/IL2RA/IL12A/MDK/CCL5/CX3CL1/WNT10B/XBP1/CBFB/CD86/CD24/PTPRU/EBI3/KAT5/TNFSF13B/MALT1/CORO1A/TNFRSF13C/MAP3K8/AGER/DPP4/EFNB1/ETS1/M…	171
GO:0097191	GO:0097191	extrinsic apoptotic signaling pathway	136/3503	224/18903	7.94e-45	1.27e-42	4.28e-43	AKT1/GSTP1/PRDX2/LMNA/YAP1/FGFR1/GSK3B/IGF1/IL1B/WWOX/PTEN/BCL2/TGFB1/TNF/TNFSF10/FAS/MCL1/MAPK7/THBS1/IFI27/RAF1/FOXO3/ICAM1/BAX/RELA/CASP8/FGFR3/IL1A/JAK2/SRC/TGFB2/CAV1/RIPK1/TNFRSF10B/ERBB3/HGF/IFNG/IL2/IL6R/AR/ITGAV/SERPINE1/PAK5/SFRP2/TERT/TGFBR1/TIMP3/IL33/BCL2L11/CIB1/DAXX/FASLG/IL12A/ITGA6/LGALS3/ATF3/P2RX7/PML/DIABLO/RET/CX3CL1/SFRP1/BMP4/SNAI2/TNFRSF10A/NRP1/CFLAR/SIVA1/ZMYND11/CSF2/DA…	136
GO:1902105	GO:1902105	regulation of leukocyte differentiation	169/3503	317/18903	1.07e-44	1.68e-42	5.65e-43	RB1/MYC/ESRRA/PRDX2/CTNNB1/ERBB2/FOS/MTOR/GLI2/HMGB1/TNFRSF11B/ACTB/BGLAP/ZEB1/TGFB1/TNF/TNFSF11/CTLA4/MIR17HG/SOX4/CDK6/FOXO3/FOXP1/LEF1/CASP8/LILRB1/CREB1/HLA-DOA/HSF1/LIF/RIPK1/FBN1/IFNG/IL2/IL10/RHOA/SMAD7/ROR2/FBXW7/TRAF6/CEBPB/BRD7/IL2RA/JUNB/MDK/MMP14/NOTCH2/PRKCA/SFRP1/BMP4/TCF7/TLR4/WNT10B/XBP1/CUL4A/CBFB/CD86/LRRC17/PIAS3/KAT5/MALT1/AGER/IL27/XRCC6/GATA3/GLI3/ANXA1/HLA-DRB1/IAPP/IL12B/I…	169
GO:0061448	GO:0061448	connective tissue development	154/3503	274/18903	1.22e-44	1.86e-42	6.25e-43	RB1/RUNX2/SIRT1/LOX/WT1/ESRRA/EXT1/EXT2/NFIB/CDK4/MAPK14/CCN2/CTNNB1/HIF1A/PIK3CA/MAPK3/PTH/BMP2/ZEB1/TGFB1/CD44/FGF2/PTH1R/SOX9/SATB2/GDF2/CCN1/MMP13/NOTCH1/PTHLH/WNT5A/CASR/PLAAT3/PPARG/BMP7/COL1A1/FGFR3/HRAS/BGN/SNAI1/EDN1/EGR1/FRZB/GHR/FOXA1/IL6R/LRP5/SMAD1/SMAD7/MEF2D/PDGFRB/SFRP2/EBF2/BMP6/TGFBR1/HMGA2/PPARGC1A/CHI3L1/COL11A2/ATF2/EFEMP1/FOXC2/MDK/CCN3/PDGFB/BMP4/BMPR2/SNAI2/SOX5/TGFBI/TIMP…	154
GO:0048511	GO:0048511	rhythmic process	163/3503	302/18903	4.58e-44	6.82e-42	2.29e-42	TP53/EZH2/MMP2/SIRT1/TNFRSF11A/ESR1/FBXW11/MTOR/GSK3B/IGF1R/PCNA/PTEN/TNF/CASP3/MAPK8/PARP1/TWIST1/HSPA5/FOXO3/HAS2/SERPINF1/PPARG/CREB1/KISS1/ATF4/SIRT6/SRC/TGFB2/ROCK2/DDB1/EGR1/HDAC2/FBXW7/RPE65/SP1/CDK1/CDK5/ATG7/PPARGC1A/DDX5/AHR/EP300/HDAC1/IMPDH2/JUND/MDK/ASS1/NTRK1/OXTR/PDGFRA/PML/PRKCG/PTN/TYMS/BHLHE41/CUL4A/MTA1/CLOCK/DNM1L/NR1H3/HUWE1/NCOA2/KAT5/KDM5B/CBX3/NMS/CREBBP/CRY1/CRY2/CSF2/DHX…	163
GO:0001655	GO:0001655	urogenital system development	182/3503	360/18903	9.41e-44	1.37e-41	4.61e-42	MMP2/MYC/VEGFA/WT1/EXT1/YAP1/ADAMTS6/CTNNB1/EPHB2/ESR1/GLI2/MMP9/PTEN/BCL2/BMP2/PROM1/FGF2/SOX9/SOX4/NOTCH1/WNT5A/GLI1/SMAD2/CASP9/ERBB4/HAS2/SERPINF1/BAX/BMP7/CDKN1B/FGFR2/LIF/SMAD4/SIX1/TGFB2/TP63/JAG1/EGR1/FBN1/FOXA1/HOXA9/HES1/TNC/IL6R/AR/RHOA/SMAD1/SMAD7/NOTCH3/PDGFA/PDGFRB/PECAM1/BMP6/TGFBR1/TP73/WNT1/BCL2L11/FRS2/IRX2/CYP19A1/AGTR1/FGF1/FOXF1/FOXC2/WWTR1/GFRA1/HOXB7/CXCR2/ILK/ASS1/NOTCH2/O…	182
GO:1901653	GO:1901653	cellular response to peptide	186/3503	373/18903	1.36e-43	1.93e-41	6.49e-42	TP53/RB1/AKT1/SIRT1/ESRRA/MDM2/CDK4/CRK/EPHB2/FOS/GSK3B/APEX1/IGF1/IGF1R/IL1B/PIK3CA/PTK2/ROCK1/BGLAP/STAT3/TNF/PARP1/GH1/FOXO1/IGF2/VIM/CASR/FOXO3/ICAM1/PPARG/RELA/AKT2/HSF1/IRS1/JAK2/ABCC1/SRC/CAV1/ROCK2/EDN1/FBN1/GHR/APC/APRT/NFKB1/PKM/RPE65/SP1/WNT1/GDF15/HDAC9/BCL2L11/CDK5/KLF2/AGTR1/FOXC2/FPR2/GRM5/ASS1/NFE2L2/PRKCB/SPINK1/TLR4/XBP1/CAMK2A/CFLAR/CCNA2/CD36/HDAC5/NCOA2/SORBS1/RAB10/RAB31/ADR…	186
GO:0050678	GO:0050678	regulation of epithelial cell proliferation	199/3503	414/18903	1.64e-43	2.28e-41	7.67e-42	RB1/EGFR/AKT1/MYC/VEGFA/RUNX2/SIRT1/JUN/BRCA2/NFIB/CDK4/YAP1/CTNNB1/EGF/ERBB2/FGFR1/HIF1A/HMGB1/IGF1/PIK3CD/PTEN/CCND1/BMP2/SOX2/STAT3/ZEB1/TGFB1/TNF/FGF2/SOX9/GDF2/TGFA/VDR/NOTCH1/CXCL12/THBS1/TWIST1/WNT5A/GLI1/IGF2/SPARC/CDK6/HAS2/SERPINF1/PPARG/BAX/CDKN1B/FGFR2/HRAS/KDR/NME1/SIRT6/CCL2/SIX1/TGFB2/CAV1/TP63/CDKN2B/JAG1/F3/FLT1/HES1/IL10/AR/FBXW7/POLD4/SFRP2/BMP6/SP1/TGFBR1/FRS2/ATF2/AGTR1/FGF1/…	199
GO:1903037	GO:1903037	regulation of leukocyte cell-cell adhesion	187/3503	377/18903	2.12e-43	2.89e-41	9.73e-42	AKT1/BMI1/PRDX2/ERBB2/GLI2/CD274/HMGB1/IGF1/IL1B/IL6/PIK3CA/PTEN/ACTB/TNF/CASP3/TNFSF11/CD44/CTLA4/SOX4/CXCL12/IGF2/FOXO3/HAS2/LEF1/RELA/CD276/LILRB1/HLA-DOA/IL1A/JAK2/PRKAR1A/CCL2/WNK1/SRC/HAVCR2/CAV1/KLF4/CD47/KLRK1/HES1/IFNG/IL2/IL10/RHOA/LGALS1/SMAD7/TRAF6/PDCD1LG2/CEBPB/ALOX5/BRD7/HLA-A/IL2RA/IL12A/LGALS3/MDK/ASS1/CCL5/BMP4/WNT10B/XBP1/CBFB/CD86/CD24/EBI3/GPNMB/KAT5/TNFSF13B/MALT1/CORO1A/TNF…	187
GO:0070997	GO:0070997	neuron death	184/3503	368/18903	2.41e-43	3.21e-41	1.08e-41	TP53/RB1/GRM4/AKT1/SIRT1/JUN/EIF2S1/CTNNB1/FOS/GSK3B/HIF1A/PIK3CA/CCND1/BCL2/ROCK1/TNF/AIMP2/CASP3/FAS/PARP1/NR3C1/MCL1/WNT5A/HSPA5/CASP9/CLU/FOXO3/XIAP/ATM/SERPINF1/BAX/CASP8/AKT2/DKK1/HRAS/HSF1/JAK2/KDR/KRAS/ATF4/MAP2K7/CCL2/SIX1/TGFB2/TP63/EGR1/ERBB3/GHR/IFNG/IL10/RHOA/MAP3K5/FBXW7/MAP2K4/TERT/WNT1/FZD1/BCL2L11/CDK5/CEBPB/NES/PPARGC1A/ATF2/CSF3/DAXX/ATN1/SLC7A11/GPI/FASLG/MDK/MECP2/NPY/NTRK1/P…	184
GO:0019221	GO:0019221	cytokine-mediated signaling pathway	224/3503	496/18903	2.66e-43	3.47e-41	1.17e-41	TP53/AKT1/SIRT1/GSTP1/TNFRSF11A/EXT1/MST1R/YAP1/HIF1A/IL1B/IL6/CXCL8/MAPK3/STAT3/TNF/CXCR4/TNFSF11/CD44/FAS/KIT/NOTCH1/CXCL12/WNT5A/IFI27/FOXO3/XIAP/PPARG/ACKR3/RELA/CASP8/LILRB1/IL1A/IL11RA/JAK2/SMAD4/CCL2/WNK1/SRC/CAV1/RIPK1/AGPAT2/EDN1/EGR1/F3/GHR/IFNA1/IFNA13/IFNG/IL6R/TRAF6/NR1H2/IL33/CEBPA/CIB1/CSF3/CXCR3/BIRC2/BIRC3/IL2RA/CXCR1/CXCR2/ILK/PRKN/PDGFB/CCL5/CCL18/CX3CL1/ADAM17/BIRC7/CASP1/TNFR…	224
GO:0007178	GO:0007178	transmembrane receptor protein serine/threonine kinase signaling pathway	191/3503	390/18903	2.79e-43	3.58e-41	1.2e-41	TP53/RUNX2/SIRT1/JUN/LOX/EXT1/FOLR1/CITED2/MAPK14/FOS/MAPK3/PTK2/BMP2/STAT3/ZEB1/TGFB1/GDF2/CCN1/MIR17HG/PARP1/NOTCH1/THBS1/WNT5A/HSPA5/SMAD2/VIM/XIAP/LEF1/PPARG/BMP7/DKK1/PDCD4/JAK2/KDR/SMAD4/SRC/TGFB2/CAV1/ZEB2/CDKN2B/EGR1/FBN1/LATS2/DKK3/HDAC2/HES1/SMAD1/SMAD7/SOST/SFRP2/BMP6/TGFBR1/WNT1/FZD1/GDF15/SPRY2/FERMT2/ATF2/DDX5/EP300/WWTR1/HDAC1/RBPJ/ILK/ING1/ING2/NOTCH2/CCN3/ZBTB7A/PML/SFRP1/BMP4/BM…	191
GO:0071214	GO:0071214	cellular response to abiotic stimulus	173/3503	335/18903	3.03e-43	3.73e-41	1.25e-41	TP53/CHEK2/WRN/MMP2/MYC/SIRT1/EIF2S1/BRCA2/MDM2/CDKN1A/YAP1/MAPK14/ERCC1/MTOR/IGF1R/IL1B/MMP9/PCNA/PIK3CA/MAPK3/PTEN/PTGS2/CASP3/FGF2/SOX9/FAS/MAPK8/PARP1/SLC2A1/AURKB/HSPA5/CASP9/CUL4B/CHEK1/MMP3/ATM/BAX/CASP8/COL1A1/ECT2/AKT2/HRAS/HSF1/MMP1/ATF4/TNFRSF10B/DDB1/EGR1/ITGA2/NFKB1/RAD51/RPE65/MAP2K4/SFRP2/BMP6/TRPV1/IL33/CRYAB/GADD45A/EP300/ERCC4/NOC2L/H2AX/MGMT/SFRP1/SNAI2/STK11/TIMP1/TLR4/YY1/CAL…	173
GO:0104004	GO:0104004	cellular response to environmental stimulus	173/3503	335/18903	3.03e-43	3.73e-41	1.25e-41	TP53/CHEK2/WRN/MMP2/MYC/SIRT1/EIF2S1/BRCA2/MDM2/CDKN1A/YAP1/MAPK14/ERCC1/MTOR/IGF1R/IL1B/MMP9/PCNA/PIK3CA/MAPK3/PTEN/PTGS2/CASP3/FGF2/SOX9/FAS/MAPK8/PARP1/SLC2A1/AURKB/HSPA5/CASP9/CUL4B/CHEK1/MMP3/ATM/BAX/CASP8/COL1A1/ECT2/AKT2/HRAS/HSF1/MMP1/ATF4/TNFRSF10B/DDB1/EGR1/ITGA2/NFKB1/RAD51/RPE65/MAP2K4/SFRP2/BMP6/TRPV1/IL33/CRYAB/GADD45A/EP300/ERCC4/NOC2L/H2AX/MGMT/SFRP1/SNAI2/STK11/TIMP1/TLR4/YY1/CAL…	173
GO:0001558	GO:0001558	regulation of cell growth	201/3503	422/18903	3.47e-43	4.2e-41	1.41e-41	TP53/RB1/EGFR/AKT1/VEGFA/SIRT1/WT1/CDKN1A/YAP1/ERBB2/FN1/MTOR/GSK3B/IGF1/BCL2/SPP1/TGFB1/CXCR4/GDF2/SEMA6A/CXCL12/WNT5A/ROS1/ESR2/FOXP1/IGFBP5/CDKN1B/IGFBP3/SMAD4/SYT1/TGFB2/CDK11B/EDN1/FRZB/TNC/IL2/RHOA/LIMK1/SMAD7/ING4/PAK5/SFRP2/TGFBR1/CDH4/CDK5/CIB1/CISH/CRYAB/AGTR1/H3-3A/H3-3B/ING1/MMP14/CCN3/PRKN/PML/RPS6KA3/S100A9/SFRP1/BMPR2/STK11/ADAM17/UCN/YY1/BAP1/ING5/NRP1/SPHK1/CDH1/CDKN2C/CDKN2D/SEM…	201
GO:0002237	GO:0002237	response to molecule of bacterial origin	181/3503	360/18903	4.4e-43	5.22e-41	1.75e-41	AKT1/GSTP1/TNFRSF11A/PRDX2/AKAP12/CDK4/MAPK14/EPHB2/FOS/CD274/HMGB1/IL1B/IL6/CXCL8/MAPK1/MAPK3/PTGS2/TGFB1/TNF/CASP3/MTDH/MAPK8/NOTCH1/WNT5A/VIM/CASP9/CDK19/FOXP1/RELA/CASP8/LILRB1/FGFR2/PDCD4/HSF1/IL1A/JAK2/MAP2K7/CCL2/SRC/HAVCR2/KLRK1/IL24/ADM/EDN1/HDAC2/IL10/RHOA/NFKB1/SERPINE1/BMP6/TRAF6/PDCD1LG2/CEBPB/CSF3/SASH1/IRF8/FASLG/IL12A/JUND/MIF/ASS1/P2RX7/PRKCA/RPS6KA3/S100A9/CCL5/CX3CL1/ADAM17/TLR…	181
GO:0071900	GO:0071900	regulation of protein serine/threonine kinase activity	192/3503	395/18903	6.76e-43	7.87e-41	2.65e-41	RB1/EGFR/AKT1/EZH2/VEGFA/SIRT1/GSTP1/TNFRSF11A/CCNB3/MST1R/CDKN1A/EGF/ERBB2/FGFR1/IL1B/PIK3CB/PIK3CG/PLK1/PTEN/CCND1/ACTB/BMP2/TGFB1/TNF/CASP3/TNFSF11/FGF2/KIT/TGFA/GH1/THBS1/WNT5A/IGF2/PPARG/BMP7/CDKN1B/DUSP1/DKK1/PDCD4/HRAS/PRKAR1A/MAP2K7/SRC/CAV1/CCNB1/CCNE1/CDKN2B/EDN1/FLT1/NUP62/LATS2/GHR/GTF2H1/APC/IFNG/RHOA/LRP5/MAP3K5/MNAT1/ROR2/PDGFA/PDGFRB/MAP2K1/SFRP2/TRAF6/UVRAG/HMGA2/SPRY2/CEBPA/CIB1…	192
GO:1901987	GO:1901987	regulation of cell cycle phase transition	210/3503	453/18903	8.63e-43	9.87e-41	3.32e-41	TP53/CHEK2/RB1/EGFR/AKT1/EZH2/CCNB3/BRD4/ZW10/BRCA2/MDM2/CDK4/CDKN1A/MAPK14/ERCC2/APEX1/PLK1/PTEN/CCND1/BCL2/ACTB/SOX2/E2F1/AURKB/GLI1/CUL4B/CHEK1/ATM/CDC20/CDKN1B/DUSP1/CCL2/CCNB1/KLF4/CDK2/CDKN2B/PLK2/DDB1/APC/MAD2L1/MNAT1/ING4/FBXW7/RAD51/AURKA/TERT/WEE1/XRCC3/CDK1/NDC80/ATF2/SPC24/ERCC3/BRD7/H2AX/MECP2/PML/RDX/ADAM17/WNT10B/CUL4A/CCNG1/CLOCK/CDKN2C/CDKN2D/GPNMB/UBD/TOPBP1/FOXN3/CDCA5/PRAP1/CR…	210
GO:0009410	GO:0009410	response to xenobiotic stimulus	203/3503	432/18903	1.72e-42	1.94e-40	6.51e-41	TP53/CHEK2/RB1/MMP2/MYC/GSTP1/JUN/LOX/NR1I2/CYP3A4/CDK4/CTNNB1/FOS/APEX1/IL1B/TNFRSF11B/PCNA/ABCB1/PTH/PTGS2/CCND1/BCL2/BGLAP/TNF/CXCR4/CASP3/E2F1/TGFA/BECN1/HSP90AA1/THBS1/HSPA5/FOXO3/GSTM1/CDKN1B/COL1A1/CREB1/HSF1/ABCC1/SRC/TGFB2/ATG5/AGPAT2/EDN1/HDAC2/IL10/ITGA2/RHOA/PDGFA/RAD51/SFRP2/TP73/CA9/FZD1/ABCC3/RECQL5/CDK1/CDK9/AADAC/DPEP1/AHR/FOSB/HSD11B2/MDK/MGMT/ASS1/MTHFR/NFE2L2/NTRK1/OXTR/P2RX7/…	203
GO:0032943	GO:0032943	mononuclear cell proliferation	164/3503	312/18903	2.43e-42	2.69e-40	9.03e-41	TP53/BMI1/PRDX2/CDKN1A/CTNNB1/EPHB2/ERBB2/CD274/HMGB1/IGF1/IL1B/IL6/PIK3CG/PTEN/BCL2/CASP3/CTLA4/IGF2/MSN/ATM/LEF1/BAX/CD276/LILRB1/IL1A/JAK2/PRKAR1A/HAVCR2/CRP/HES1/IFNA1/IFNA13/IL2/IL10/RAC2/TRAF6/PDCD1LG2/CEBPB/RIPK3/AHR/HLA-A/IL2RA/IL12A/TNFRSF9/IMPDH2/LGALS3/MIF/P2RX7/GAL/CCL5/BMP4/TLR4/CD86/MAPK8IP1/CD151/CD24/EBI3/GPNMB/TNFSF13B/MALT1/CORO1A/TNFRSF13C/AGER/EFNB1/IL27/TBK1/ANXA1/HELLS/HLA-D…	164
GO:0001667	GO:0001667	ameboidal-type cell migration	221/3503	492/18903	2.89e-42	3.14e-40	1.06e-40	AKT1/MET/VEGFA/SIRT1/JUN/FOLR1/AKAP12/EGF/FGFR1/FN1/MTOR/HIF1A/HMGB1/MMP9/PIK3CA/PIK3CB/PIK3CD/PIK3CG/PTEN/PTGS2/PTK2/ROCK1/TGFB1/TNF/FGF2/SOX9/GDF2/KIT/NOTCH1/SEMA6A/RAC1/THBS1/TWIST1/WNT5A/SPARC/ERBB4/FOXP1/HAS2/ITGB1/SERPINF1/PPARG/BMP7/KDR/SNAI1/SRC/TGFB2/KLF4/ROCK2/ZEB2/CDH2/PLK2/DCN/EDN1/EPHA2/HSPB1/IFNG/ITGA2/RHOA/LRP5/FBXW7/SP1/TGFBR1/HDAC9/HDAC6/CIB1/GADD45A/FGF1/FOXC2/SASH1/GPI/ILK/MECP…	221
GO:0070663	GO:0070663	regulation of leukocyte proliferation	149/3503	269/18903	3.55e-42	3.79e-40	1.27e-40	GSTP1/BMI1/CDKN1A/CTNNB1/EPHB2/ERBB2/CD274/HMGB1/IGF1/IL1B/IL6/MAPK1/MAPK3/PTEN/PTH/PTK2/BCL2/CASP3/CTLA4/KIT/IGF2/ATM/CD276/LILRB1/IL1A/JAK2/PRKAR1A/HAVCR2/CRP/HES1/IL2/IL10/RAC2/TRAF6/PDCD1LG2/IL33/CEBPB/RIPK3/AHR/HLA-A/IL2RA/IL12A/TNFRSF9/LGALS3/MIF/GAL/CCL5/BMP4/TLR4/CD86/MAPK8IP1/CD24/EBI3/GPNMB/TNFSF13B/CORO1A/TNFRSF13C/CSF1R/CSF2/AGER/EFNB1/IL27/GREM1/ANXA1/HLA-DRB1/IL12B/IL15/IL18/IRF1/AR…	149
GO:2001234	GO:2001234	negative regulation of apoptotic signaling pathway	136/3503	233/18903	4.5e-42	4.73e-40	1.59e-40	RB1/AKT1/SIRT1/GSTP1/BMI1/PRDX2/MDM2/LMNA/YAP1/CTNNB1/GSK3B/HIF1A/IGF1/IL1B/MMP9/PIK3CB/PTGS2/BCL2/TNF/CD44/MCL1/MAPK7/CXCL12/THBS1/RAF1/CLU/ICAM1/ACKR3/BAX/RELA/IL1A/SNAI1/SRC/RIPK1/HGF/HSPB1/AR/ITGAV/SERPINE1/PAK5/SFRP2/TERT/TGFBR1/NOC2L/HDAC1/ING2/ITGA6/LGALS3/MIF/NFE2L2/PRKN/CX3CL1/BMP4/SNAI2/XBP1/PTTG1IP/NRP1/CFLAR/MAPK8IP1/CDKN2D/CREB3/ZMYND11/CSF2/DDX3X/CTTN/EYA2/RTKN2/SGK3/GATA1/AATF/HELL…	136
GO:0050900	GO:0050900	leukocyte migration	191/3503	398/18903	1.16e-41	1.2e-39	4.05e-40	AKT1/MMP2/VEGFA/TNFRSF11A/EXT1/RPS19/CRK/HMGB1/IL1B/IL6/CXCL8/MMP9/PIK3CD/PIK3CG/MAPK1/MAPK3/PTK2/ROCK1/TNF/CXCR4/TNFSF11/KIT/RAC1/CXCL12/THBS1/WNT5A/CXADR/ICAM1/ITGB1/CD99/MSN/DUSP1/IL1A/CCL2/WNK1/SRC/TGFB2/CD47/KLRK1/EDN1/FLT1/IL6R/IL10/ITGA2/RHOA/ROR2/SERPINE1/PECAM1/RAC2/IL33/RIPK3/CYP19A1/FPR2/ALOX5/CXCR3/CXCR1/CXCR2/IL12A/ITGA6/LGALS3/MDK/MIF/MMP14/CCN3/PDGFB/PTN/RET/S100A9/CCL5/CCL18/CX3CL…	191
GO:0051091	GO:0051091	positive regulation of DNA-binding transcription factor activity	147/3503	266/18903	1.84e-41	1.87e-39	6.29e-40	AKT1/VEGFA/TNFRSF11A/CTNNB1/ESR1/IL1B/IL6/PTEN/BMP2/STAT3/TNF/TNFSF11/MTDH/KIT/WNT5A/CLU/ESR2/PPARG/RELA/TRIM13/HSF1/JAK2/CAV1/RIPK1/EDN1/ALK/FOXA1/IL10/AR/LRP5/TRIM27/TRAF6/WNT1/FZD1/HDAC4/TRIM14/CIB1/PPARGC1A/RIPK3/ATF2/CSF3/EDA/EP300/NTRK1/ZBTB7A/PRKCB/EIF2AK2/S100A9/CX3CL1/TLR4/WNT10B/CAMK2A/CAT/CFLAR/SPHK1/CD36/CLOCK/HDAC5/MALT1/COPS5/DHX9/AGER/AGT/RTKN2/PPRC1/FLOT2/GREM1/ADGRF1/ANXA3/STING1…	147
GO:1903039	GO:1903039	positive regulation of leukocyte cell-cell adhesion	150/3503	275/18903	2.32e-41	2.32e-39	7.79e-40	AKT1/BMI1/GLI2/CD274/HMGB1/IGF1/IL1B/IL6/PIK3CA/ACTB/TNF/TNFSF11/CD44/SOX4/IGF2/FOXO3/HAS2/LEF1/RELA/CD276/LILRB1/HLA-DOA/IL1A/JAK2/CCL2/SRC/HAVCR2/CAV1/CD47/KLRK1/HES1/IFNG/IL2/RHOA/LGALS1/TRAF6/PDCD1LG2/ALOX5/BRD7/HLA-A/IL2RA/IL12A/MDK/CCL5/WNT10B/XBP1/CBFB/CD86/CD24/EBI3/KAT5/TNFSF13B/MALT1/CORO1A/TNFRSF13C/MAP3K8/AGER/DPP4/EFNB1/ETS1/FLOT2/GATA3/GLI3/ANXA1/HLA-DQA1/HLA-DQB1/HLA-DRB1/HLA-DRB4/…	150
GO:0045637	GO:0045637	regulation of myeloid cell differentiation	128/3503	214/18903	2.97e-41	2.92e-39	9.82e-40	RB1/MYC/LOX/ESRRA/MAPK14/CTNNB1/FOS/MTOR/HIF1A/TNFRSF11B/BGLAP/STAT3/TGFB1/TNF/TNFSF11/CDK6/FOXO3/FOXP1/LEF1/CASP8/LILRB1/CREB1/HSF1/LIF/RIPK1/JAG1/FBN1/HOXA9/IFNG/ROR2/FBXW7/TRAF6/CEBPB/CIB1/CSF3/GABPA/NOTCH2/PRKCA/SFRP1/TLR4/CUL4A/LRRC17/PIAS3/H4C1/H4C11/H4C12/H4C13/H4C14/H4C15/H4C2/H4C3/H4C4/H4C5/H4C6/H4C8/H4C9/ETS1/GATA1/DLL1/HLA-DRB1/HOXA5/HOXB8/PRMT1/IAPP/IL12B/IL17A/PF4/TREM2/P4HTM/MED1/PR…	128
GO:0060562	GO:0060562	epithelial tube morphogenesis	170/3503	335/18903	3.37e-41	3.27e-39	1.1e-39	MET/MYC/VEGFA/WT1/EXT1/FOLR1/CITED2/YAP1/CTNNB1/EGF/ESR1/GLI2/HIF1A/PIK3CD/BCL2/BMP2/TGFB1/TNF/CXCR4/CASP3/FGF2/SETD2/SOX9/GDF2/SOX4/VDR/NR3C1/NOTCH1/TWIST1/WNT5A/CASR/FOXP1/LEF1/BMP7/FGFR2/KDR/KRAS/SMAD4/SIRT6/SIX1/SRC/TGFB2/ADM/EDN1/EPHA2/FOXA1/HES1/AR/RHOA/LRP5/SFRP2/TRAF6/WNT1/FZD1/SPRY2/IRX2/FGF1/FOXF1/FOXC2/ARHGAP35/HOXB7/RBPJ/CXCR2/ILK/MDK/MMP14/MTHFR/NOTCH2/PML/SOX18/MIB1/RET/SFRP1/BMP4/T…	170
GO:0006302	GO:0006302	double-strand break repair	158/3503	300/18903	5.8e-41	5.54e-39	1.86e-39	TP53/CHEK2/RECQL4/WRN/BRCA2/ERCC1/FOXM1/HMGB1/ACTB/SETD2/PARP1/ERCC5/TWIST1/CHEK1/ATM/HSF1/SIRT6/VCP/RAD51/UVRAG/XRCC3/HMGA2/RECQL5/CIB1/ERCC4/BRD7/H2AX/MGMT/ZBTB7A/SIRT7/PML/RECQL/MMS19/NSD2/YY1/MTA1/ACTR2/KAT5/CDCA5/HELQ/FEN1/KDM2A/FUS/XRCC6/POT1/MCM2/MSH2/TDP2/RTEL1/POLA1/TERF2IP/ATR/MBTD1/WRAP53/KDM4D/PRKDC/WDR48/FANCM/RAD21/REV3L/RPA3/DCLRE1C/BRCA1/TOP3A/TP53BP1/XRCC1/XRCC5/DEK/ARID1A/ACTL6A…	158
GO:0071560	GO:0071560	cellular response to transforming growth factor beta stimulus	148/3503	271/18903	6.57e-41	6.19e-39	2.08e-39	TP53/SIRT1/JUN/LOX/FOLR1/CITED2/CRK/FOS/IGF1R/WWOX/PTK2/BMP2/STAT3/ZEB1/TGFB1/SOX9/MIR17HG/PARP1/NR3C1/MAPK7/THBS1/WNT5A/HSPA5/SMAD2/PPARG/COL1A1/FGFR2/SMAD4/SRC/TGFB2/CAV1/ZEB2/CDKN2B/EDN1/FBN1/LATS2/DKK3/HDAC2/SMAD1/SMAD7/PDGFA/TGFBR1/WNT1/GDF15/SPRY2/FERMT2/EP300/HDAC1/ING1/ING2/ZBTB7A/PML/SFRP1/SOX5/STK11/ADAM17/TET1/ADAM9/CFLAR/LATS1/PDCD5/CDH5/CDKN1C/EMILIN1/STRAP/COL1A2/COL3A1/CD109/CREBBP…	148
GO:0071559	GO:0071559	response to transforming growth factor beta	150/3503	277/18903	7.47e-41	6.93e-39	2.33e-39	TP53/SIRT1/JUN/LOX/FOLR1/CITED2/CRK/FOS/IGF1R/WWOX/PTK2/ROCK1/BMP2/STAT3/ZEB1/TGFB1/SOX9/MIR17HG/PARP1/NR3C1/MAPK7/THBS1/WNT5A/HSPA5/SMAD2/PPARG/COL1A1/FGFR2/SMAD4/SRC/TGFB2/CAV1/ROCK2/ZEB2/CDKN2B/EDN1/FBN1/LATS2/DKK3/HDAC2/SMAD1/SMAD7/PDGFA/TGFBR1/WNT1/GDF15/SPRY2/FERMT2/EP300/HDAC1/ING1/ING2/ZBTB7A/PML/SFRP1/SOX5/STK11/ADAM17/TET1/ADAM9/CFLAR/LATS1/PDCD5/CDH5/CDKN1C/EMILIN1/STRAP/COL1A2/COL3A1/…	150
GO:0042060	GO:0042060	wound healing	203/3503	442/18903	1.25e-40	1.14e-38	3.84e-39	VEGFA/LOX/EXT1/PRDX2/CDKN1A/YAP1/CRK/MAPK14/EPHB2/ERBB2/FN1/MTOR/HIF1A/IGF1/IL6/PIK3CA/PIK3CB/PIK3CG/PTEN/PTK2/ACTB/TGFB1/TNF/CXCR4/CASP3/CD44/FGF2/CCN1/TGFA/ANXA5/THBS1/WNT5A/SMAD2/RAF1/ITGB1/PPARG/PDPN/COL1A1/FGFR2/HRAS/IL1A/JAK2/KDR/SMAD4/SRC/TGFB2/VWF/CAV1/IL24/EDN1/ERBB3/F3/ANXA2/HSPB1/ITGA2/RHOA/MAP3K5/SERPINE1/PDGFA/PDGFRB/TGFBR1/ARHGAP24/IL33/FERMT2/FGF1/FOXC2/SLC7A11/ALOX5/ARHGAP35/ILK/N…	203
GO:0046651	GO:0046651	lymphocyte proliferation	159/3503	305/18903	1.75e-40	1.58e-38	5.3e-39	TP53/BMI1/PRDX2/CDKN1A/CTNNB1/EPHB2/ERBB2/CD274/HMGB1/IGF1/IL1B/IL6/PIK3CG/PTEN/BCL2/CASP3/CTLA4/IGF2/MSN/ATM/LEF1/BAX/CD276/LILRB1/IL1A/JAK2/PRKAR1A/HAVCR2/HES1/IFNA1/IFNA13/IL2/IL10/RAC2/TRAF6/PDCD1LG2/CEBPB/RIPK3/AHR/HLA-A/IL2RA/IL12A/TNFRSF9/IMPDH2/LGALS3/MIF/P2RX7/GAL/CCL5/BMP4/TLR4/CD86/MAPK8IP1/CD151/CD24/EBI3/GPNMB/TNFSF13B/MALT1/CORO1A/TNFRSF13C/AGER/EFNB1/IL27/ANXA1/HELLS/HLA-DRB1/IL12B…	159
GO:0050870	GO:0050870	positive regulation of T cell activation	140/3503	251/18903	3.73e-40	3.32e-38	1.12e-38	AKT1/BMI1/GLI2/CD274/HMGB1/IGF1/IL1B/IL6/PIK3CA/ACTB/TNFSF11/SOX4/IGF2/FOXO3/LEF1/CD276/LILRB1/HLA-DOA/IL1A/JAK2/CCL2/SRC/HAVCR2/CAV1/CD47/KLRK1/HES1/IFNG/IL2/RHOA/LGALS1/TRAF6/PDCD1LG2/BRD7/HLA-A/IL2RA/IL12A/MDK/CCL5/WNT10B/XBP1/CBFB/CD86/CD24/EBI3/KAT5/TNFSF13B/MALT1/CORO1A/TNFRSF13C/MAP3K8/AGER/DPP4/EFNB1/FLOT2/GATA3/GLI3/ANXA1/HLA-DQA1/HLA-DQB1/HLA-DRB1/HLA-DRB4/IL12B/IL15/IL18/CD46/FOXP3/B2M…	140
GO:0050730	GO:0050730	regulation of peptidyl-tyrosine phosphorylation	145/3503	266/18903	5.67e-40	4.97e-38	1.67e-38	TP53/EGFR/VEGFA/IL3/EGF/MTOR/IGF1/IL6/TGFB1/TNF/CD44/KIT/TGFA/GH1/IGF2/ERBB4/FGFR3/HSF1/JAK2/LIF/SRC/CAV1/IL24/ERBB3/ALK/GHR/HDAC2/HGF/HES1/IFNG/IL2/IL6R/IL11/PDGFA/PECAM1/FBXW7/SFRP2/BMP6/CSF3/GFRA1/GRM5/IL12A/MIF/PDGFB/CCL5/SFRP1/SPINK1/ADAM17/SRCIN1/NRP1/CD36/CD24/TNK2/SEMA4D/IL31RA/CSF1R/CSF2/CSPG4/AGT/EFNA1/EPHA7/GATA1/GREM1/HTR2A/IL12B/IL15/IL18/ITGA5/ITGB2/ITGB3/AREG/NCL/NF2/PLCG2/TREM2/PT…	145
GO:1901214	GO:1901214	regulation of neuron death	164/3503	325/18903	2.26e-39	1.95e-37	6.57e-38	TP53/GRM4/AKT1/SIRT1/JUN/EIF2S1/CTNNB1/FOS/GSK3B/HIF1A/PIK3CA/CCND1/BCL2/ROCK1/TNF/AIMP2/CASP3/PARP1/NR3C1/MCL1/WNT5A/CASP9/CLU/FOXO3/ATM/SERPINF1/BAX/CASP8/DKK1/HRAS/HSF1/JAK2/KDR/KRAS/ATF4/MAP2K7/CCL2/SIX1/TGFB2/EGR1/ERBB3/GHR/IFNG/IL10/RHOA/MAP3K5/FBXW7/MAP2K4/TERT/WNT1/FZD1/BCL2L11/CDK5/CEBPB/NES/PPARGC1A/ATF2/CSF3/DAXX/SLC7A11/GPI/FASLG/MDK/MECP2/NPY/NTRK1/PRKN/PRKCG/CCL5/CX3CL1/TLR4/UCN/NRP…	164
GO:0032944	GO:0032944	regulation of mononuclear cell proliferation	136/3503	243/18903	2.93e-39	2.5e-37	8.42e-38	BMI1/CDKN1A/CTNNB1/EPHB2/ERBB2/CD274/HMGB1/IGF1/IL1B/IL6/PTEN/BCL2/CASP3/CTLA4/IGF2/ATM/CD276/LILRB1/IL1A/JAK2/PRKAR1A/HAVCR2/CRP/HES1/IL2/IL10/RAC2/TRAF6/PDCD1LG2/CEBPB/RIPK3/AHR/HLA-A/IL2RA/IL12A/TNFRSF9/LGALS3/MIF/GAL/CCL5/BMP4/TLR4/CD86/MAPK8IP1/CD24/EBI3/GPNMB/TNFSF13B/CORO1A/TNFRSF13C/AGER/EFNB1/IL27/ANXA1/HLA-DRB1/IL12B/IL15/IL18/IRF1/ARG2/CD46/MNDA/MYD88/PAWR/FOXP3/TLR9/PRLR/PTPN6/IL21/BC…	136
GO:0002696	GO:0002696	positive regulation of leukocyte activation	201/3503	450/18903	4.7e-38	3.96e-36	1.33e-36	AKT1/BMI1/CDKN1A/EPHB2/GLI2/CD274/HMGB1/IGF1/IL1B/IL6/PIK3CA/BCL2/ACTB/TGFB1/TNF/TNFSF11/SOX4/THBS1/WNT5A/IGF2/FOXO3/LEF1/CD276/LILRB1/HLA-DOA/IL1A/JAK2/CCL2/SRC/HAVCR2/CAV1/CD47/KLRK1/HES1/IFNG/IL2/IL10/RHOA/LGALS1/TRAF6/PDCD1LG2/IL33/CEBPA/BRD7/HLA-A/IL2RA/IL12A/JUND/MDK/MIF/MMP14/PLA2G4A/CCL5/TLR4/NSD2/WNT10B/XBP1/CBFB/CD86/CD24/EBI3/KAT5/TNFSF13B/MALT1/CORO1A/TNFRSF13C/MAP3K8/AGER/DPP4/EFNB1/…	201
GO:0045862	GO:0045862	positive regulation of proteolysis	177/3503	372/18903	4.88e-38	4.06e-36	1.36e-36	AKT1/MYC/SIRT1/MDM2/CCN2/EGF/FBXW11/FN1/RNF19A/GSK3B/HMGB1/IL1B/PLK1/PTEN/PTK2/STAT3/TNF/TNFSF10/CCN1/FAS/CASP9/CLU/PPARG/BAX/CASP8/CDC20/HSF1/JAK2/SIRT6/SRC/VCP/CAV1/ROCK2/F3/SENP1/ANXA2/HDAC2/IFNG/RHOA/SMAD7/MAP3K5/FBXW7/SFRP2/AURKA/IL33/BCL2L11/CEBPA/FASLG/BLID/MMP14/NFE2L2/PRKN/PML/DIABLO/PSMC2/S100A9/SUMO1/AXIN2/CASP1/NKD2/ADAM9/CFLAR/PDCD5/SPON1/MALT1/EGLN3/COL4A3/CTSD/DAB2IP/DAB2/DAPK1/DDX…	177
GO:0050867	GO:0050867	positive regulation of cell activation	206/3503	467/18903	5.32e-38	4.37e-36	1.47e-36	AKT1/BMI1/CDKN1A/CCN2/EPHB2/GLI2/CD274/HMGB1/IGF1/IL1B/IL6/PIK3CA/BCL2/ACTB/TGFB1/TNF/TNFSF11/SOX4/THBS1/WNT5A/IGF2/FOXO3/LEF1/CD276/LILRB1/HLA-DOA/IL1A/JAK2/CCL2/SRC/HAVCR2/CAV1/CD47/KLRK1/HES1/IFNG/IL2/IL10/RHOA/LGALS1/PDGFRB/TRAF6/PDCD1LG2/IL33/CEBPA/BRD7/HLA-A/IL2RA/IL12A/JUND/MDK/MIF/MMP14/PLA2G4A/CCL5/TLR4/NSD2/WNT10B/XBP1/CBFB/CD86/CD24/EBI3/KAT5/TNFSF13B/MALT1/CORO1A/TNFRSF13C/MAP3K8/AGER…	206
GO:1901990	GO:1901990	regulation of mitotic cell cycle phase transition	171/3503	354/18903	7.64e-38	6.19e-36	2.08e-36	TP53/CHEK2/RB1/EGFR/AKT1/EZH2/CCNB3/BRD4/ZW10/MDM2/CDK4/CDKN1A/ERCC2/APEX1/PLK1/PTEN/CCND1/BCL2/ACTB/E2F1/AURKB/CUL4B/CHEK1/ATM/CDC20/CDKN1B/DUSP1/CCL2/CCNB1/KLF4/CDK2/CDKN2B/PLK2/DDB1/APC/MAD2L1/MNAT1/AURKA/TERT/WEE1/XRCC3/CDK1/NDC80/SPC24/ERCC3/BRD7/MECP2/PML/RDX/ADAM17/WNT10B/CUL4A/CCNG1/CDKN2C/CDKN2D/GPNMB/UBD/TOPBP1/FOXN3/CDCA5/PRAP1/DDX3X/MTBP/ANXA1/BIRC5/TRIAP1/PKD1/CDCA8/PRKDC/PTPN6/BARD1…	171
GO:0030217	GO:0030217	T cell differentiation	152/3503	296/18903	1.01e-37	8.05e-36	2.71e-36	TP53/RUNX2/BMI1/PRDX2/CTNNB1/ERBB2/MTOR/GLI2/HMGB1/IL1B/IL6/PIK3CD/BCL2/ACTB/STAT3/ZEB1/CTLA4/KIT/SOX4/CDK6/FOXO3/FOXP1/LEF1/HLA-DOA/IL1A/ATG5/EGR1/IFNG/IL2/IL6R/RHOA/SMAD7/WNT1/RIPK3/ATF2/CTSL/BRD7/IL2RA/TNFRSF9/JUNB/MDK/BMP4/STK11/ADAM17/TCF7/WNT10B/XBP1/FZD5/CBFB/CD86/KAT5/MALT1/IL27/GATA3/GLI3/ANXA1/HLA-DRB1/AIRE/IL12B/IL15/IL18/IRF1/CD46/FOXP3/PRKDC/METTL3/B2M/IL21/RARA/BCL6/SOD1/BRAF/SYK/CC…	152
GO:0002573	GO:0002573	myeloid leukocyte differentiation	125/3503	218/18903	1.2e-37	9.46e-36	3.18e-36	RB1/MYC/VEGFA/SIRT1/TNFRSF11A/JUN/ESRRA/CITED2/MAPK14/CTNNB1/FOS/MTOR/MMP9/TNFRSF11B/PIK3CD/BGLAP/TGFB1/TNF/TNFSF11/KIT/PARP1/FASN/CDK6/FOXP1/LEF1/PPARG/CASP8/LILRB1/CREB1/HSF1/LIF/SRC/RIPK1/EPHA2/FBN1/ANXA2/IFNG/ROR2/FBXW7/TRAF6/CEBPA/CEBPB/CSF3/RBPJ/JUNB/NOTCH2/PRKCA/SFRP1/BMP4/TLR4/BAP1/CUL4A/CCN4/LRRC17/PIAS3/UBD/IL31RA/CD109/CSF1R/CSF2/GATA1/GATA3/HLA-DRB1/IAPP/IFI16/IL12B/IL15/IL17A/PAFAH1B…	125
GO:0050670	GO:0050670	regulation of lymphocyte proliferation	132/3503	239/18903	2.67e-37	2.09e-35	7.01e-36	BMI1/CDKN1A/CTNNB1/EPHB2/ERBB2/CD274/HMGB1/IGF1/IL1B/IL6/PTEN/BCL2/CASP3/CTLA4/IGF2/ATM/CD276/LILRB1/IL1A/JAK2/PRKAR1A/HAVCR2/HES1/IL2/IL10/RAC2/TRAF6/PDCD1LG2/CEBPB/RIPK3/AHR/HLA-A/IL2RA/IL12A/TNFRSF9/LGALS3/MIF/GAL/CCL5/BMP4/TLR4/CD86/MAPK8IP1/CD24/EBI3/GPNMB/TNFSF13B/CORO1A/TNFRSF13C/AGER/EFNB1/IL27/ANXA1/HLA-DRB1/IL12B/IL15/IL18/IRF1/ARG2/CD46/MNDA/MYD88/PAWR/FOXP3/TLR9/PRLR/PTPN6/IL21/BCL6/R…	132
GO:0045786	GO:0045786	negative regulation of cell cycle	186/3503	405/18903	2.77e-37	2.14e-35	7.19e-36	TP53/CHEK2/RB1/EZH2/SIRT1/ZW10/BRCA2/MDM2/ATRX/CDKN1A/MAPK14/CTNNB1/PLK1/PTEN/PTGS2/CCND1/BCL2/BMP2/SOX2/TGFB1/TNF/CASP3/E2F1/AURKB/TNKS/CDK6/CHEK1/ATM/BMP7/CDC20/CDKN1B/LILRB1/DUSP1/LIF/CCL2/CCNB1/KLF4/CDK2/CDKN2B/PLK2/LATS2/APC/IL10/MAD2L1/RAD51/WEE1/XRCC3/CDK1/CDK5/NDC80/CEBPA/ATF2/SPC24/BRD7/H2AX/PML/BMP4/CUL4A/CCNG1/LATS1/PTTG1/SLC9A3R1/CLOCK/CDKN1C/CDKN2C/CDKN2D/GPNMB/BTG3/TOPBP1/FOXN3/PRAP…	186
GO:1901342	GO:1901342	regulation of vasculature development	170/3503	355/18903	5.13e-37	3.91e-35	1.32e-35	VEGFA/SIRT1/CTNNB1/ERBB2/HIF1A/IL1B/IL6/CXCL8/PIK3CB/PIK3CD/ROCK1/STAT3/TNF/CXCR4/FGF2/MTDH/GDF2/MAPK7/SEMA6A/THBS1/TWIST1/WNT5A/SPARC/ITGB1/SERPINF1/PPARG/RECK/E2F2/IL1A/KDR/SIRT6/TGFB2/KLF4/ROCK2/PLK2/ADM/DCN/EPHA2/F3/FLT1/HGF/HSPB1/IL10/SMAD1/SERPINE1/PKM/SFRP2/SP1/TERT/HMGA2/SPRY2/KLF2/CHI3L1/ATF2/GADD45A/FGF1/FOXC2/SASH1/ALOX5/HK2/KLK3/FASLG/CXCR2/MDK/MECP2/NFE2L2/PML/PRKCA/PRKCB/SFRP1/VEGFC…	170
GO:0045765	GO:0045765	regulation of angiogenesis	167/3503	349/18903	2.51e-36	1.89e-34	6.36e-35	VEGFA/SIRT1/CTNNB1/ERBB2/HIF1A/IL1B/IL6/CXCL8/PIK3CB/PIK3CD/ROCK1/STAT3/TNF/CXCR4/FGF2/MTDH/GDF2/MAPK7/SEMA6A/THBS1/TWIST1/WNT5A/SPARC/ITGB1/SERPINF1/PPARG/RECK/E2F2/IL1A/KDR/SIRT6/TGFB2/KLF4/ROCK2/PLK2/ADM/DCN/EPHA2/F3/FLT1/HGF/HSPB1/IL10/SMAD1/SERPINE1/PKM/SFRP2/SP1/TERT/HMGA2/SPRY2/KLF2/CHI3L1/ATF2/GADD45A/FGF1/FOXC2/SASH1/ALOX5/HK2/KLK3/FASLG/CXCR2/MDK/MECP2/NFE2L2/PML/PRKCA/PRKCB/SFRP1/VEGFC…	167
GO:0006979	GO:0006979	response to oxidative stress	193/3503	434/18903	3.05e-36	2.27e-34	7.64e-35	TP53/WRN/EGFR/AKT1/EZH2/MET/MMP2/SIRT1/GSTP1/DHFR/JUN/EIF2S1/PRDX2/CRK/CTNNB1/ERCC1/ERCC2/FOS/HIF1A/APEX1/IL6/MMP9/PCNA/MAPK1/MAPK3/PTGS2/BCL2/TNF/CASP3/MAPK8/BECN1/PARP1/MCL1/MAPK7/FOXO1/EPAS1/FOXO3/FOXP1/MMP3/RELA/BMP7/COL1A1/ECT2/HSF1/IDH1/IL1A/JAK2/ABCC1/ATF4/SRC/RIPK1/EDN1/HDAC2/HGF/HSPB1/IL10/MAP3K5/PDGFRB/FBXW7/SP1/WNT1/FZD1/CDK1/HDAC6/KLF2/PPARGC1A/RIPK3/ATF2/CRYAB/ERCC3/SLC7A11/ALOX5/MGM…	193
GO:0050731	GO:0050731	positive regulation of peptidyl-tyrosine phosphorylation	114/3503	193/18903	3.91e-36	2.88e-34	9.69e-35	TP53/EGFR/VEGFA/IL3/EGF/MTOR/IGF1/IL6/TGFB1/TNF/CD44/KIT/TGFA/GH1/IGF2/ERBB4/FGFR3/HSF1/JAK2/LIF/SRC/IL24/ERBB3/ALK/GHR/HDAC2/HGF/HES1/IFNG/IL2/IL6R/IL11/PECAM1/FBXW7/BMP6/CSF3/GFRA1/GRM5/IL12A/MIF/PDGFB/CCL5/ADAM17/SRCIN1/NRP1/CD36/CD24/TNK2/SEMA4D/IL31RA/CSF1R/CSF2/CSPG4/AGT/EFNA1/GATA1/GREM1/HTR2A/IL12B/IL15/IL18/ITGA5/ITGB3/AREG/PLCG2/TREM2/IL21/SYK/TNFRSF1A/TNFRSF18/WNT3A/NEURL1/ADIPOQ/CD40/…	114
GO:0006338	GO:0006338	chromatin remodeling	174/3503	373/18903	5.16e-36	3.75e-34	1.26e-34	RB1/EZH2/MYC/SIRT1/BRD4/ATRX/LMNA/ESR1/HMGB1/PIK3CA/ACTB/SETD2/SOX9/SATB2/CHEK1/DNMT1/HMGA1/SIRT6/SATB1/SNAI1/TP63/CDK2/CTBP1/HDAC2/FOXA1/HMGA2/HDAC4/DAXX/EP300/KDM4C/BRD7/H2AX/H3-3A/H3-3B/HDAC1/MECP2/MTHFR/PAX6/ZBTB7A/KDM6A/YY1/TET1/HAT1/MBD2/MTA1/HDAC5/KAT5/CTCF/KDM5B/CBX3/H4C1/H4C11/H4C12/H4C13/H4C14/H4C15/H4C2/H4C3/H4C4/H4C5/H4C6/H4C8/H4C9/KDM4B/KDM6B/SF3B1/GATA3/HELLS/MCM2/NPM1/FOXP3/RSF1/KD…	174
GO:0060485	GO:0060485	mesenchyme development	155/3503	313/18903	5.2e-36	3.75e-34	1.26e-34	EZH2/MYC/WT1/EXT1/FOLR1/CITED2/MDM2/YAP1/CTNNB1/FGFR1/FN1/MTOR/GSK3B/HIF1A/IGF1/IL1B/IL6/MAPK1/MAPK3/PTEN/PTK2/BCL2/ROCK1/S100A4/BMP2/TBX5/TGFB1/SOX9/NOTCH1/SEMA6A/TWIST1/WNT5A/SMAD2/ERBB4/HAS2/LEF1/BMP7/PDPN/COL1A1/FGFR2/PDCD4/SMAD4/MDM4/SIX1/SNAI1/TGFB2/ROCK2/CDH2/JAG1/EDN1/ERBB3/FRZB/HDAC2/HGF/FOXA1/HES1/SMAD7/PDGFRB/SFRP2/TGFBR1/HMGA2/SPRY2/FERMT2/DDX5/FOXF1/FOXC2/WWTR1/RBPJ/MDK/RET/SFRP1/BMP…	155
GO:0016055	GO:0016055	Wnt signaling pathway	199/3503	456/18903	6.31e-36	4.49e-34	1.51e-34	EGFR/EXT1/FOLR1/YAP1/MAPK14/CTNNB1/EGF/FBXW11/GSK3B/WWOX/PTEN/CCND1/BMP2/SOX2/TGFB1/FGF2/SOX9/SOX4/WIF1/NOTCH1/RAC1/WNT5A/FOXO1/GLI1/TNKS/FOXO3/XIAP/LEF1/RECK/COL1A1/FGFR2/DKK1/WNK1/SRC/VCP/CAV1/CCNE1/KLF4/ZEB2/CDH2/DDB1/EDN1/EGR1/FRZB/LATS2/DKK3/APC/RHOA/LRP5/NFKB1/ROR2/SOST/CDK14/SFRP2/TERT/WNT1/FZD1/FERMT2/EDA/WWTR1/HBP1/BRD7/HDAC1/HIC1/RBPJ/ILK/MDK/PRKN/SFRP1/FBXW4/SNAI2/STK11/TBL1X/TCF7/WNT7…	199
GO:0072331	GO:0072331	signal transduction by p53 class mediator	106/3503	173/18903	1.07e-35	7.52e-34	2.53e-34	TP53/CHEK2/AKT1/MYC/SIRT1/TOPORS/BRCA2/MDM2/ATRX/CDKN1A/FOXM1/MTOR/WWOX/BCL2/CD44/E2F1/COPS3/SOX4/TWIST1/AURKB/CHEK1/FOXO3/ATM/BAX/CDKN1B/NDRG1/E2F2/MDM4/SNAI1/TP63/PLK2/FHIT/KMT5A/ING4/AURKA/TP73/DDX5/EP300/HIC1/ING2/MIF/PRKN/PML/SNAI2/STK11/PTTG1IP/KAT5/PRAP1/NUPR1/IFI16/MSH2/NPM1/TRIAP1/ATR/PRMT6/PSMD10/USP7/BAG6/ATAD5/CASP6/PPM1D/CRADD/EEF1E1/CD74/RPL11/RPL5/RPS20/RPS7/RPL26/MUC1/PMAIP1/NBN/K…	106
GO:0001763	GO:0001763	morphogenesis of a branching structure	117/3503	203/18903	1.3e-35	9.07e-34	3.05e-34	MET/MYC/VEGFA/WT1/EXT1/YAP1/CTNNB1/EGF/ESR1/GLI2/BCL2/BMP2/TNF/FGF2/SETD2/SOX9/GDF2/VDR/NOTCH1/WNT5A/CASR/LEF1/BMP7/FGFR2/KDR/KRAS/SMAD4/SIRT6/SIX1/SRC/TP63/ADM/EDN1/EPHA2/HGF/FOXA1/IL10/AR/LRP5/PDGFA/SFRP2/WNT1/SPRY2/FRS2/FGF1/FOXF1/FOXC2/HOXB7/ILK/MDK/MMP14/PML/SFRP1/BMP4/SNAI2/TCF21/TGM2/FZD5/NRP1/KDM5B/AGT/EDNRA/ENG/EPHA7/FGF13/FOXD1/CLIC4/GREM1/GLI3/LAMA1/HOXA5/HOXA13/AREG/TACSTD2/MSX2/PKD1/…	117
GO:0198738	GO:0198738	cell-cell signaling by wnt	199/3503	458/18903	1.34e-35	9.19e-34	3.09e-34	EGFR/EXT1/FOLR1/YAP1/MAPK14/CTNNB1/EGF/FBXW11/GSK3B/WWOX/PTEN/CCND1/BMP2/SOX2/TGFB1/FGF2/SOX9/SOX4/WIF1/NOTCH1/RAC1/WNT5A/FOXO1/GLI1/TNKS/FOXO3/XIAP/LEF1/RECK/COL1A1/FGFR2/DKK1/WNK1/SRC/VCP/CAV1/CCNE1/KLF4/ZEB2/CDH2/DDB1/EDN1/EGR1/FRZB/LATS2/DKK3/APC/RHOA/LRP5/NFKB1/ROR2/SOST/CDK14/SFRP2/TERT/WNT1/FZD1/FERMT2/EDA/WWTR1/HBP1/BRD7/HDAC1/HIC1/RBPJ/ILK/MDK/PRKN/SFRP1/FBXW4/SNAI2/STK11/TBL1X/TCF7/WNT7…	199
GO:0045165	GO:0045165	cell fate commitment	144/3503	282/18903	1.95e-35	1.33e-33	4.46e-34	TP53/RUNX2/WT1/EXT1/CTNNB1/MTOR/GLI2/IL6/BCL2/BMP2/SOX2/STAT3/TBX5/CASP3/FGF2/SOX9/MCL1/NOTCH1/POU5F1/WNT5A/SMAD2/EPAS1/ERBB4/ITGB1/PPARG/PDPN/FGFR2/DKK1/KDR/SMAD4/SIX1/KLF4/JAG1/EDN1/LATS2/HDAC2/FOXA1/APC/HES1/IL6R/AR/RHOA/SMAD1/NOTCH3/SFRP2/EBF2/TGFBR1/WNT1/SPRY2/CTSL/ETS2/FOXC2/HDAC1/HOXC10/RBPJ/NOTCH2/PAX6/PML/SOX18/SFRP1/BMP4/SOX5/WNT7B/WNT10B/NRP1/MTA1/LATS1/APC2/RAB10/EDNRA/EYA2/FGF13/KDM6…	144
GO:0060326	GO:0060326	cell chemotaxis	156/3503	319/18903	2.08e-35	1.39e-33	4.68e-34	MET/MMP2/VEGFA/TNFRSF11A/LOX/RPS19/CRK/FGFR1/HMGB1/IL1B/IL6/CXCL8/PIK3CD/PIK3CG/MAPK1/MAPK3/PTK2/CXCR4/TNFSF11/FGF2/KIT/NOTCH1/RAC1/CXCL12/THBS1/WNT5A/CXADR/LEF1/ACKR3/DUSP1/KDR/ABCC1/CCL2/WNK1/TGFB2/KLRK1/EDN1/EPHA2/FLT1/HGF/HSPB1/IL6R/IL10/SERPINE1/PDGFRB/RAC2/CYP19A1/AGTR1/LPAR1/FGF1/FPR2/ALOX5/CXCR3/CXCR1/CXCR2/IL12A/LGALS3/MDK/MIF/CCN3/PDGFB/PDGFRA/PTN/S100A9/CCL5/CCL18/CX3CL1/ADAM17/VEGFC/C…	156
GO:0042692	GO:0042692	muscle cell differentiation	184/3503	409/18903	2.09e-35	1.39e-33	4.68e-34	RB1/AKT1/EZH2/VEGFA/SIRT1/KCNH1/LOX/WT1/MDM2/LMNA/MAPK14/CTNNB1/MTOR/IGF1/BCL2/BMP2/TBX5/ZEB1/TGFB1/CASP3/SOX9/KIT/NOTCH1/IGF2/CXADR/DNMT1/FOXP1/IGFBP5/ITGB1/FGFR2/DKK1/PDCD4/KRAS/SMAD4/YBX1/SIRT6/PRKAR1A/SIX1/ATG5/CDH2/ADM/EDN1/HES1/SMAD1/PDGFRB/MAP2K4/WNT1/GDF15/HDAC9/HDAC4/CDK1/CDK9/PDLIM5/FRS2/FOXF1/H3-3A/H3-3B/RBPJ/MECP2/MMP14/CCN3/PLEKHO1/PDGFB/PDGFRA/BMP4/BMPR2/KLF5/WNT10B/XBP1/YY1/BHLHE41…	184
GO:0061138	GO:0061138	morphogenesis of a branching epithelium	111/3503	188/18903	3.43e-35	2.27e-33	7.62e-34	MET/MYC/VEGFA/WT1/EXT1/YAP1/CTNNB1/EGF/ESR1/GLI2/BCL2/BMP2/TNF/FGF2/SOX9/GDF2/VDR/NOTCH1/WNT5A/CASR/LEF1/BMP7/FGFR2/KDR/KRAS/SMAD4/SIRT6/SIX1/SRC/TP63/ADM/EDN1/EPHA2/HGF/FOXA1/IL10/AR/LRP5/PDGFA/SFRP2/WNT1/SPRY2/FRS2/FGF1/FOXF1/FOXC2/HOXB7/ILK/MDK/MMP14/PML/SFRP1/BMP4/SNAI2/TCF21/TGM2/FZD5/NRP1/KDM5B/AGT/EDNRA/ENG/FOXD1/CLIC4/GREM1/GLI3/LAMA1/HOXA5/HOXA13/AREG/TACSTD2/MSX2/PKD1/PLXNA1/MED1/LGR4/P…	111
GO:0048872	GO:0048872	homeostasis of number of cells	148/3503	296/18903	4.87e-35	3.18e-33	1.07e-33	RB1/AKT1/EZH2/VEGFA/EXT1/PRDX2/CITED2/RPS19/MAPK14/ERCC2/HIF1A/HMGB1/IL6/PIK3CB/PIK3CD/PTH/BCL2/STAT3/CASP3/SOX9/FAS/KIT/MIR17HG/SOX4/NOTCH1/CDK6/EPAS1/FOXO3/XIAP/BAX/JAK2/KRAS/CDH2/IL2/BCL2L11/KLF2/RIPK3/SLC7A11/GPI/IL2RA/CXCR2/MIF/CCN3/P2RX7/PRDX1/ZBTB7A/BMP4/ADAM17/BAP1/AKT3/IKZF1/TNFSF13B/CORO1A/FSTL1/ASXL1/ETS1/F2R/GATA1/GATA3/ANXA1/HMOX1/HOXA5/PRMT1/KCNQ1/KMT2A/FOXP3/P4HTM/MED1/LGR4/AXL/PRK…	148
GO:0034612	GO:0034612	response to tumor necrosis factor	134/3503	254/18903	5.34e-35	3.45e-33	1.16e-33	TP53/AKT1/SIRT1/GSTP1/TNFRSF11A/EXT1/AKAP12/MAPK14/FOS/CXCL8/MAPK1/MAPK3/PTGS2/TNF/CASP3/TNFSF11/FAS/THBS1/FOXO3/FOXP1/HAS2/XIAP/RELA/CASP8/COL1A1/JAK2/MAP2K7/CCL2/RIPK1/EDN1/HES1/MAP3K5/NFKB1/TRAF6/TRPV1/KLF2/CEBPA/CIB1/CHI3L1/BIRC2/BIRC3/ILK/ASS1/NFE2L2/PRKN/CCL5/CCL18/CX3CL1/SFRP1/ADAM17/BIRC7/CASP1/TNFRSF25/ADAM9/SPHK1/PIAS3/UBD/TNFSF13B/TNFRSF13C/CTSK/DAB2IP/CYLD/DHX9/GSDME/ENDOG/GATA3/GFER/…	134
GO:0072001	GO:0072001	renal system development	155/3503	318/18903	5.67e-35	3.63e-33	1.22e-33	MYC/VEGFA/WT1/EXT1/YAP1/ADAMTS6/CTNNB1/GLI2/MMP9/BCL2/BMP2/PROM1/FGF2/SOX9/SOX4/NOTCH1/WNT5A/SMAD2/CASP9/ERBB4/HAS2/SERPINF1/BAX/BMP7/FGFR2/LIF/SMAD4/SIX1/TGFB2/JAG1/EGR1/FBN1/HES1/IL6R/RHOA/SMAD1/SMAD7/NOTCH3/PDGFA/PDGFRB/PECAM1/BMP6/TGFBR1/TP73/WNT1/BCL2L11/IRX2/AGTR1/FGF1/FOXF1/FOXC2/WWTR1/GFRA1/HOXB7/CXCR2/ILK/ASS1/NOTCH2/ODC1/PDGFB/PDGFRA/RET/SFRP1/BMP4/TCF21/WNT7B/CAT/NRP1/CFLAR/CD24/COL4A3…	155
GO:0001822	GO:0001822	kidney development	152/3503	309/18903	6.68e-35	4.23e-33	1.42e-33	MYC/VEGFA/WT1/EXT1/YAP1/ADAMTS6/CTNNB1/GLI2/MMP9/BCL2/BMP2/PROM1/FGF2/SOX9/SOX4/NOTCH1/WNT5A/SMAD2/CASP9/ERBB4/HAS2/SERPINF1/BAX/BMP7/FGFR2/LIF/SMAD4/SIX1/TGFB2/JAG1/EGR1/FBN1/HES1/IL6R/RHOA/SMAD1/SMAD7/NOTCH3/PDGFA/PDGFRB/PECAM1/BMP6/TGFBR1/TP73/WNT1/BCL2L11/IRX2/AGTR1/FGF1/FOXC2/WWTR1/GFRA1/HOXB7/CXCR2/ILK/ASS1/NOTCH2/ODC1/PDGFB/PDGFRA/RET/SFRP1/BMP4/TCF21/WNT7B/CAT/NRP1/CFLAR/CD24/COL4A3/ASXL1…	152
GO:0008630	GO:0008630	intrinsic apoptotic signaling pathway in response to DNA damage	76/3503	102/18903	8.63e-35	5.42e-33	1.82e-33	TP53/CHEK2/SIRT1/TOPORS/BRCA2/CDKN1A/BCL2/TNF/CD44/E2F1/MCL1/CXCL12/CASP9/CLU/ATM/ACKR3/BAX/SNAI1/TP63/EPHA2/SFRP2/TP73/BCL2L11/EP300/MSH6/HIC1/ING2/MIF/PML/SNAI2/CDKN2D/CRIP1/NUPR1/HMOX1/IFI16/MSH2/TRIAP1/PRKDC/BCL2A1/BCL2L2/RPS3/BRCA1/TNFRSF1A/TPT1/BAG6/ATAD5/CD74/RPL26/BCL2L1/ERCC6/MLH1/MUC1/ABL1/SOD2/BID/CCAR2/KDM1A/PIAS4/BAD/RPS27L/CASP2/PIK3R1/FBH1/HNRNPK/MAEL/USP47/POLB/HIPK2/SNW1/SFN/BAK1…	76
GO:0048762	GO:0048762	mesenchymal cell differentiation	133/3503	252/18903	9.02e-35	5.61e-33	1.88e-33	EZH2/EXT1/FOLR1/CITED2/CTNNB1/FGFR1/FN1/MTOR/GSK3B/HIF1A/IGF1/IL1B/IL6/MAPK1/MAPK3/PTEN/PTK2/BCL2/ROCK1/S100A4/BMP2/TBX5/TGFB1/SOX9/NOTCH1/SEMA6A/TWIST1/WNT5A/SMAD2/ERBB4/HAS2/LEF1/BMP7/PDPN/COL1A1/FGFR2/PDCD4/SMAD4/SIX1/SNAI1/TGFB2/ROCK2/CDH2/JAG1/EDN1/FRZB/HDAC2/HGF/FOXA1/HES1/SMAD7/SFRP2/TGFBR1/HMGA2/SPRY2/FERMT2/DDX5/FOXC2/WWTR1/RBPJ/MDK/RET/SFRP1/BMP4/SNAI2/TCF21/AXIN2/NRP1/SEMA3A/SEMA4D/DAB…	133
GO:1902107	GO:1902107	positive regulation of leukocyte differentiation	109/3503	184/18903	9.19e-35	5.61e-33	1.88e-33	RB1/FOS/GLI2/HMGB1/ACTB/TGFB1/TNF/TNFSF11/SOX4/FOXO3/LEF1/CASP8/CREB1/HSF1/LIF/RIPK1/IFNG/IL2/IL10/RHOA/ROR2/TRAF6/BRD7/IL2RA/MDK/MMP14/NOTCH2/PRKCA/WNT10B/XBP1/CBFB/CD86/KAT5/MALT1/AGER/XRCC6/GATA3/GLI3/ANXA1/HLA-DRB1/IL12B/IL15/IL17A/IL18/CD46/FOXP3/PF4/TREM2/AXL/PRKDC/RARA/BCL6/SYK/BTK/GPR68/ARID1A/ACTL6A/RUNX1/SOCS1/TNFSF9/FADD/CD74/ID2/KITLG/CSF1/SMARCB1/PTPRC/SMARCA4/MYB/SHH/SMARCA2/ADAM8/S…	109
GO:1903708	GO:1903708	positive regulation of hemopoiesis	109/3503	184/18903	9.19e-35	5.61e-33	1.88e-33	RB1/FOS/GLI2/HMGB1/ACTB/TGFB1/TNF/TNFSF11/SOX4/FOXO3/LEF1/CASP8/CREB1/HSF1/LIF/RIPK1/IFNG/IL2/IL10/RHOA/ROR2/TRAF6/BRD7/IL2RA/MDK/MMP14/NOTCH2/PRKCA/WNT10B/XBP1/CBFB/CD86/KAT5/MALT1/AGER/XRCC6/GATA3/GLI3/ANXA1/HLA-DRB1/IL12B/IL15/IL17A/IL18/CD46/FOXP3/PF4/TREM2/AXL/PRKDC/RARA/BCL6/SYK/BTK/GPR68/ARID1A/ACTL6A/RUNX1/SOCS1/TNFSF9/FADD/CD74/ID2/KITLG/CSF1/SMARCB1/PTPRC/SMARCA4/MYB/SHH/SMARCA2/ADAM8/S…	109
GO:0033002	GO:0033002	muscle cell proliferation	131/3503	247/18903	1.48e-34	8.94e-33	3.01e-33	AKT1/MMP2/JUN/CITED2/CDKN1A/YAP1/MAPK14/CTNNB1/FOS/POLDIP2/IGF1/IGF1R/IL6/MMP9/PIK3CA/PTEN/PTGS2/BMP2/TBX5/TGFB1/TNF/FGF2/MIR17HG/NOTCH1/THBS1/GLI1/CXADR/DNMT1/ERBB4/FOXP1/IGFBP5/PPARG/CDKN1B/FGFR2/PDCD4/IGFBP3/JAK2/PRKAR1A/SIX1/SRC/TGFB2/EDN1/HGF/IFNG/IL6R/IL10/ITGA2/RHOA/SMAD1/MEF2D/MAP3K5/MNAT1/NOTCH3/PDGFRB/PIM1/TERT/TGFBR1/TP73/CDK1/FRS2/PPARGC1A/FOXC2/HDAC1/RBPJ/IL12A/CCN3/PDGFB/CCL5/CX3CL1…	131
GO:0031668	GO:0031668	cellular response to extracellular stimulus	136/3503	262/18903	1.63e-34	9.74e-33	3.28e-33	TP53/WRN/SIRT1/TNFRSF11A/EIF2S1/FOLR1/CDKN1A/FOS/MTOR/IGF1R/MAPK1/MAPK3/BCL2/BGLAP/FAS/MAPK8/VDR/BECN1/ALB/SLC2A1/FOXO1/HSPA5/CASR/FOXO3/COL1A1/ATF4/ATG5/CDKN2B/SP7/MAP3K5/PIM1/SFRP2/SP1/XPR1/ATG7/POSTN/ATF2/ARHGAP35/ATF3/NFE2L2/P2RX7/EIF2AK2/SFRP1/BMPR2/SNAI2/XBP1/MAP1LC3B/KAT5/NPRL2/CTSK/CYP27B1/ATG14/FOLR2/TXN2/GLUL/HMOX1/IFI16/AQP3/IL15/ITGA4/FADS1/LPL/NUDT1/PDK4/PHEX/KRT20/MED1/PRKAA1/PRKAA2…	136
GO:0070371	GO:0070371	ERK1 and ERK2 cascade	161/3503	340/18903	2.29e-34	1.36e-32	4.56e-33	EGFR/MYC/GSTP1/TNFRSF11A/JUN/AKAP12/CCN2/EGF/EPHB2/ERBB2/FN1/HMGB1/IGF1/IL1B/MAPK1/MAPK3/PTEN/BMP2/TGFB1/TNF/EZR/TNFSF11/CD44/FGF2/SOX9/CCN1/NOTCH1/SEMA6A/ROS1/CASR/ERBB4/ICAM1/ACKR3/FGFR3/FGFR2/HRAS/IL1A/KDR/LIF/SMAD4/MAP2K7/CCL2/SRC/HAVCR2/EDN1/EPHA2/ITGAV/PDGFA/PDGFRB/FBXW7/MAP2K1/TIMP3/CDK1/RANBP9/SPRY2/CIB1/FRS2/FERMT2/CHI3L1/FGF1/FPR2/MIF/ATF3/NPY/NOTCH2/NTRK1/OXTR/PDGFB/PDGFRA/PRKCA/CCL5/C…	161
GO:0070665	GO:0070665	positive regulation of leukocyte proliferation	102/3503	167/18903	3.16e-34	1.86e-32	6.25e-33	BMI1/CDKN1A/EPHB2/CD274/HMGB1/IGF1/IL1B/IL6/MAPK1/MAPK3/PTH/PTK2/BCL2/KIT/IGF2/CD276/IL1A/JAK2/HAVCR2/HES1/IL2/RAC2/TRAF6/PDCD1LG2/HLA-A/IL2RA/IL12A/MIF/CCL5/TLR4/CD86/CD24/EBI3/TNFSF13B/CORO1A/TNFRSF13C/CSF1R/CSF2/AGER/EFNB1/ANXA1/IL12B/IL15/IL18/CD46/MYD88/FOXP3/TLR9/PRLR/IL21/BCL6/RPS3/SYK/TACR1/BTK/TFRC/CCR2/VCAM1/VTCN1/ATAD5/TNFSF9/FADD/WNT3A/CD6/CD28/CD40/CD74/CD81/BCL2L1/NFATC2/KITLG/CSF1/…	102
GO:0062197	GO:0062197	cellular response to chemical stress	162/3503	345/18903	5.06e-34	2.94e-32	9.9e-33	TP53/EGFR/AKT1/EZH2/MET/MMP2/SIRT1/DHFR/JUN/EIF2S1/PRDX2/CTNNB1/FOS/MTOR/HIF1A/APEX1/IL6/MMP9/PCNA/PIK3CA/MAPK1/MAPK3/PTGS2/BCL2/TNF/CASP3/FAS/MAPK8/BECN1/PARP1/MCL1/MAPK7/SLC2A1/FOXO1/EPAS1/FOXO3/FOXP1/MMP3/ATM/RELA/BMP7/ECT2/HSF1/JAK2/ABCC1/ATF4/SRC/CAV1/RIPK1/ATG5/EDN1/HDAC2/HGF/HSPB1/IL10/MAP3K5/FBXW7/WNT1/FZD1/CDK1/HDAC6/KLF2/ATG7/PPARGC1A/RIPK3/ATF2/SLC7A11/ALOX5/MGMT/NFE2L2/PRDX1/PRKN/PDGF…	162
GO:0044843	GO:0044843	cell cycle G1/S phase transition	141/3503	280/18903	7.27e-34	4.19e-32	1.41e-32	TP53/CHEK2/RB1/EGFR/AKT1/EZH2/MYC/BRD4/MDM2/CDK4/CDKN1A/APEX1/PTEN/CCND1/BCL2/ACTB/SOX2/E2F1/GLI1/CUL4B/CDK6/ITGB1/ATM/SKP2/CDKN1B/EIF4E/CCL2/CCNE1/KLF4/CDK2/CDKN2B/KHDRBS1/PLK2/LATS2/APC/MNAT1/CDK14/FBXW7/TERT/WEE1/CDK5/E2F3/BRD7/PML/RDX/ADAM17/CAMK2A/CUL4A/CCNA2/LATS1/CDKN2C/CDKN2D/CDKN3/GPNMB/PRAP1/DDX3X/E2F6/MTBP/ANXA1/MEN1/TRIAP1/PKD1/PLCG2/PRKDC/PTPN6/RPS6KB1/TBX2/ARID1A/CUL1/ACTL6A/CRADD/C…	141
GO:0051216	GO:0051216	cartilage development	114/3503	201/18903	7.91e-34	4.52e-32	1.52e-32	RB1/RUNX2/ESRRA/EXT1/EXT2/NFIB/MAPK14/CCN2/CTNNB1/HIF1A/MAPK3/PTH/BMP2/ZEB1/TGFB1/CD44/FGF2/PTH1R/SOX9/SATB2/GDF2/CCN1/MMP13/PTHLH/WNT5A/BMP7/COL1A1/FGFR3/BGN/SNAI1/EDN1/FRZB/GHR/SMAD1/SMAD7/MEF2D/SFRP2/BMP6/TGFBR1/HMGA2/CHI3L1/COL11A2/ATF2/EFEMP1/MDK/CCN3/BMP4/BMPR2/SNAI2/SOX5/TGFBI/TIMP1/TRPS1/TYMS/WNT7B/WNT10B/AXIN2/CCN4/CNMD/COL3A1/COMP/CTSK/GREM1/GLI3/ANXA6/HOXA5/SMAD3/MSX2/PKD1/SOX6/PRKG2/R…	114
GO:0051251	GO:0051251	positive regulation of lymphocyte activation	178/3503	400/18903	1.55e-33	8.81e-32	2.96e-32	AKT1/BMI1/CDKN1A/EPHB2/GLI2/CD274/HMGB1/IGF1/IL1B/IL6/PIK3CA/BCL2/ACTB/TGFB1/TNFSF11/SOX4/IGF2/FOXO3/LEF1/CD276/LILRB1/HLA-DOA/IL1A/JAK2/CCL2/SRC/HAVCR2/CAV1/CD47/KLRK1/HES1/IFNG/IL2/IL10/RHOA/LGALS1/TRAF6/PDCD1LG2/BRD7/HLA-A/IL2RA/IL12A/MDK/MIF/MMP14/CCL5/TLR4/NSD2/WNT10B/XBP1/CBFB/CD86/CD24/EBI3/KAT5/TNFSF13B/MALT1/CORO1A/TNFRSF13C/MAP3K8/AGER/DPP4/EFNB1/FLOT2/XRCC6/GATA3/GLI3/ANXA1/HLA-DQA1/HL…	178
GO:0032355	GO:0032355	response to estradiol	83/3503	121/18903	1.64e-33	9.23e-32	3.1e-32	EGFR/EZH2/MMP2/ESRRA/CCN2/CTNNB1/ESR1/IGF1R/PCNA/PTGS2/CCND1/STAT3/TGFB1/CASP3/GH1/CASP9/ESR2/BMP7/CASP8/CDKN1B/COL1A1/HSF1/FOXA1/IL10/ITGA2/PDGFA/PDGFRB/BCL2L11/CRYAB/CYP19A1/GPI/ASS1/OXTR/SFRP1/UCN/CALR/CAT/CFLAR/CCNA2/MBD2/KAT5/TXNIP/AGT/ENDOG/ANXA1/HNRNPD/AREG/MSX2/OXT/PTCH1/RARA/BCL2L2/TACR1/TH/NCOA3/ENO2/MYOG/LCOR/MYOD1/PENK/AIFM1/LEP/CSN1S1/BAD/STAT5B/IHH/IGFBP2/GPER1/SLC34A1/SSTR1/SSTR3/S…	83
GO:0043281	GO:0043281	regulation of cysteine-type endopeptidase activity involved in apoptotic process	115/3503	205/18903	1.67e-33	9.32e-32	3.13e-32	AKT1/MYC/VEGFA/SIRT1/CCN2/HMGB1/MMP9/PTGS2/SOX2/TNF/TNFSF10/CD44/CCN1/FAS/THBS1/RAF1/CASP9/XIAP/PPARG/BAX/CASP8/HSF1/JAK2/SRC/VCP/TP63/KLF4/F3/SENP1/HGF/RHOA/MAP3K5/SFRP2/BCL2L11/CRYAB/DPEP1/LAMP3/GPI/BIRC2/BIRC3/FASLG/BLID/MGMT/PML/DIABLO/RPS6KA3/S100A9/BIRC7/CASP1/CFLAR/PDCD5/CDKN2D/MALT1/EGLN3/COL4A3/CTSD/DAPK1/DDX3X/EPHA7/F2R/TNFAIP8/GSN/APAF1/BIRC5/AQP1/SMAD3/NGFR/NDUFA13/TRIAP1/PLAUR/ROBO1/…	115
GO:0090130	GO:0090130	tissue migration	170/3503	374/18903	1.84e-33	1.01e-31	3.41e-32	AKT1/MET/VEGFA/SIRT1/JUN/EGF/FGFR1/MTOR/HIF1A/HMGB1/MMP9/PIK3CA/PIK3CB/PIK3CD/PIK3CG/PTEN/PTGS2/PTK2/ROCK1/TGFB1/TNF/FGF2/SOX9/GDF2/KIT/NOTCH1/RAC1/THBS1/WNT5A/SPARC/FOXP1/HAS2/ITGB1/SERPINF1/PPARG/KDR/SNAI1/SRC/TGFB2/KLF4/ROCK2/ZEB2/PLK2/DCN/EDN1/EPHA2/HSPB1/IFNG/ITGA2/RHOA/FBXW7/SP1/TGFBR1/HDAC9/HDAC6/CIB1/GADD45A/FGF1/FOXF1/FOXC2/SASH1/GPI/MECP2/NFE2L2/CCN3/PDGFB/SOX18/PRKCA/PTN/BMP4/BMPR2/SNA…	170
GO:0031669	GO:0031669	cellular response to nutrient levels	124/3503	231/18903	1.86e-33	1.02e-31	3.43e-32	TP53/WRN/SIRT1/TNFRSF11A/EIF2S1/FOLR1/CDKN1A/FOS/MTOR/IGF1R/MAPK1/MAPK3/BCL2/BGLAP/FAS/MAPK8/VDR/BECN1/ALB/SLC2A1/FOXO1/HSPA5/CASR/FOXO3/COL1A1/ATF4/ATG5/CDKN2B/SP7/MAP3K5/PIM1/SP1/XPR1/ATG7/POSTN/ATF2/ATF3/NFE2L2/EIF2AK2/SFRP1/BMPR2/SNAI2/XBP1/MAP1LC3B/KAT5/NPRL2/CTSK/CYP27B1/ATG14/FOLR2/TXN2/GLUL/HMOX1/IFI16/AQP3/IL15/FADS1/LPL/PDK4/PHEX/KRT20/MED1/PRKAA1/PRKAA2/PRKAB1/SREBF1/WNT2B/MAPKAP1/TFEB…	124
GO:0009411	GO:0009411	response to UV	94/3503	149/18903	2.84e-33	1.54e-31	5.19e-32	TP53/WRN/EGFR/AKT1/MMP2/MYC/SIRT1/EIF2S1/BRCA2/CDKN1A/ERCC1/ERCC2/MMP9/PCNA/PTGS2/CCND1/BCL2/CASP3/MAPK8/PARP1/ERCC5/AURKB/CASP9/CUL4B/CHEK1/MMP3/BAX/RELA/MMP1/ATF4/SIRT6/MAP2K7/DDB1/EP300/ERCC3/ERCC4/NOC2L/MSH6/IL12A/PML/STK11/TIMP1/USP1/YY1/CUL4A/CAT/TP53INP1/CDKN2D/CREBBP/CRIP1/FEN1/HMGN1/AQP1/IL12B/MEN1/MME/MSH2/NPM1/SDF4/TRIAP1/POLD1/ATR/PRKAA1/METTL3/OPN1SW/XPA/CDC25A/RPL26/XPC/DDB2/ERCC6/C…	94
GO:0000082	GO:0000082	G1/S transition of mitotic cell cycle	130/3503	250/18903	3.82e-33	2.06e-31	6.91e-32	TP53/CHEK2/RB1/EGFR/AKT1/EZH2/MYC/BRD4/MDM2/CDK4/CDKN1A/APEX1/PTEN/CCND1/BCL2/ACTB/E2F1/CUL4B/CDK6/ITGB1/ATM/SKP2/CDKN1B/EIF4E/CCL2/CCNE1/KLF4/CDK2/CDKN2B/KHDRBS1/PLK2/LATS2/APC/MNAT1/CDK14/TERT/WEE1/CDK5/E2F3/BRD7/PML/RDX/ADAM17/CAMK2A/CUL4A/LATS1/CDKN2C/CDKN2D/CDKN3/GPNMB/PRAP1/DDX3X/E2F6/MTBP/ANXA1/TRIAP1/PKD1/PRKDC/PTPN6/RPS6KB1/ARID1A/CUL1/ACTL6A/CRADD/CCND3/ADAMTS1/CDC6/CDC25A/CDC34/CDKN2A/…	130
GO:0007179	GO:0007179	transforming growth factor beta receptor signaling pathway	118/3503	216/18903	7.39e-33	3.95e-31	1.33e-31	TP53/SIRT1/JUN/LOX/FOLR1/CITED2/FOS/PTK2/BMP2/STAT3/ZEB1/TGFB1/MIR17HG/PARP1/THBS1/HSPA5/SMAD2/PPARG/SMAD4/SRC/TGFB2/CAV1/ZEB2/CDKN2B/FBN1/LATS2/DKK3/HDAC2/SMAD1/SMAD7/TGFBR1/WNT1/GDF15/SPRY2/FERMT2/EP300/HDAC1/ING1/ING2/ZBTB7A/PML/STK11/ADAM17/TET1/ADAM9/LATS1/CDH5/CDKN1C/EMILIN1/STRAP/COL1A2/COL3A1/CD109/CREBBP/DAB2/ENG/BRMS1/GDF10/ITGA3/LTBP2/SMAD3/MEN1/FERMT1/PXN/MAP3K7/TGFB1I1/TGFBR3/USP9X/A…	118
GO:0018105	GO:0018105	peptidyl-serine phosphorylation	150/3503	313/18903	8e-33	4.24e-31	1.42e-31	CHEK2/EGFR/AKT1/VEGFA/MAPK14/MTOR/GSK3B/IL6/PIK3CA/PLK1/MAPK1/PTEN/PTGS2/BCL2/ROCK1/TGFB1/TNF/CD44/MAPK8/HSP90AA1/MAPK7/WNT5A/RAF1/TNKS/ATM/BAX/AKT2/DKK1/LIF/WNK1/SRC/CAV1/RIPK1/ROCK2/CDK2/PLK2/IL24/LATS2/HGF/IFNA1/IFNA13/IFNG/IL11/SMAD7/SFRP2/AURKA/TGFBR1/CDK1/HDAC6/CDK5/SPRY2/CSF3/GADD45A/ILK/MIF/MAP3K10/PDGFB/PRKCA/PRKCB/PRKCG/RET/RPS6KA3/UCN/CAMK2A/LATS1/AKT3/HIPK3/CSNK1G2/PAQR3/DMD/SGK3/GCG/…	150
GO:0042063	GO:0042063	gliogenesis	149/3503	310/18903	8.59e-33	4.51e-31	1.52e-31	TP53/RB1/AKT1/EZH2/NFIB/CTNNB1/ERBB2/ERCC2/MTOR/IL1B/IL6/MAPK1/MAPK3/PTEN/BMP2/SOX2/STAT3/TGFB1/TNF/CXCR4/E2F1/FGF2/SOX9/SOX4/NOTCH1/VIM/CUL4B/CDK6/CLU/LEF1/NDRG1/AKT2/KRAS/LIF/CCL2/TGFB2/CDH2/CDKN2B/ERBB3/HDAC2/HES1/IFNG/RHOA/ROR2/MAP2K1/TP73/IL33/CDK1/CDK5/LPAR1/FGF5/HDAC1/ILK/MDK/MECP2/MMP14/PAX6/PTN/S100A9/CX3CL1/TLR4/VEGFC/CDKN2C/WASF3/COL3A1/CSF1R/CSPG4/APCDD1/DAB2IP/AGER/EGR2/RRAS2/SRGAP2/…	149
GO:0002683	GO:0002683	negative regulation of immune system process	191/3503	449/18903	1.04e-32	5.43e-31	1.82e-31	AKT1/MYC/PRDX2/RPS19/CRK/MAPK14/CTNNB1/ERBB2/CD274/HMGB1/TNFRSF11B/PTEN/TGFB1/TNF/EZR/CASP3/SOX9/CTLA4/PARP1/CXCL12/THBS1/TWIST1/MICA/CDK6/ATM/PPARG/LILRB1/DUSP1/HLA-DOA/PRKAR1A/CCL2/SRC/TGFB2/HAVCR2/ATG5/CD47/KLRK1/PLK2/FBN1/IL2/IL10/SMAD7/FBXW7/TRIM27/NR1H2/PDCD1LG2/IL33/CEBPA/CEBPB/CYP19A1/AHR/FOXF1/HLA-A/IL2RA/LGALS3/MDK/MIF/NPY/CCN3/GAL/CX3CL1/SFRP1/BMP4/SNAI2/TLR4/CUL4A/CBFB/CD86/NR1H3/LRRC…	191
GO:0009612	GO:0009612	response to mechanical stimulus	116/3503	211/18903	1.15e-32	5.93e-31	1.99e-31	MMP2/TNFRSF11A/JUN/CITED2/MAPK14/CTNNB1/FOS/IGF1R/IL1B/PIK3CA/MAPK3/PTGS2/PTK2/BGLAP/TNF/CXCR4/FGF2/SOX9/FAS/KIT/MAPK8/CXCL12/SLC2A1/THBS1/RAF1/CHEK1/RELA/CASP8/COL1A1/SRC/TNFRSF10B/CDH2/EDN1/ITGA2/RHOA/NFKB1/SOST/MAP2K4/BMP6/IL33/CHI3L1/GADD45A/FOSB/GPI/JUND/MDK/MMP14/NTRK1/P2RX7/PTN/SLC1A3/TLR4/UCN/CASP1/TNFRSF10A/MBD2/TXNIP/DMD/AGT/ENDOG/ENG/ANGPT2/GSN/HTR2A/AQP1/CXCL10/IRF1/ITGB3/KCNQ1/MPO/MY…	116
GO:0030879	GO:0030879	mammary gland development	89/3503	138/18903	1.18e-32	6.04e-31	2.03e-31	AKT1/VEGFA/TNFRSF11A/BRCA2/EGF/ESR1/GLI2/HIF1A/MAPK1/CCND1/TNFSF11/FGF2/SOX9/TGFA/VDR/NR3C1/WNT5A/FASN/ERBB4/IGFBP5/LEF1/BAX/CREB1/AKT2/FGFR2/JAK2/MTX1/NME1/SRC/CAV1/EPHA2/HOXA9/APRT/AR/ITGA2/LRP5/NFKB1/BCL2L11/CEBPB/CYP19A1/FOXF1/ARHGAP35/HK2/MGMT/OXTR/PML/BMP4/WNT7B/XBP1/LATS1/KDM5B/CSF1R/CSN3/SLC29A1/GATA3/GHRHR/GLI3/HOXA5/AREG/MSX2/MED1/PRL/PRLR/PTCH1/ROBO1/SMO/STAT5A/TBX2/WNT2/DDR1/ORAI1/WNT…	89
GO:2000116	GO:2000116	regulation of cysteine-type endopeptidase activity	124/3503	235/18903	1.75e-32	8.88e-31	2.99e-31	AKT1/MYC/VEGFA/SIRT1/CCN2/HMGB1/MMP9/PTGS2/SOX2/TNF/TNFSF10/CD44/CCN1/FAS/THBS1/RAF1/CASP9/XIAP/PPARG/BAX/CASP8/HSF1/JAK2/SRC/VCP/TP63/KLF4/F3/SENP1/HGF/RHOA/MAP3K5/SFRP2/BCL2L11/CRYAB/DPEP1/LAMP3/GPI/BIRC2/BIRC3/FASLG/BLID/MGMT/PML/DIABLO/RPS6KA3/S100A9/BIRC7/CASP1/CFLAR/PDCD5/CDKN2D/MALT1/EGLN3/COL4A3/CTSD/DAPK1/DDX3X/EPHA7/F2R/TNFAIP8/GSN/APAF1/BIRC5/IFI16/AQP1/SMAD3/NGFR/NDUFA13/TRIAP1/PLAUR/…	124
GO:1903829	GO:1903829	positive regulation of protein localization	191/3503	451/18903	2.12e-32	1.07e-30	3.6e-31	SQSTM1/EGFR/AKT1/YAP1/MAPK14/EGF/EPHB2/ERBB2/GSK3B/HIF1A/IGF1/IL1B/PLK1/PTGS2/TGFB1/TNF/EZR/MAPK8/SOX4/PARP1/HSP90AA1/WNT5A/PSMD9/CASR/ERBB4/ITGB1/MSN/PPARG/ECT2/AKT2/HRAS/IL1A/JAK2/LIF/SIRT6/SRC/TGFB2/ROCK2/EPHA2/NUP62/GNL3/APC/IFNG/PECAM1/FBXW7/RAC2/BMP6/TERT/NR1H2/CDK1/CDK5/CDK9/NDC80/CIB1/FERMT2/WWTR1/GZMB/LGALS3/LIMK2/P2RX7/PRKN/RDX/STK11/TLR4/VEGFC/FZD5/BAP1/NKD2/ADAM9/PDCD5/CDH1/DNM1L/HUWE…	191
GO:0032946	GO:0032946	positive regulation of mononuclear cell proliferation	93/3503	149/18903	2.16e-32	1.08e-30	3.63e-31	BMI1/CDKN1A/EPHB2/CD274/HMGB1/IGF1/IL1B/IL6/BCL2/IGF2/CD276/IL1A/JAK2/HAVCR2/HES1/IL2/TRAF6/PDCD1LG2/HLA-A/IL2RA/IL12A/MIF/CCL5/TLR4/CD86/CD24/EBI3/TNFSF13B/CORO1A/TNFRSF13C/AGER/EFNB1/ANXA1/IL12B/IL15/IL18/CD46/MYD88/FOXP3/TLR9/PRLR/IL21/BCL6/RPS3/SYK/TACR1/BTK/TFRC/CCR2/VCAM1/VTCN1/ATAD5/TNFSF9/FADD/WNT3A/CD6/CD28/CD40/CD74/CD81/BCL2L1/NFATC2/KITLG/CSF1/PTPRC/LEP/SHH/EPO/CD40LG/ADA/STAT5B/MPL/I…	93
GO:0090287	GO:0090287	regulation of cellular response to growth factor stimulus	157/3503	338/18903	2.55e-32	1.27e-30	4.25e-31	TP53/RUNX2/SIRT1/LOX/FOLR1/CITED2/CTNNB1/FGFR1/HIF1A/IL1B/PIK3CB/BMP2/ZEB1/TGFB1/FGF2/GDF2/CCN1/MIR17HG/NOTCH1/SEMA6A/THBS1/WNT5A/HSPA5/SMAD2/XIAP/PPARG/DKK1/KDR/SMAD4/CAV1/ZEB2/CDKN2B/DCN/FBN1/LATS2/DKK3/HDAC2/HES1/SMAD7/SOST/SFRP2/WNT1/FZD1/SPRY2/EP300/FGF1/HDAC1/RBPJ/IL12A/ILK/ING1/ING2/NOTCH2/ZBTB7A/PRKCB/SFRP1/BMP4/BMPR2/STK11/ADAM17/VEGFC/TET1/NRP1/CFLAR/LATS1/ADAMTS3/CD63/CDH5/CDKN1C/EMILI…	157
GO:0006310	GO:0006310	DNA recombination	155/3503	332/18903	3.09e-32	1.52e-30	5.11e-31	RECQL4/WRN/BRCA2/ERCC1/ERCC2/HMGB1/APEX1/ACTB/TGFB1/SETD2/PARP1/ERCC5/CHEK1/ATM/LEF1/SIRT6/IL2/IL10/RAD51/XRCC3/RPAIN/RECQL5/DCAF1/ERCC4/MSH6/H2AX/MSH3/RECQL/MMS19/TCF7/NSD2/YY1/ACTR2/KAT5/TOPBP1/HELQ/ENDOG/FEN1/FUS/XRCC6/MCM2/MSH2/FOXP3/RTEL1/TERF2IP/MBTD1/WRAP53/KDM4D/PRKDC/WDR48/FANCM/BARD1/RAD21/REV3L/BCL6/RPA3/DCLRE1C/BRCA1/TCF3/TERF2/TFRC/TOP3A/TP53BP1/XRCC1/XRCC5/ATAD5/ACTL6A/RUVBL1/CD28/C…	155
GO:0045787	GO:0045787	positive regulation of cell cycle	164/3503	362/18903	4.2e-32	2.05e-30	6.9e-31	CHEK2/RB1/EGFR/AKT1/EZH2/BRD4/BRCA2/CITED2/MDM2/ATRX/CDK4/CCN2/EGF/POLDIP2/APEX1/IGF1/IGF1R/IL1B/CCND1/TNF/TGFA/BECN1/WNT5A/AURKB/GLI1/IGF2/CUL4B/CHEK1/CDKN1B/ECT2/EIF4E/FGFR2/HSF1/IL1A/SRC/TGFB2/CCNB1/ROCK2/EDN1/NUP62/FOXA1/HES1/IL10/RHOA/LRP5/MAD2L1/MNAT1/PDGFRB/AURKA/TERT/XRCC3/CDK1/BCL2L11/NDC80/MECP2/PDGFB/PRKCA/RDX/ADAM17/WNT10B/CALR/CUL4A/SPHK1/KAT5/PLK4/CDCA5/PRAP1/DDX3X/FEN1/USP22/NUPR1/…	164
GO:0032200	GO:0032200	telomere organization	106/3503	185/18903	4.53e-32	2.2e-30	7.4e-31	RECQL4/WRN/EZH2/MYC/RFC1/BRCA2/ATRX/CTNNB1/ERCC1/APEX1/PCNA/MAPK1/MAPK3/PARP1/HSP90AA1/AURKB/TNKS/ATM/SIRT6/MAP2K7/SRC/CCNE1/GNL3/RAD51/TERT/XRCC3/ERCC4/H3-3A/H3-3B/PML/YY1/HAT1/PTGES3/H4C1/H4C11/H4C12/H4C13/H4C14/H4C15/H4C2/H4C3/H4C4/H4C5/H4C6/H4C8/H4C9/DKC1/FEN1/XRCC6/POT1/TINF2/HNRNPD/RTEL1/TERF2IP/XRN1/ATR/WRAP53/NAT10/PRKDC/RPA3/DCLRE1C/TERF1/TERF2/XRCC1/XRCC5/USP7/TNKS2/ACTL6A/RUVBL1/BLM/EX…	106
GO:0031589	GO:0031589	cell-substrate adhesion	166/3503	369/18903	4.96e-32	2.38e-30	8e-31	VEGFA/CRK/CCN2/CTNNB1/FN1/POLDIP2/GSK3B/PIK3CB/PTEN/PTK2/BCL2/ROCK1/CD44/CCN1/NOTCH1/RAC1/THBS1/CDK6/HAS2/ITGB1/PDPN/COL1A1/JAK2/KDR/SRC/VWF/ROCK2/JAG1/ITGA2/ITGAV/RHOA/SERPINE1/RAC2/WNT1/BCL2L11/CDK5/CIB1/FERMT2/EDA/FOXF1/ILK/ITGA6/MDK/MMP14/MUC4/NPY/PDGFB/PLAU/CX3CL1/SFRP1/SRCIN1/CALR/ADAM9/NRP1/CD36/CD63/SORBS1/HPSE/EMILIN1/CORO1A/COL3A1/CCDC80/DAB2/EFNA1/CTTN/SRGAP2/CORO1C/ATRNL1/GREM1/ANGPT2…	166
GO:0002685	GO:0002685	regulation of leukocyte migration	122/3503	231/18903	4.98e-32	2.38e-30	8e-31	AKT1/VEGFA/CRK/HMGB1/IL6/CXCL8/MAPK1/MAPK3/PTK2/TNF/RAC1/CXCL12/THBS1/WNT5A/ICAM1/CD99/MSN/DUSP1/IL1A/CCL2/WNK1/CD47/KLRK1/EDN1/IL6R/ITGA2/RHOA/SERPINE1/RAC2/IL33/RIPK3/CYP19A1/FPR2/CXCR3/CXCR2/IL12A/LGALS3/MDK/MIF/MMP14/CCN3/PTN/CCL5/CX3CL1/ADAM17/VEGFC/CALR/DNM1L/CREB3/CCL27/EMILIN1/CORO1A/CSF1R/AGER/DPP4/VEGFD/GREM1/RABGEF1/STK39/ANXA1/HMOX1/AIRE/APOD/IL1R1/CXCL10/ITGA4/ITGB3/MPP1/MYD88/PGF/TR…	122
GO:0071356	GO:0071356	cellular response to tumor necrosis factor	123/3503	234/18903	5.1e-32	2.42e-30	8.14e-31	TP53/AKT1/SIRT1/GSTP1/TNFRSF11A/EXT1/AKAP12/MAPK14/FOS/CXCL8/MAPK1/MAPK3/TNF/TNFSF11/FAS/THBS1/FOXO3/FOXP1/HAS2/XIAP/RELA/CASP8/COL1A1/JAK2/CCL2/RIPK1/EDN1/HES1/MAP3K5/NFKB1/TRAF6/TRPV1/KLF2/CEBPA/CIB1/CHI3L1/BIRC2/BIRC3/ILK/ASS1/NFE2L2/PRKN/CCL5/CCL18/CX3CL1/SFRP1/ADAM17/BIRC7/CASP1/TNFRSF25/SPHK1/PIAS3/TNFSF13B/TNFRSF13C/CTSK/DAB2IP/CYLD/DHX9/GSDME/GATA3/GFER/PCK2/RPS3/CCL3/CCL24/SLC2A4/BRCA1/S…	123
GO:0010631	GO:0010631	epithelial cell migration	165/3503	366/18903	5.59e-32	2.63e-30	8.85e-31	AKT1/MET/VEGFA/SIRT1/JUN/EGF/FGFR1/MTOR/HIF1A/HMGB1/MMP9/PIK3CA/PIK3CB/PIK3CD/PIK3CG/PTEN/PTGS2/PTK2/ROCK1/TGFB1/TNF/FGF2/SOX9/GDF2/KIT/NOTCH1/RAC1/THBS1/WNT5A/SPARC/FOXP1/HAS2/ITGB1/SERPINF1/PPARG/KDR/SNAI1/SRC/TGFB2/KLF4/ROCK2/ZEB2/PLK2/DCN/EDN1/EPHA2/HSPB1/IFNG/ITGA2/RHOA/FBXW7/SP1/TGFBR1/HDAC9/HDAC6/CIB1/GADD45A/FGF1/FOXC2/SASH1/GPI/MECP2/NFE2L2/CCN3/PDGFB/SOX18/PRKCA/PTN/BMP4/BMPR2/SNAI2/ADA…	165
GO:0010948	GO:0010948	negative regulation of cell cycle process	150/3503	318/18903	7.47e-32	3.47e-30	1.17e-30	TP53/CHEK2/RB1/EZH2/ZW10/BRCA2/MDM2/ATRX/CDKN1A/MAPK14/PLK1/PTEN/CCND1/BCL2/SOX2/E2F1/AURKB/TNKS/CHEK1/ATM/BMP7/CDC20/CDKN1B/DUSP1/LIF/CCL2/CCNB1/KLF4/CDK2/CDKN2B/PLK2/APC/MAD2L1/RAD51/WEE1/XRCC3/CDK1/NDC80/ATF2/SPC24/BRD7/H2AX/PML/BMP4/CUL4A/CCNG1/PTTG1/CLOCK/CDKN2D/GPNMB/TOPBP1/FOXN3/PRAP1/CRY1/DAB2IP/MTBP/BIRC5/MEN1/MSH2/TRIM37/NPM1/TRIAP1/MAP3K20/ATR/CDCA8/PRKDC/BARD1/RAD21/BCL6/BRCA1/BUB1/TE…	150
GO:2001242	GO:2001242	regulation of intrinsic apoptotic signaling pathway	101/3503	172/18903	7.47e-32	3.47e-30	1.17e-30	TP53/AKT1/MYC/SIRT1/MDM2/HIF1A/MMP9/PIK3CB/PTGS2/BCL2/CD44/BECN1/PARP1/MCL1/MAPK7/CXCL12/CLU/ACKR3/BAX/SNAI1/SRC/CAV1/HSPB1/FBXW7/SFRP2/BCL2L11/RIPK3/NOC2L/HDAC1/ING2/MIF/NFE2L2/PRKN/S100A9/SNAI2/XBP1/PTTG1IP/SLC9A3R1/MAPK8IP1/DNM1L/CDKN2D/CREB3/ERP29/CYLD/DDX3X/GSDME/RTKN2/NUPR1/HELLS/P4HB/NDUFA13/TRIAP1/PLAUR/TREM2/BCL2L2/RPS3/S100A8/SOD1/TPT1/ATAD5/EIF2AK3/CD74/BBC3/RPL11/RPS7/RPL26/CREB3L1/BC…	101
GO:0010212	GO:0010212	response to ionizing radiation	90/3503	143/18903	8.54e-32	3.94e-30	1.32e-30	TP53/CHEK2/WRN/MYC/SIRT1/BRCA2/MDM2/CDKN1A/YAP1/MAPK14/ERCC1/CCND1/BCL2/CASP3/PARP1/HSPA5/ATM/BAX/TRIM13/ECT2/HRAS/HSF1/IL1A/EGR1/RAD51/SFRP2/CRYAB/GADD45A/H2AX/MGMT/PML/SFRP1/SNAI2/STK11/MTA1/CLOCK/KAT5/TOPBP1/PRAP1/EEF1D/ELK1/XRCC6/GATA3/ANXA1/IFI16/CXCL10/RHOB/MEN1/MSH2/MAP3K20/ATR/PRKAA1/KDM4D/PRKDC/BARD1/DCLRE1C/BRCA1/TP53BP1/VCAM1/XRCC5/RPL26/BLM/CCND2/BCL2L1/ERCC6/PTPRC/SOD2/RNF168/KDM1A/C…	90
GO:0090092	GO:0090092	regulation of transmembrane receptor protein serine/threonine kinase signaling pathway	141/3503	290/18903	9.19e-32	4.2e-30	1.41e-30	TP53/SIRT1/LOX/FOLR1/CITED2/BMP2/ZEB1/TGFB1/GDF2/CCN1/MIR17HG/PARP1/NOTCH1/THBS1/WNT5A/HSPA5/SMAD2/XIAP/PPARG/BMP7/DKK1/JAK2/KDR/SMAD4/TGFB2/CAV1/ZEB2/CDKN2B/FBN1/LATS2/DKK3/HDAC2/HES1/SMAD7/SOST/SFRP2/BMP6/TGFBR1/WNT1/FZD1/GDF15/SPRY2/EP300/HDAC1/RBPJ/ILK/ING1/ING2/NOTCH2/CCN3/ZBTB7A/SFRP1/BMP4/BMPR2/STK11/ADAM17/TET1/LATS1/CDH5/CDKN1C/EMILIN1/FSTL1/STRAP/CD109/CREBBP/DAB2/ENG/SCUBE3/FOXD1/BRMS1…	141
GO:0071375	GO:0071375	cellular response to peptide hormone stimulus	146/3503	306/18903	1.03e-31	4.69e-30	1.58e-30	RB1/AKT1/SIRT1/ESRRA/CDK4/CRK/FOS/GSK3B/APEX1/IGF1R/IL1B/PIK3CA/PTK2/ROCK1/BGLAP/STAT3/PARP1/GH1/FOXO1/IGF2/PPARG/RELA/AKT2/HSF1/IRS1/JAK2/SRC/CAV1/ROCK2/EDN1/FBN1/GHR/APC/APRT/NFKB1/PKM/RPE65/SP1/WNT1/GDF15/HDAC9/AGTR1/FOXC2/ASS1/NFE2L2/PRKCB/SPINK1/XBP1/CAMK2A/CFLAR/CCNA2/HDAC5/NCOA2/SORBS1/RAB10/RAB31/AGT/EDNRA/FBP1/GHRHR/IGFBP1/ITGB3/JAK1/LPL/RAB8A/MEN1/NCL/PCK2/PDK4/PLAT/PRKAA1/PRKDC/NCOA5/P…	146
GO:0042098	GO:0042098	T cell proliferation	115/3503	212/18903	1.13e-31	5.09e-30	1.71e-30	TP53/BMI1/PRDX2/CTNNB1/ERBB2/CD274/HMGB1/IGF1/IL1B/IL6/PIK3CG/PTEN/CASP3/CTLA4/IGF2/MSN/BAX/CD276/LILRB1/IL1A/JAK2/PRKAR1A/HAVCR2/HES1/IL2/IL10/RAC2/TRAF6/PDCD1LG2/CEBPB/RIPK3/HLA-A/IL2RA/TNFRSF9/LGALS3/P2RX7/CCL5/BMP4/CD86/MAPK8IP1/CD151/CD24/EBI3/GPNMB/TNFSF13B/MALT1/CORO1A/TNFRSF13C/AGER/EFNB1/IL27/ANXA1/HLA-DRB1/IL12B/IL15/IL18/IRF1/ARG2/CD46/PAWR/FOXP3/PTPN6/IL21/BCL6/RPS3/SDC4/SYK/TFRC/CCR2…	115
GO:0048568	GO:0048568	embryonic organ development	189/3503	449/18903	1.18e-31	5.29e-30	1.78e-30	TP53/EGFR/AKT1/VEGFA/RUNX2/BMI1/PHLDA2/FOLR1/CITED2/IL3/YAP1/CTNNB1/EPHB2/ERCC1/GLI2/HIF1A/CXCL8/MAPK1/MAPK3/ZEB1/TGFB1/TNF/SETD2/SOX9/SATB2/CCN1/KIT/NOTCH1/TWIST1/WNT5A/GLI1/IGF2/SMAD2/EPAS1/LEF1/BMP7/CASP8/FGFR2/KDR/LIF/ATF4/SIX1/SNAI1/TGFB2/ADM/EDN1/EPHA2/FBN1/FRZB/HOXA9/HES1/IL10/MMP16/PDGFA/MAP2K1/TGFBR1/WNT1/SPRY2/CEBPA/CEBPB/NES/FRS2/ERCC3/EFEMP1/FOXF1/FOXC2/HOXB7/RBPJ/JUNB/MMP14/NOTCH2/PA…	189
GO:0018209	GO:0018209	peptidyl-serine modification	154/3503	332/18903	1.23e-31	5.46e-30	1.83e-30	CHEK2/EGFR/AKT1/VEGFA/MAPK14/MTOR/GSK3B/IL6/PIK3CA/PLK1/MAPK1/PTEN/PTGS2/BCL2/ROCK1/TGFB1/TNF/CD44/MAPK8/HSP90AA1/MAPK7/WNT5A/RAF1/TNKS/ATM/BAX/AKT2/DKK1/LIF/BGN/WNK1/SRC/CAV1/RIPK1/ROCK2/CDK2/PLK2/IL24/DCN/LATS2/HGF/IFNA1/IFNA13/IFNG/IL11/SMAD7/SFRP2/AURKA/TGFBR1/CDK1/HDAC6/CDK5/SPRY2/CSF3/GADD45A/ILK/MIF/MAP3K10/PDGFB/PRKCA/PRKCB/PRKCG/RET/RPS6KA3/UCN/CAMK2A/LATS1/AKT3/HIPK3/CSNK1G2/PAQR3/DMD/S…	154
GO:0042770	GO:0042770	signal transduction in response to DNA damage	104/3503	181/18903	1.24e-31	5.48e-30	1.84e-30	TP53/CHEK2/SIRT1/BRCA2/MDM2/ATRX/CDKN1A/MAPK14/FOXM1/PLK1/CCND1/CD44/E2F1/COPS3/SOX4/TWIST1/CASP9/CHEK1/FOXO3/ATM/CDKN1B/NDRG1/MDM4/SNAI1/CDK2/PLK2/KMT5A/ING4/RAD51/WNT1/CDK1/ATF2/GADD45A/DDX5/H2AX/HIC1/MIF/PML/SNAI2/PTTG1IP/CUL4A/CCNG1/CLOCK/KAT5/TOPBP1/FOXN3/PRAP1/CRY1/MSH2/NPM1/TRIAP1/MAP3K20/ATR/PRKDC/PSMD10/BARD1/BRCA1/TP53BP1/ATAD5/PPM1D/CRADD/EEF1E1/CD74/CDC5L/RPL26/BLM/XPC/BRIP1/MRE11/ERC…	104
GO:0048863	GO:0048863	stem cell differentiation	127/3503	248/18903	1.52e-31	6.66e-30	2.24e-30	TP53/EZH2/RUNX2/EXT1/FOLR1/CITED2/YAP1/MAPK14/CTNNB1/ERCC2/ESR1/FN1/GSK3B/HIF1A/MAPK1/MAPK3/BCL2/BGLAP/STAT3/TBX5/FGF2/SETD2/SOX9/KIT/NOTCH1/SEMA6A/TWIST1/CDK6/ERBB4/ITGB1/BMP7/FGFR2/LIF/SMAD4/SIRT6/SIX1/TGFB2/TP63/CDH2/SP7/JAG1/EDN1/FRZB/HDAC2/FOXA1/HES1/SFRP2/HMGA2/FZD1/NUDT21/FOXC2/KDM4C/HDAC1/RBPJ/NFE2L2/PDGFRA/SOX18/EIF2AK2/PTN/RET/SFRP1/BMP4/SNAI2/SOX5/NRP1/MTA1/SEMA3A/SEMA4D/KAT5/EDNRA/EDN…	127
GO:0048754	GO:0048754	branching morphogenesis of an epithelial tube	95/3503	157/18903	1.69e-31	7.35e-30	2.47e-30	MET/MYC/VEGFA/WT1/EXT1/YAP1/CTNNB1/EGF/ESR1/GLI2/BCL2/BMP2/TNF/FGF2/SOX9/GDF2/VDR/NOTCH1/WNT5A/CASR/LEF1/BMP7/FGFR2/KDR/KRAS/SMAD4/SIRT6/SIX1/SRC/EDN1/EPHA2/FOXA1/AR/LRP5/SFRP2/WNT1/SPRY2/FGF1/FOXF1/FOXC2/HOXB7/ILK/MDK/MMP14/PML/BMP4/TCF21/NRP1/KDM5B/AGT/EDNRA/ENG/FOXD1/CLIC4/GREM1/GLI3/LAMA1/HOXA5/AREG/TACSTD2/MSX2/PKD1/MED1/LGR4/PTCH1/SMO/TBX2/WNT2/WNT6/WNT2B/DDR1/SLIT2/PGR/NPNT/CSF1/ABL1/SHH/N…	95
GO:0090132	GO:0090132	epithelium migration	165/3503	369/18903	1.85e-31	7.99e-30	2.69e-30	AKT1/MET/VEGFA/SIRT1/JUN/EGF/FGFR1/MTOR/HIF1A/HMGB1/MMP9/PIK3CA/PIK3CB/PIK3CD/PIK3CG/PTEN/PTGS2/PTK2/ROCK1/TGFB1/TNF/FGF2/SOX9/GDF2/KIT/NOTCH1/RAC1/THBS1/WNT5A/SPARC/FOXP1/HAS2/ITGB1/SERPINF1/PPARG/KDR/SNAI1/SRC/TGFB2/KLF4/ROCK2/ZEB2/PLK2/DCN/EDN1/EPHA2/HSPB1/IFNG/ITGA2/RHOA/FBXW7/SP1/TGFBR1/HDAC9/HDAC6/CIB1/GADD45A/FGF1/FOXC2/SASH1/GPI/MECP2/NFE2L2/CCN3/PDGFB/SOX18/PRKCA/PTN/BMP4/BMPR2/SNAI2/ADA…	165
GO:0071216	GO:0071216	cellular response to biotic stimulus	131/3503	261/18903	2.34e-31	1.01e-29	3.38e-30	TP53/AKT1/GSTP1/PRDX2/CDK4/MAPK14/EPHB2/CD274/GSK3B/HMGB1/IL1B/IL6/CXCL8/MAPK1/MAPK3/TGFB1/TNF/MTDH/MAPK8/NOTCH1/WNT5A/HSPA5/VIM/CDK19/RELA/LILRB1/PDCD4/HSF1/IL1A/JAK2/MAP2K7/CCL2/SRC/HAVCR2/KLRK1/IL24/IL10/RHOA/NFKB1/SERPINE1/BMP6/TRAF6/PDCD1LG2/BCL2L11/CEBPB/CSF3/SASH1/IRF8/MIF/ASS1/NOTCH2/PRKCA/CCL5/CX3CL1/TLR4/XBP1/FZD5/CASP1/ADAM9/CD86/CD36/NR1H3/TXNIP/MALT1/CCR5/CSF2/DAB2IP/ABCA1/EDNRB/LDOC…	131
GO:0051402	GO:0051402	neuron apoptotic process	129/3503	255/18903	2.46e-31	1.05e-29	3.53e-30	TP53/RB1/GRM4/JUN/CTNNB1/HIF1A/PIK3CA/CCND1/BCL2/ROCK1/TNF/CASP3/FAS/PARP1/NR3C1/MCL1/HSPA5/CASP9/FOXO3/XIAP/ATM/BAX/AKT2/HRAS/JAK2/KDR/KRAS/ATF4/MAP2K7/CCL2/SIX1/TGFB2/TP63/ERBB3/IL10/RHOA/FBXW7/MAP2K4/TERT/BCL2L11/CDK5/CEBPB/NES/PPARGC1A/ATF2/ATN1/GPI/FASLG/MDK/MECP2/NTRK1/PRKN/PRKCG/DIABLO/CX3CL1/NRP1/CORO1A/EGLN3/EPHA7/F2R/TRIM2/GAPDH/GATA3/NUPR1/HDGF/HMOX1/APAF1/ITGAM/MSH2/NGFR/TREM2/AXL/PTP…	129
GO:0050878	GO:0050878	regulation of body fluid levels	171/3503	390/18903	2.71e-31	1.15e-29	3.86e-30	MET/VEGFA/EXT1/EXT2/PRDX2/MAPK14/EPHB2/FN1/HIF1A/IL6/STMN1/PIK3CA/PIK3CB/PIK3CG/CCND1/ACTB/VDR/ANXA5/THBS1/ERBB4/HAS2/PDPN/CREB1/JAK2/MTX1/NME1/WNK1/SRC/VWF/CAV1/TP63/KLF4/ATG5/ADM/EDN1/F3/ANXA2/HSPB1/APRT/ITGA2/SERPINE1/PDGFA/NR1H2/FLI1/SLC7A11/GPI/HK2/HSD11B2/ILK/NFE2L2/OXTR/PDGFB/PDGFRA/PLA2G4A/PLAU/PRKCA/SPINK1/TLR4/UCN/XBP1/CD36/NR1H3/MYL9/HPSE/EMILIN1/COL3A1/COMP/CSN3/APLNR/EDNRB/SLC29A1/F2…	171
GO:1901654	GO:1901654	response to ketone	112/3503	205/18903	2.97e-31	1.25e-29	4.21e-30	AKT1/SIRT1/BMI1/MTAP/CDK4/YAP1/FOS/IGF1R/PCNA/PIK3CA/CCND1/BGLAP/SPP1/TGFB1/PARP1/NR3C1/THBS1/CASP9/FOXO3/FOXP1/MSN/SERPINF1/CREB1/EIF4E/HSF1/JAK2/SRC/TGFB2/CAV1/ROCK2/EDN1/HOXA9/AR/CA9/RECQL5/KLF2/POSTN/AHR/FOSB/GPI/ASS1/OXTR/SFRP1/TYMS/CALR/AXIN2/CFLAR/NR1H3/NCOA2/TXNIP/CYBB/ELK1/FBP1/STK39/HNRNPD/HOXA13/IGFBP7/AQP1/NKX2-2/OXT/FOXP3/PCK2/PLAT/XRN1/PRKAA1/PRKAA2/SPHK2/RPS6KB1/SREBF1/TACR1/KLF9/T…	112
GO:0051099	GO:0051099	positive regulation of binding	102/3503	177/18903	3.39e-31	1.42e-29	4.77e-30	RB1/MET/EIF2S1/CTNNB1/EGF/ERCC2/POLDIP2/GSK3B/HMGB1/IGF1/STMN1/MMP9/BMP2/TGFB1/PARP1/TWIST1/WNT5A/PPARG/HSF1/JAK2/NME1/CAV1/KLF4/ANXA2/HES1/IFNG/ITGA2/EBF2/TERT/TRAF6/CDK5/CDK9/CSF3/EP300/PRKN/PAX6/BMP4/NRP1/MBD2/SPON1/CTHRC1/CTBP2/DHX9/FOXC1/SPAG8/GATA3/GCG/STING1/LRP1/MEN1/MMP8/PKD1/PLAUR/PLCL1/PON1/KDM4D/B2M/RARA/BDNF/TRIM21/TIAM1/USP9X/EIF3C/WNT3A/MYOCD/RPL11/VTN/MYOD1/BAMBI/DDX11/ABL1/KDM1A/…	102
GO:0140014	GO:0140014	mitotic nuclear division	151/3503	325/18903	3.85e-31	1.6e-29	5.39e-30	CHEK2/RB1/ZW10/ATRX/EGF/POLDIP2/IGF1/IL1B/PLK1/ACTB/TNF/TGFA/BECN1/AURKB/IGF2/TNKS/CHEK1/ATM/BMP7/CDC20/CDKN1B/DUSP1/IL1A/KIF22/MKI67/CCNB1/EDN1/NUP62/APC/RHOA/KMT5A/LRP5/MAD2L1/PDGFRB/AURKA/XRCC3/NDC80/TACC3/SPC24/BRD7/SIRT7/PDGFB/BMP4/UBE2I/SPHK1/PTTG1/KAT5/DCTN2/STAG2/CDCA5/PRAP1/MTBP/HOXA13/BIRC5/KIF11/CDCA8/PDXP/RAD21/RANBP1/BUB1/TPR/TTN/NAA10/ARID1A/NUF2/CAV2/ACTL6A/KAT2B/BUB3/CD28/ESPL1/CD…	151
GO:0060537	GO:0060537	muscle tissue development	180/3503	422/18903	4.72e-31	1.95e-29	6.55e-30	RB1/VEGFA/LOX/WT1/CITED2/LMNA/YAP1/MAPK14/CTNNB1/FOS/MTOR/IGF1/PTEN/BCL2/BMP2/TBX5/TGFB1/FGF2/SOX9/MIR17HG/NOTCH1/TWIST1/WNT5A/GLI1/IGF2/CXADR/ERBB4/FOXP1/IGFBP5/ITGB1/LEF1/BMP7/CREB1/FGFR2/DKK1/KRAS/SMAD4/SIRT6/PRKAR1A/SIX1/TAFAZZIN/TGFB2/CAV1/ATG5/EDN1/EGR1/ERBB3/RHOA/SMAD1/SMAD7/MEF2D/PDGFRB/PIM1/MAP2K4/TGFBR1/TP73/HDAC9/CDK1/CDK5/PDLIM5/FRS2/PPARGC1A/DDX5/EP300/FOXC2/RBPJ/ATF3/NOTCH2/PDGFRA/B…	180
GO:0045936	GO:0045936	negative regulation of phosphate metabolic process	185/3503	440/18903	6.31e-31	2.59e-29	8.71e-30	TP53/RB1/AKT1/SIRT1/GSTP1/JUN/CDKN1A/EPHB2/GSK3B/IL1B/PIK3CB/PLK1/PTEN/ROCK1/BMP2/STAT3/TGFB1/TNF/CASP3/PARP1/PPARG/BAX/BMP7/CDKN1B/DUSP1/DKK1/PDCD4/IGFBP3/SIRT6/PRKAR1A/TGFB2/CAV1/ROCK2/CDKN2B/NUP62/LATS2/HGF/APC/HSPB1/IFNG/IL2/LRP5/SMAD7/PDGFA/PTPA/TRIM27/SFRP2/HDAC4/SPRY2/CEBPA/CIB1/GADD45A/WWTR1/HMGCR/LGALS3/PRKN/PAX6/PDGFB/SFRP1/BMP4/SPINK1/PPP1R11/SRCIN1/LATS1/MAPK8IP1/HIPK3/CDKN1C/CDKN2C/C…	185
GO:0050679	GO:0050679	positive regulation of epithelial cell proliferation	118/3503	224/18903	6.99e-31	2.85e-29	9.59e-30	EGFR/AKT1/MYC/VEGFA/RUNX2/SIRT1/JUN/YAP1/CTNNB1/EGF/ERBB2/FGFR1/HIF1A/HMGB1/IGF1/PIK3CD/CCND1/BMP2/STAT3/TNF/FGF2/SOX9/GDF2/TGFA/NOTCH1/CXCL12/TWIST1/WNT5A/IGF2/HAS2/FGFR2/HRAS/KDR/NME1/SIRT6/TP63/F3/IL10/AR/POLD4/BMP6/SP1/TGFBR1/AGTR1/FGF1/RBPJ/MDK/NME2/NOTCH2/PDGFB/PRKCA/PTN/SFRP1/BMP4/BMPR2/SPINK1/ADAM17/VEGFC/XBP1/NRP1/CFLAR/AKT3/CDH3/KDM5B/APLNR/VEGFD/FLT4/GLUL/HMOX1/ITGA4/ITGB3/AREG/MMP12/N…	118
GO:0022612	GO:0022612	gland morphogenesis	81/3503	123/18903	8.55e-31	3.46e-29	1.17e-29	EGFR/MMP2/NFIB/ESR1/IL6/BCL2/TGFB1/TNF/SOX9/TGFA/VDR/NR3C1/NOTCH1/WNT5A/GLI1/IGFBP5/MSN/BAX/BMP7/FGFR2/SRC/TGFB2/CAV1/TP63/EPHA2/HGF/FOXA1/TNC/AR/LRP5/NFKB1/PDGFA/FBXW7/CEBPB/FRS2/EDA/FGF1/MDK/NOTCH2/PAX6/PML/PTN/SFRP1/BMP4/SNAI2/TGM2/XBP1/NRP1/CFLAR/SLC9A3R1/KDM5B/CRIP1/CSF1R/GLI3/LAMA1/HOXA13/AREG/MSX2/PLAG1/PLXNA1/MED1/PTCH1/TBX2/DDR1/WNT3A/PGR/CSF1/FGF7/SHH/NOG/SERPINB5/CEACAM1/TGFB3/EDAR/TGF…	81
GO:0050671	GO:0050671	positive regulation of lymphocyte proliferation	90/3503	146/18903	8.64e-31	3.48e-29	1.17e-29	BMI1/CDKN1A/EPHB2/CD274/HMGB1/IGF1/IL1B/IL6/BCL2/IGF2/CD276/IL1A/JAK2/HAVCR2/HES1/IL2/TRAF6/PDCD1LG2/HLA-A/IL2RA/IL12A/MIF/CCL5/TLR4/CD86/CD24/EBI3/TNFSF13B/CORO1A/TNFRSF13C/AGER/EFNB1/ANXA1/IL12B/IL15/IL18/CD46/MYD88/FOXP3/TLR9/PRLR/IL21/BCL6/RPS3/SYK/TACR1/BTK/TFRC/CCR2/VCAM1/VTCN1/ATAD5/TNFSF9/FADD/WNT3A/CD6/CD28/CD40/CD74/CD81/NFATC2/KITLG/PTPRC/LEP/SHH/EPO/CD40LG/ADA/STAT5B/MPL/IL23A/HHLA2/L…	90
GO:0010563	GO:0010563	negative regulation of phosphorus metabolic process	185/3503	441/18903	8.93e-31	3.58e-29	1.2e-29	TP53/RB1/AKT1/SIRT1/GSTP1/JUN/CDKN1A/EPHB2/GSK3B/IL1B/PIK3CB/PLK1/PTEN/ROCK1/BMP2/STAT3/TGFB1/TNF/CASP3/PARP1/PPARG/BAX/BMP7/CDKN1B/DUSP1/DKK1/PDCD4/IGFBP3/SIRT6/PRKAR1A/TGFB2/CAV1/ROCK2/CDKN2B/NUP62/LATS2/HGF/APC/HSPB1/IFNG/IL2/LRP5/SMAD7/PDGFA/PTPA/TRIM27/SFRP2/HDAC4/SPRY2/CEBPA/CIB1/GADD45A/WWTR1/HMGCR/LGALS3/PRKN/PAX6/PDGFB/SFRP1/BMP4/SPINK1/PPP1R11/SRCIN1/LATS1/MAPK8IP1/HIPK3/CDKN1C/CDKN2C/C…	185
GO:0048608	GO:0048608	reproductive structure development	144/3503	306/18903	1.74e-30	6.92e-29	2.33e-29	MMP2/VEGFA/SIRT1/WT1/BRCA2/CITED2/ATRX/CTNNB1/ERCC1/ESR1/PTEN/CCND1/BCL2/CASP3/TNFSF10/SOX9/KIT/NOTCH1/WNT5A/GLI1/HSPA5/FOXO3/ATM/SERPINF1/BAX/BMP7/CDKN1B/FGFR2/IDH1/IL1A/KDR/SMAD4/SRC/TGFB2/TP63/FOXA1/HOXA9/TNC/AR/ROR2/PDGFA/PDGFRB/SFRP2/BMP6/TGFBR1/BCL2L11/CEBPB/FRS2/CYP19A1/ATN1/GFRA1/H3-3A/H3-3B/ING2/MMP14/NTRK1/PDGFRA/SFRP1/BMP4/STK11/TCF21/KDM5B/COL9A3/CRIP1/FOXC1/GATA1/GATA3/NUPR1/GLI3/ANX…	144
GO:0001837	GO:0001837	epithelial to mesenchymal transition	98/3503	169/18903	2.51e-30	9.9e-29	3.33e-29	EZH2/CTNNB1/FGFR1/MTOR/GSK3B/HIF1A/IGF1/IL1B/IL6/PTEN/PTK2/ROCK1/S100A4/BMP2/TBX5/TGFB1/SOX9/NOTCH1/TWIST1/WNT5A/SMAD2/HAS2/LEF1/BMP7/PDPN/COL1A1/FGFR2/PDCD4/SMAD4/SNAI1/TGFB2/ROCK2/JAG1/EDN1/HDAC2/HGF/FOXA1/SMAD7/SFRP2/TGFBR1/HMGA2/SPRY2/FERMT2/DDX5/WWTR1/RBPJ/MDK/SFRP1/BMP4/SNAI2/AXIN2/DAB2IP/DAB2/EDNRA/EFNA1/ENG/FOXC1/HEY1/GATA3/GREM1/LRP6/SMAD3/MSX2/OVOL2/TGFB1I1/TGFBR3/TIAM1/WNT2/ALX1/BAMBI/…	98
GO:0071478	GO:0071478	cellular response to radiation	105/3503	189/18903	3.29e-30	1.29e-28	4.35e-29	TP53/CHEK2/WRN/MMP2/MYC/SIRT1/EIF2S1/BRCA2/MDM2/CDKN1A/YAP1/MAPK14/ERCC1/MMP9/PCNA/PTGS2/PARP1/AURKB/HSPA5/CASP9/CUL4B/CHEK1/MMP3/ATM/BAX/ECT2/AKT2/HRAS/HSF1/MMP1/ATF4/DDB1/EGR1/RAD51/SFRP2/CRYAB/GADD45A/EP300/ERCC4/NOC2L/H2AX/MGMT/SFRP1/SNAI2/STK11/TIMP1/YY1/CUL4A/TP53INP1/CLOCK/PRAP1/CREBBP/CRIP1/CRY1/CRY2/EEF1D/ELK1/XRCC6/GATA3/IFI16/AQP1/RHOB/MME/NPM1/TRIAP1/MAP3K20/POLD1/ATR/KDM4D/METTL3/BAR…	105
GO:0018205	GO:0018205	peptidyl-lysine modification	176/3503	414/18903	3.6e-30	1.41e-28	4.73e-29	EZH2/SIRT1/BMI1/LOX/TOPORS/BRD4/BCOR/BRCA2/MDM2/ATRX/LMNA/CTNNB1/ACTB/SETD2/SOX4/TWIST1/CHEK1/DNMT1/LEF1/RELA/LIF/SMAD4/KMT2C/ATG5/CTBP1/EGR1/GNL3/SENP1/HDAC2/KMT5A/ING4/TRIM27/HDAC9/HDAC4/HDAC6/PPARGC1A/ATF2/EP300/KDM4C/NOC2L/BRD7/MECP2/PAX6/SIRT7/PML/TET2/SNAI2/UBE2I/SUMO1/KDM6A/NSD2/ING5/HAT1/CLOCK/PIAS3/KAT5/CTCF/CREBBP/DNMT3B/EGR2/USP22/SF3B1/GATA3/GCG/MEN1/KMT2A/NOS1/FOXP3/MBTD1/NSD3/PRMT6/…	176
GO:0042326	GO:0042326	negative regulation of phosphorylation	166/3503	381/18903	5.15e-30	2e-28	6.72e-29	RB1/AKT1/SIRT1/GSTP1/JUN/CDKN1A/EPHB2/IL1B/PIK3CB/PLK1/PTEN/ROCK1/BMP2/STAT3/TGFB1/CASP3/PPARG/BAX/BMP7/CDKN1B/DUSP1/DKK1/PDCD4/IGFBP3/SIRT6/PRKAR1A/CAV1/CDKN2B/NUP62/LATS2/HGF/APC/HSPB1/IFNG/IL2/LRP5/SMAD7/TRIM27/SFRP2/HDAC4/SPRY2/CEBPA/CIB1/GADD45A/WWTR1/HMGCR/PRKN/PAX6/SFRP1/BMP4/SPINK1/SRCIN1/LATS1/MAPK8IP1/HIPK3/CDKN1C/CDKN2C/CDKN2D/SEMA4D/NPRL2/EMILIN1/CD109/PAQR3/DAB2IP/DMD/AGT/ENG/FBP1/AT…	166
GO:0042129	GO:0042129	regulation of T cell proliferation	102/3503	182/18903	8.25e-30	3.18e-28	1.07e-28	BMI1/CTNNB1/ERBB2/CD274/HMGB1/IGF1/IL1B/IL6/PTEN/CASP3/CTLA4/IGF2/CD276/LILRB1/IL1A/JAK2/PRKAR1A/HAVCR2/HES1/IL2/IL10/RAC2/TRAF6/PDCD1LG2/CEBPB/RIPK3/HLA-A/IL2RA/TNFRSF9/LGALS3/CCL5/BMP4/CD86/MAPK8IP1/CD24/EBI3/GPNMB/TNFSF13B/CORO1A/TNFRSF13C/AGER/EFNB1/IL27/ANXA1/HLA-DRB1/IL12B/IL15/IL18/IRF1/ARG2/CD46/PAWR/FOXP3/PTPN6/IL21/BCL6/RPS3/SDC4/SYK/TFRC/CCR2/VCAM1/VTCN1/ITCH/TNFSF9/FADD/CD6/CD28/CD81/…	102
GO:0097305	GO:0097305	response to alcohol	126/3503	253/18903	8.73e-30	3.35e-28	1.13e-28	AKT1/TNFRSF11A/CDK4/CTNNB1/FOS/IGF1R/PTH/CCND1/BGLAP/TGFB1/TNF/PARP1/SMAD2/FOXO3/CASP8/CREB1/FGFR2/HDAC2/IL2/RHOA/RAD51/TGFBR1/RECQL5/CDK1/KLF2/CSF3/AHR/FOSB/BIRC2/MGMT/SFRP1/SPINK1/TYMS/CAT/TP53INP1/CDH1/ACTR2/CCR5/CTSK/CYBB/FBP1/GATA3/STK39/HNRNPD/IGFBP7/LRP6/MYD88/OXT/FOXP3/SDF4/XRN1/PRKAA1/PRKAA2/SPHK2/PTCH1/RARA/RPS6KB1/S100A8/CCL3/SLC2A4/SMO/SOD1/BRCA1/SREBF1/TACR1/KLF9/TGFBR3/TH/VCAM1/FOSL…	126
GO:0061458	GO:0061458	reproductive system development	144/3503	310/18903	9.78e-30	3.73e-28	1.25e-28	MMP2/VEGFA/SIRT1/WT1/BRCA2/CITED2/ATRX/CTNNB1/ERCC1/ESR1/PTEN/CCND1/BCL2/CASP3/TNFSF10/SOX9/KIT/NOTCH1/WNT5A/GLI1/HSPA5/FOXO3/ATM/SERPINF1/BAX/BMP7/CDKN1B/FGFR2/IDH1/IL1A/KDR/SMAD4/SRC/TGFB2/TP63/FOXA1/HOXA9/TNC/AR/ROR2/PDGFA/PDGFRB/SFRP2/BMP6/TGFBR1/BCL2L11/CEBPB/FRS2/CYP19A1/ATN1/GFRA1/H3-3A/H3-3B/ING2/MMP14/NTRK1/PDGFRA/SFRP1/BMP4/STK11/TCF21/KDM5B/COL9A3/CRIP1/FOXC1/GATA1/GATA3/NUPR1/GLI3/ANX…	144
GO:0050727	GO:0050727	regulation of inflammatory response	175/3503	414/18903	1.21e-29	4.6e-28	1.55e-28	RB1/GSTP1/TNFRSF11A/BRD4/RPS19/MAPK14/ESR1/IGF1/IL1B/IL6/MMP9/PIK3CG/PTGS2/TNF/TNFSF11/MAPK7/WNT5A/CDK19/FOXP1/XIAP/MMP3/ATM/SERPINF1/PPARG/RELA/PDCD4/JAK2/ABCC1/SRC/RIPK1/KLF4/CD47/PLK2/HGF/TNC/IFNG/IL2/IL10/ITGA2/LGALS1/NFKB1/SERPINE1/IL33/CEBPA/CEBPB/CYP19A1/AGTR1/FOXF1/FPR2/ALOX5/BIRC2/BIRC3/IL2RA/MDK/NPY/CCN3/S100A9/CCL5/CX3CL1/TLR4/BAP1/CASP1/CCN4/SPHK1/CLOCK/CDH5/NR1H3/MGLL/CMA1/CYLD/DHX9/…	175
GO:0006282	GO:0006282	regulation of DNA repair	112/3503	212/18903	1.61e-29	6.05e-28	2.04e-28	EGFR/SIRT1/FOXM1/HMGB1/PCNA/ACTB/SETD2/PARP1/TWIST1/CHEK1/HSF1/SIRT6/RAD51/HMGA2/RECQL5/CDK9/BRD7/H2AX/MGMT/SIRT7/PML/PRKCG/MMS19/USP1/NSD2/YY1/AXIN2/CUL4A/ACTR2/KAT5/HELQ/DHX9/EYA2/USP22/FUS/POT1/RTEL1/TERF2IP/ATR/MBTD1/WRAP53/KDM4D/PRKDC/WDR48/BARD1/RPS3/BRCA1/TERF2/TP53BP1/XRCC1/DEK/ARID1A/ACTL6A/RUVBL1/KAT2B/PARG/UBE2V1/RMI2/RAD52/SMARCB1/ERCC6/RBBP8/DDX11/SMARCA4/SMARCA2/RNF168/KDM1A/PIAS4/F…	112
GO:0002181	GO:0002181	cytoplasmic translation	94/3503	161/18903	1.83e-29	6.86e-28	2.31e-28	RPS19/MTOR/YBX1/PKM/IGF2BP1/DHX9/FAU/MCTS1/HNRNPD/METTL3/RPL7A/RPL10/RPL34/RPS3/RPS9/RPS15A/SLBP/EIF3A/EIF3B/EIF3C/EIF3H/RPL11/RPL5/RPS10/RPS20/RPS24/RPS29/RPS7/RPL15/RPL18/RPL35/RPL27/RPL35A/RPS17/RPS27/RPL26/RPL31/RPS26/RPS28/RPS16/RPS11/RPL4/RPL8/RPLP2/RPL21/RPS8/RPS6/EIF3L/RPL13A/RPSA/RPL22/RPS14/RPL10A/RPL19/RPL7/RPS13/RPS2/RPS27A/RPL12/RPL23A/RPL27A/RPL3/RPL9/RPS23/RPS3A/RPS5/RPL24/RPL28/RP…	94
GO:0006260	GO:0006260	DNA replication	136/3503	286/18903	1.97e-29	7.35e-28	2.47e-28	TP53/RECQL4/WRN/EGFR/RFC1/BRCA2/ATRX/NFIB/EGF/GLI2/PCNA/GDF2/PARP1/GLI1/CHEK1/HMGA1/CCNE1/CDK2/ING4/POLE4/POLD4/RAD51/MAP2K4/RPAIN/RECQL5/CDK1/CDK9/SIRT7/RECQL/TNFAIP1/UCN/YY1/ING5/CCNA2/CARM1/TOPBP1/POLG2/DHX9/ENDOG/FEN1/MCM2/NFIC/ORC2/RTEL1/POLA1/POLD1/ATR/FANCM/BARD1/REV3L/RFC2/BCL6/RPA3/S100A11/BRCA1/TERF1/TERF2/TOP1/ATAD5/ACTL6A/RUVBL1/CDC6/CDC34/PRIM1/BLM/RMI2/RMI1/DNA2/RPA1/MRE11/RBBP7/MCM…	136
GO:0033044	GO:0033044	regulation of chromosome organization	125/3503	252/18903	2.41e-29	8.91e-28	3e-28	RB1/MYC/ZW10/ATRX/CTNNB1/ERCC1/PLK1/MAPK1/MAPK3/ACTB/BECN1/PARP1/AURKB/TNKS/DNMT1/ATM/CDC20/DUSP1/SIRT6/MAP2K7/SRC/CCNB1/CDK2/GNL3/APC/MAD2L1/MNAT1/XRCC3/NDC80/TACC3/SPC24/ERCC4/BRD7/H3-3A/H3-3B/PML/YY1/AXIN2/PTTG1/KAT5/CTCF/CDCA5/PRAP1/DKC1/FEN1/POT1/TINF2/HNRNPD/BIRC5/MCM2/RTEL1/TERF2IP/XRN1/ATR/CDCA8/NAT10/RAD21/TAL1/BUB1/TERF1/TERF2/TPR/XRCC1/XRCC5/USP7/TNKS2/NAA10/ARID1A/NUF2/ACTL6A/RUVBL1/K…	125
GO:0007623	GO:0007623	circadian rhythm	111/3503	210/18903	2.71e-29	9.96e-28	3.35e-28	TP53/EZH2/SIRT1/TNFRSF11A/FBXW11/MTOR/GSK3B/PTEN/TNF/MAPK8/PARP1/PPARG/CREB1/ATF4/SIRT6/ROCK2/DDB1/EGR1/HDAC2/FBXW7/RPE65/CDK1/ATG7/PPARGC1A/AHR/EP300/HDAC1/IMPDH2/JUND/ASS1/NTRK1/PML/PRKCG/TYMS/BHLHE41/MTA1/CLOCK/NR1H3/HUWE1/NCOA2/KAT5/NMS/CRY1/CRY2/CSF2/KDM2A/GHRH/GHRHR/HNF4A/HNRNPD/KMT2A/MTNR1A/NGFR/NOS2/LGR4/PRKAA1/PRKAA2/PRKDC/METTL3/SREBF1/KLF9/TH/TOP1/USP7/SUV39H2/USP9X/NR0B2/PER2/ADIPOQ/I…	111
GO:0044089	GO:0044089	positive regulation of cellular component biogenesis	198/3503	498/18903	3.57e-29	1.31e-27	4.4e-28	TP53/MET/VEGFA/CCN2/EPHB2/ERCC1/ESR1/MTOR/POLDIP2/GSK3B/PIK3CA/ROCK1/TBX5/TGFB1/TNF/SOX9/KIT/BECN1/HSP90AA1/RAC1/CLU/DNMT1/MMP3/MSN/ATM/BAX/BMP7/CDKN1B/HRAS/HSF1/KDR/MMP1/SRC/VCP/CAV1/ROCK2/CD47/CDK2/EPHA2/NUP62/APC/IFNG/RHOA/LIMK1/RAC2/TGFBR1/NR1H2/WNT1/BCL2L11/FERMT2/CSF3/LPAR1/CNOT1/ARHGAP35/LGALS3/MECP2/NTRK1/OXTR/P2RX7/PRKCA/CX3CL1/SFRP1/FSCN1/TLR4/SUMO1/WNT10B/NRP1/CD36/CDH5/ACTR2/G3BP1/SEM…	198
GO:0016032	GO:0016032	viral process	176/3503	421/18903	4.17e-29	1.52e-27	5.11e-28	TP53/EGFR/JUN/GSK3B/HMGB1/CXCL8/BCL2/TNF/CXCR4/NOTCH1/IFI27/CXADR/ICAM1/ITGB1/LEF1/TRIM13/CCL2/VCP/CAV1/ATG5/CTBP1/DDB1/EPHA2/ANPEP/ITGA2/ITGAV/LGALS1/TRIM27/SP1/UVRAG/HMGA2/XPR1/CDK1/TRIM14/CDK9/CTSB/CTSL/AGTR1/EP300/NR5A2/LAMP3/TRIM59/HDAC1/IGF2R/PRKN/EIF2AK2/CCL5/NRP1/CD86/SIVA1/CXCR6/CFL1/WWP1/CCR5/CSF1R/CTBP2/DDX3X/DHX9/DPP4/EPS15/CLEC5A/MCTS1/GSN/HLA-DRB1/PRMT1/HTR2A/IFI16/ISG20/ITGA5/ITGB3…	176
GO:0060541	GO:0060541	respiratory system development	111/3503	211/18903	4.69e-29	1.7e-27	5.7e-28	VEGFA/LOX/WT1/EXT1/NFIB/YAP1/CCN2/CTNNB1/GLI2/MAPK1/MAPK3/TBX5/TNF/AIMP2/FGF2/SOX9/MIR17HG/NOTCH1/WNT5A/GLI1/SMAD2/EPAS1/IGFBP5/LEF1/PDPN/CREB1/EIF4E/FGFR2/KDR/KRAS/LIF/SIX1/FOXA1/HES1/PDGFA/PDGFRB/FBXW7/MAP2K1/TP73/SPRY2/KLF2/CEBPA/CHI3L1/EDA/EP300/FGF1/FOXF1/SLC7A11/RBPJ/MMP14/ASS1/PDGFRA/BMP4/BMPR2/TCF21/WNT7B/ADAMTS2/PTGES3/COL3A1/ASXL1/ELK1/FLT4/GLI3/LAMA1/HOXA5/HSD11B1/ITGA3/MME/MMP12/PHEX/…	111
GO:0032868	GO:0032868	response to insulin	130/3503	269/18903	4.76e-29	1.71e-27	5.77e-28	RB1/AKT1/SIRT1/TNFRSF11A/ESRRA/CDK4/MAPK14/FOS/MTOR/GSK3B/IGF1R/IL1B/PIK3CA/BGLAP/TNFSF10/PARP1/SLC2A1/FOXO1/IGF2/PPARG/COL1A1/AKT2/IRS1/SRC/SP7/ADM/EGR1/GHR/APC/APRT/IL10/PKM/RPE65/SP1/HDAC9/TWIST2/FOXC2/HSD11B2/GAL/PRKCB/XBP1/CAT/CFLAR/HDAC5/NCOA2/SORBS1/RAB10/RAB31/CRY1/CRY2/CTSK/AGT/EGR2/FBP1/ALPL/GHRHR/IGFBP1/KCNQ1/LPL/RAB8A/NCL/PCK2/PDK4/PRKAA1/PRKDC/RETN/NCOA5/RAB13/RPS6KB1/SLC2A4/SREBF1/S…	130
GO:0042176	GO:0042176	regulation of protein catabolic process	158/3503	361/18903	6.93e-29	2.48e-27	8.33e-28	CHEK2/EGFR/AKT1/MDM2/RNF19A/GSK3B/IL1B/PLK1/ROCK1/TNF/EZR/SOX9/HSP90AA1/WNT5A/FOXO1/CUL4B/CLU/MSN/RELA/TIMP2/CDC20/CDKN1B/SMAD4/MDM4/SIRT6/VCP/CAV1/CDK2/PLK2/DDB1/FHIT/SGSM3/ANXA2/APC/IFNG/IL10/MAD2L1/SMAD7/FBXW7/AURKA/TIMP3/IL33/CEBPA/ATG7/LAMP3/HMGCR/NFE2L2/ODC1/PRKN/PRKCG/PSMC2/RDX/TIMP1/SUMO1/WNT10B/AXIN2/NKD1/NKD2/ADAM9/CDH1/APC2/DAB2IP/DAB2/UBXN2A/NUPR1/GFAP/LRP1/SMAD3/NELL1/NOS2/NDUFA13/AT…	158
GO:0097529	GO:0097529	myeloid leukocyte migration	121/3503	242/18903	7.41e-29	2.64e-27	8.86e-28	MMP2/VEGFA/TNFRSF11A/RPS19/HMGB1/IL1B/IL6/CXCL8/PIK3CD/PIK3CG/MAPK1/MAPK3/PTK2/TNFSF11/KIT/RAC1/CXCL12/THBS1/CXADR/CD99/DUSP1/IL1A/CCL2/TGFB2/CD47/EDN1/FLT1/IL6R/ROR2/SERPINE1/PECAM1/RAC2/CYP19A1/FPR2/CXCR1/CXCR2/LGALS3/MDK/MIF/MMP14/CCN3/PDGFB/S100A9/CCL5/CCL18/CX3CL1/VEGFC/DNM1L/CREB3/EMILIN1/CSF1R/AGER/DPP4/EDNRB/VEGFD/IL17RA/GREM1/RABGEF1/ANXA1/IL1R1/IL17A/CXCL10/ITGB2/MPP1/MYD88/PAFAH1B1/PF4…	121
GO:0070372	GO:0070372	regulation of ERK1 and ERK2 cascade	144/3503	315/18903	7.95e-29	2.81e-27	9.46e-28	EGFR/GSTP1/TNFRSF11A/JUN/AKAP12/CCN2/EPHB2/ERBB2/FN1/HMGB1/IGF1/IL1B/MAPK3/PTEN/BMP2/TGFB1/TNF/EZR/TNFSF11/CD44/FGF2/CCN1/NOTCH1/SEMA6A/ROS1/CASR/ERBB4/ICAM1/ACKR3/FGFR3/FGFR2/HRAS/IL1A/KDR/LIF/SMAD4/MAP2K7/CCL2/SRC/HAVCR2/EPHA2/PDGFA/PDGFRB/FBXW7/MAP2K1/TIMP3/RANBP9/SPRY2/CIB1/FRS2/FERMT2/CHI3L1/FGF1/FPR2/MIF/ATF3/NPY/NOTCH2/NTRK1/PDGFB/PDGFRA/PRKCA/CCL5/CCL18/CX3CL1/BMP4/TLR4/NRP1/CFLAR/SLC9A3R…	144
GO:2001236	GO:2001236	regulation of extrinsic apoptotic signaling pathway	91/3503	155/18903	8.08e-29	2.84e-27	9.56e-28	AKT1/GSTP1/PRDX2/LMNA/YAP1/FGFR1/GSK3B/IGF1/IL1B/WWOX/PTEN/BCL2/TNF/TNFSF10/MCL1/MAPK7/THBS1/RAF1/ICAM1/RELA/IL1A/SRC/CAV1/RIPK1/HGF/AR/ITGAV/SERPINE1/PAK5/SFRP2/TERT/TGFBR1/TIMP3/ITGA6/LGALS3/ATF3/PML/RET/CX3CL1/SFRP1/BMP4/SNAI2/NRP1/CFLAR/ZMYND11/CSF2/CYLD/DDX3X/AGT/CTTN/EYA2/SGK3/GATA1/HMOX1/TNFRSF12A/PF4/BIRC6/RPS6KB1/DEPTOR/BRCA1/PEA15/FADD/RB1CC1/BCL2L1/COL2A1/PTPRC/NF1/PMAIP1/BID/BMP5/HSPA…	91
GO:0061614	GO:0061614	miRNA transcription	52/3503	62/18903	9.3e-29	3.25e-27	1.09e-27	TP53/MYC/JUN/WT1/NFIB/FOS/HIF1A/BMP2/STAT3/TGFB1/TNF/FGF2/SOX9/NR3C1/POU5F1/FOXO3/PPARG/RELA/SMAD4/TGFB2/KLF4/EGR1/GNL3/IL10/SMAD1/TERT/NR1H2/DDX5/PDGFB/BMP4/KLF5/YY1/ETS1/GATA3/SMAD3/NGFR/PRL/RARA/SREBF1/TEAD1/FOSL1/MYOCD/GATA2/SMARCA4/MYB/SRF/SPI1/PPARA/SMAD6/SREBF2/PPARD/BMPR1A	52
GO:0001890	GO:0001890	placenta development	89/3503	150/18903	1.08e-28	3.77e-27	1.27e-27	EGFR/AKT1/PHLDA2/CITED2/MAPK14/HIF1A/MAPK1/PTGS2/PTK2/SPP1/SETD2/CCN1/VDR/PARP1/IGF2/EPAS1/LEF1/PPARG/BMP7/CASP8/CDKN1B/FGFR2/LIF/SNAI1/ADM/HES1/IL10/MAP2K1/CEBPA/CEBPB/CTSB/BIRC2/RBPJ/JUNB/NOTCH2/PDGFB/PTN/BMPR2/WNT7B/FZD5/PLK4/CSF2/CYP27B1/VASH1/HEY1/LDOC1/KRT19/MEN1/MME/PKD1/PLG/MED1/BIRC6/OVOL2/SOD1/BSG/WNT2/TFEB/FOSL1/SOCS3/EPOR/GATA2/LEP/RPS6/HSP90AB1/BMP5/PLAC1/ADA/STC2/NCOA1/HEY2/BPTF/EGL…	89
GO:0052547	GO:0052547	regulation of peptidase activity	186/3503	459/18903	1.14e-28	3.95e-27	1.33e-27	AKT1/MYC/VEGFA/SIRT1/CCN2/FN1/HMGB1/MMP9/PTGS2/ROCK1/SOX2/STAT3/TNF/TNFSF10/CD44/CCN1/FAS/THBS1/RAF1/CASP9/XIAP/SERPINF1/PPARG/BAX/TIMP2/CASP8/RECK/HSF1/JAK2/SRC/VCP/CAV1/TP63/KLF4/ROCK2/F3/SENP1/ANXA2/HGF/RHOA/LPA/MAP3K5/SERPINE1/SFRP2/TIMP3/BCL2L11/CRYAB/CTSB/DPEP1/LAMP3/GPI/HDAC1/BIRC2/BIRC3/FASLG/BLID/MGMT/PML/DIABLO/RPS6KA3/S100A9/SPINK1/TIMP1/BIRC7/CASP1/CFLAR/PDCD5/PTTG1/CDKN2D/MALT1/EGLN3…	186
GO:0002064	GO:0002064	epithelial cell development	111/3503	213/18903	1.38e-28	4.74e-27	1.59e-27	AKT1/MET/VEGFA/ATRX/YAP1/ESR1/GSK3B/HIF1A/IL1B/ROCK1/TNF/EZR/CXCR4/SOX9/NOTCH1/WNT5A/FASN/ROS1/VIM/CDK6/EPAS1/ICAM1/MSN/COL18A1/IL1A/KDR/ATF4/SRC/TP63/ROCK2/CDH2/JAG1/EPHA2/FRZB/FOXA1/AR/PECAM1/BMP6/CEBPA/FRS2/FOXC2/FOSL2/NOTCH2/NTRK1/PAX6/PDGFB/SOX18/RDX/BMP4/KLF5/TYMS/WNT7B/FZD5/CLOCK/CDH5/HPSE/ASXL1/S1PR3/EDNRA/EDNRB/FAT1/CLIC4/GATA1/DLL1/GSTM3/HNF4A/HOXA5/HOXA13/MYD88/NKX2-2/FOXP3/RAP2C/RAB13…	111
GO:0052548	GO:0052548	regulation of endopeptidase activity	177/3503	428/18903	1.38e-28	4.74e-27	1.59e-27	AKT1/MYC/VEGFA/SIRT1/CCN2/HMGB1/MMP9/PTGS2/ROCK1/SOX2/STAT3/TNF/TNFSF10/CD44/CCN1/FAS/THBS1/RAF1/CASP9/XIAP/SERPINF1/PPARG/BAX/TIMP2/CASP8/RECK/HSF1/JAK2/SRC/VCP/TP63/KLF4/ROCK2/F3/SENP1/ANXA2/HGF/RHOA/LPA/MAP3K5/SERPINE1/SFRP2/TIMP3/BCL2L11/CRYAB/DPEP1/LAMP3/GPI/HDAC1/BIRC2/BIRC3/FASLG/BLID/MGMT/PML/DIABLO/RPS6KA3/S100A9/SPINK1/TIMP1/BIRC7/CASP1/CFLAR/PDCD5/PTTG1/CDKN2D/MALT1/EGLN3/COL4A3/CD109/…	177
GO:0000280	GO:0000280	nuclear division	192/3503	481/18903	1.42e-28	4.84e-27	1.63e-27	CHEK2/RB1/ZW10/BRCA2/ATRX/EGF/POLDIP2/IGF1/IL1B/PLK1/ACTB/TNF/TGFA/BECN1/WNT5A/AURKB/IGF2/TNKS/CHEK1/ATM/BMP7/CDC20/CDKN1B/DUSP1/IL1A/KIF22/LIF/MKI67/CCNB1/CCNE1/EDN1/NUP62/APC/RHOA/KMT5A/LRP5/MAD2L1/PDGFRB/RAD51/AURKA/XRCC3/BCL2L11/NDC80/TACC3/SPC24/ERCC4/BRD7/ING2/SIRT7/PDGFB/BMP4/UBE2I/CALR/SPHK1/PTTG1/ACTR2/KAT5/DCTN2/STAG2/CDCA5/PRAP1/MTBP/HOXA13/BIRC5/KIF11/MSX2/CDCA8/PDXP/FANCM/RAD21/RANBP…	192
GO:0110148	GO:0110148	biomineralization	100/3503	181/18903	1.44e-28	4.87e-27	1.64e-27	LOX/BCOR/ERCC2/HIF1A/IGF1/PTH/PTGS2/ROCK1/BGLAP/BMP2/SPP1/TGFB1/PTH1R/SOX9/CCN1/VDR/MMP13/NOTCH1/PTHLH/TWIST1/BMP7/COL1A1/FGFR3/FGFR2/ATF4/ROCK2/SP7/ROR2/BMP6/CEBPB/ALOX5/AMBN/P2RX7/PTN/BMP4/BMPR2/WNT10B/AXIN2/COL1A2/COMP/ADRB2/CYP27B1/DSPP/FGR/ATG4B/HEY1/ALPL/GATA1/GREM1/FAM83H/TMEM119/IFITM5/SMAD3/MSX2/NELL1/ATRAID/PHEX/LGR4/CCL3/SLC20A1/STIM1/WNT6/WLS/FZD9/EIF2AK3/ISG15/IBSP/PTK2B/MGP/LEP/MEPE…	100
GO:0060070	GO:0060070	canonical Wnt signaling pathway	142/3503	310/18903	1.49e-28	5.02e-27	1.69e-27	EGFR/EXT1/FOLR1/YAP1/MAPK14/CTNNB1/EGF/GSK3B/PTEN/BMP2/SOX2/TGFB1/FGF2/SOX9/SOX4/NOTCH1/WNT5A/FOXO1/GLI1/TNKS/FOXO3/XIAP/LEF1/RECK/COL1A1/FGFR2/DKK1/WNK1/SRC/VCP/CAV1/KLF4/ZEB2/CDH2/EDN1/EGR1/FRZB/LATS2/DKK3/APC/LRP5/NFKB1/SOST/CDK14/SFRP2/WNT1/FZD1/EDA/WWTR1/HDAC1/RBPJ/ILK/MDK/PRKN/SFRP1/SNAI2/STK11/TBL1X/TCF7/WNT7B/WNT10B/FZD5/TBL1XR1/AXIN2/ZNRF3/NKD1/NKD2/LATS1/SLC9A3R1/CDH3/PTPRU/G3BP1/APC2/C…	142
GO:0048771	GO:0048771	tissue remodeling	99/3503	179/18903	2.4e-28	8.05e-27	2.71e-27	TP53/MMP2/TNFRSF11A/EXT1/MDM2/CTNNB1/HIF1A/IL6/TNFRSF11B/PTH/ROCK1/BGLAP/SPP1/TGFB1/TNFSF11/PTH1R/VDR/EPAS1/IGFBP5/PPARG/BAX/IL1A/LIF/SRC/CAV1/ATG5/ROCK2/JAG1/EPHA2/IL2/LRP5/NFKB1/TRAF6/FOXC2/RBPJ/MDK/MMP14/NOTCH2/P2RX7/PRKCA/PTN/SFRP1/BMPR2/TIMP1/RAB3D/GPNMB/CTHRC1/TPP1/CSF1R/CSPG4/CTSK/ADRB2/AGT/EDNRA/F2R/FOXC1/FLT4/GREM1/GJA1/IAPP/TMEM119/IL12B/IL15/IL18/ITGB3/PDK4/PLG/LGR4/AXL/GPR137/IL21/BCR…	99
GO:0072073	GO:0072073	kidney epithelium development	87/3503	146/18903	2.87e-28	9.59e-27	3.22e-27	MYC/VEGFA/WT1/EXT1/YAP1/CTNNB1/BCL2/BMP2/PROM1/FGF2/SOX9/NOTCH1/SMAD2/BMP7/FGFR2/LIF/SMAD4/SIX1/JAG1/HES1/SMAD1/SMAD7/PECAM1/WNT1/IRX2/FGF1/FOXC2/WWTR1/HOXB7/CXCR2/ILK/NOTCH2/RET/SFRP1/BMP4/TCF21/WNT7B/CAT/CD24/ASXL1/AGT/EDNRA/EDNRB/EPHA7/FOXC1/FOXD1/GATA3/GREM1/GLI3/DLL1/AQP1/ARG2/TACSTD2/SMAD3/PKD1/KIF26B/LGR4/PTCH1/RARA/SDC1/SDC4/SMO/STAT1/WNT6/WNT2B/IRX1/SLIT2/ADIPOQ/CD34/NPNT/SHH/NOG/EFNB2/M…	87
GO:0031214	GO:0031214	biomineral tissue development	97/3503	174/18903	3.64e-28	1.21e-26	4.06e-27	LOX/BCOR/ERCC2/HIF1A/IGF1/PTH/PTGS2/ROCK1/BGLAP/BMP2/SPP1/TGFB1/PTH1R/SOX9/CCN1/VDR/MMP13/NOTCH1/PTHLH/TWIST1/BMP7/COL1A1/FGFR3/FGFR2/ATF4/ROCK2/SP7/ROR2/BMP6/CEBPB/ALOX5/AMBN/P2RX7/PTN/BMP4/BMPR2/WNT10B/AXIN2/COL1A2/COMP/ADRB2/CYP27B1/DSPP/FGR/ATG4B/HEY1/ALPL/GATA1/GREM1/FAM83H/TMEM119/IFITM5/SMAD3/MSX2/NELL1/ATRAID/PHEX/LGR4/CCL3/SLC20A1/STIM1/WNT6/WLS/FZD9/EIF2AK3/ISG15/IBSP/PTK2B/MGP/LEP/MEPE…	97
GO:1902893	GO:1902893	regulation of miRNA transcription	51/3503	61/18903	4.26e-28	1.41e-26	4.73e-27	TP53/MYC/JUN/WT1/NFIB/FOS/HIF1A/BMP2/STAT3/TGFB1/TNF/FGF2/SOX9/NR3C1/POU5F1/FOXO3/PPARG/RELA/SMAD4/TGFB2/KLF4/EGR1/GNL3/IL10/SMAD1/TERT/NR1H2/PDGFB/BMP4/KLF5/YY1/ETS1/GATA3/SMAD3/NGFR/PRL/RARA/SREBF1/TEAD1/FOSL1/MYOCD/GATA2/SMARCA4/MYB/SRF/SPI1/PPARA/SMAD6/SREBF2/PPARD/BMPR1A	51
GO:0007565	GO:0007565	female pregnancy	102/3503	189/18903	5.39e-28	1.77e-26	5.94e-27	AKT1/MMP2/VEGFA/CITED2/ESR1/FOS/IL1B/MMP9/PTGS2/BCL2/SPP1/VDR/PARP1/PTHLH/SLC2A1/SLC19A1/IGFBP5/RECK/LIF/HAVCR2/ADM/AR/ITGA2/CTSB/FOSB/H3-3A/H3-3B/HSD11B2/JUNB/STS/OXTR/PTN/BMPR2/TIMP1/UCN/CALR/CYP27B1/AGT/LDOC1/GJA1/ANGPT2/IGFBP7/ITGA3/ITGA5/ITGB3/LNPEP/MEN1/OXT/PGF/MED1/PRL/PRLR/SPHK2/RARA/RLN2/SOD1/BSG/DDR1/FOSL1/SLC38A1/CALCA/PGR/CNR1/EPOR/IDO1/LEP/EPO/ITGB4/CLIC5/STAT5B/STC2/KLF1/RPL29/AGO2/…	102
GO:0002262	GO:0002262	myeloid cell homeostasis	95/3503	169/18903	5.43e-28	1.77e-26	5.94e-27	RB1/VEGFA/CITED2/RPS19/MAPK14/ERCC2/HIF1A/HMGB1/IL6/PIK3CB/PIK3CD/STAT3/CASP3/KIT/CDK6/EPAS1/FOXO3/BAX/JAK2/BCL2L11/KLF2/SLC7A11/GPI/CXCR2/PRDX1/ZBTB7A/BMP4/ADAM17/BAP1/IKZF1/ETS1/GATA1/GATA3/ANXA1/HMOX1/HOXA5/PRMT1/KCNQ1/FOXP3/P4HTM/MED1/AXL/PRKDC/B2M/RHAG/BCL6/SOD1/STAT1/TAL1/BTK/TGFBR3/ISG15/RPS24/RPS17/ID2/KITLG/CSF1/ARID4A/GATA2/MYB/NF1/EPO/SRF/RPS6/STAT5B/HSPA1A/MPL/KLF1/SPI1/RPS14/FLVCR1/M…	95
GO:0007568	GO:0007568	aging	95/3503	169/18903	5.43e-28	1.77e-26	5.94e-27	WRN/MMP2/EIF2S1/CCN2/ERCC1/ERCC2/FOS/APEX1/IGF1R/PTGS2/BGLAP/FGF2/BECN1/AURKB/CASP9/FOXO3/IGFBP5/SERPINF1/SMAD4/TP63/CDKN2B/ADM/EDN1/IL10/PDGFRB/CRYAB/GFRA1/JUND/ASS1/NFE2L2/NPY/NTRK1/CX3CL1/TIMP1/TYMS/CAT/MBD2/CARM1/COMP/AGT/EDNRA/EDNRB/ENDOG/ALPL/APAF1/HTR2A/APOD/IGFBP1/IL15/MME/MPO/NUDT1/RETN/RPS6KB1/SRR/SOD1/SREBF1/TFRC/TH/VCAM1/CANX/CALCA/CD68/CNR1/PENK/EPO/SOD2/CASP2/FOXO4/KRT16/TGFB3/IGFBP…	95
GO:0030595	GO:0030595	leukocyte chemotaxis	119/3503	240/18903	5.64e-28	1.82e-26	6.13e-27	MMP2/VEGFA/TNFRSF11A/RPS19/HMGB1/IL1B/IL6/CXCL8/PIK3CD/PIK3CG/MAPK1/MAPK3/PTK2/CXCR4/TNFSF11/KIT/RAC1/CXCL12/THBS1/WNT5A/CXADR/DUSP1/CCL2/WNK1/TGFB2/KLRK1/EDN1/FLT1/IL6R/IL10/SERPINE1/RAC2/CYP19A1/FPR2/ALOX5/CXCR1/CXCR2/IL12A/LGALS3/MDK/MIF/CCN3/PDGFB/PTN/S100A9/CCL5/CCL18/CX3CL1/ADAM17/VEGFC/CALR/DNM1L/CREB3/CCL27/CORO1A/CCR5/CSF1R/DPP4/EDNRB/VEGFD/IL17RA/GREM1/STK39/ANXA1/IL16/CXCL10/ITGB2/MPP1…	119
GO:0071222	GO:0071222	cellular response to lipopolysaccharide	113/3503	222/18903	6.64e-28	2.14e-26	7.19e-27	AKT1/GSTP1/PRDX2/CDK4/MAPK14/EPHB2/CD274/HMGB1/IL1B/IL6/CXCL8/MAPK1/MAPK3/TGFB1/TNF/MTDH/MAPK8/WNT5A/VIM/CDK19/RELA/LILRB1/PDCD4/HSF1/IL1A/JAK2/MAP2K7/CCL2/SRC/HAVCR2/KLRK1/IL24/IL10/RHOA/NFKB1/SERPINE1/BMP6/TRAF6/PDCD1LG2/CEBPB/CSF3/SASH1/IRF8/MIF/ASS1/PRKCA/CCL5/CX3CL1/TLR4/XBP1/CASP1/ADAM9/CD86/CD36/NR1H3/MALT1/CCR5/CSF2/DAB2IP/ABCA1/EDNRB/LDOC1/GATA1/GFER/GIT1/IL12B/IL18/CXCL10/MYD88/NOS2/PF4…	113
GO:0014706	GO:0014706	striated muscle tissue development	124/3503	257/18903	1.11e-27	3.56e-26	1.2e-26	VEGFA/LOX/WT1/CITED2/LMNA/YAP1/MAPK14/MTOR/IGF1/PTEN/BMP2/TBX5/TGFB1/FGF2/MIR17HG/NOTCH1/TWIST1/WNT5A/GLI1/CXADR/ERBB4/FOXP1/ITGB1/LEF1/BMP7/CREB1/FGFR2/DKK1/SMAD4/SIRT6/PRKAR1A/TAFAZZIN/TGFB2/ATG5/EDN1/ERBB3/SMAD1/SMAD7/PDGFRB/PIM1/MAP2K4/TGFBR1/TP73/CDK1/PDLIM5/FRS2/FOXC2/RBPJ/NOTCH2/PDGFRA/BMP4/YY1/CALR/AGT/EDNRA/ENG/EYA2/FHL2/FOXC1/KDM6B/HEY1/GREM1/GJA1/DLL1/PRMT1/SMAD3/MSX2/MYL2/NPPB/MED1/SO…	124
GO:0002687	GO:0002687	positive regulation of leukocyte migration	87/3503	148/18903	1.15e-27	3.66e-26	1.23e-26	VEGFA/HMGB1/IL6/CXCL8/MAPK1/MAPK3/PTK2/TNF/RAC1/CXCL12/THBS1/WNT5A/ICAM1/CD99/IL1A/WNK1/CD47/EDN1/IL6R/ITGA2/RHOA/SERPINE1/RAC2/FPR2/CXCR2/IL12A/LGALS3/MDK/MMP14/PTN/CCL5/CX3CL1/ADAM17/VEGFC/CALR/DNM1L/CREB3/CCL27/CORO1A/CSF1R/AGER/VEGFD/STK39/IL1R1/CXCL10/ITGA4/ITGB3/PGF/TREM2/CCL3/CCL24/TACR1/CCR2/FADD/TNFRSF18/CD74/VEGFB/KITLG/SPN/CSF1/BDKRB1/PTK2B/ABL1/ADAM8/CCR7/SPI1/ADAM10/PIK3R1/GAS6/IL23A…	87
GO:0001701	GO:0001701	in utero embryonic development	165/3503	393/18903	1.33e-27	4.21e-26	1.41e-26	TP53/EGFR/AKT1/VEGFA/BMI1/PHLDA2/BCOR/BRCA2/CITED2/YAP1/CTNNB1/ERCC2/HIF1A/IGF1/MAPK1/BMP2/SETD2/PTH1R/COPS3/CCN1/NOTCH1/POU5F1/TWIST1/IGF2/SMAD2/CHEK1/EPAS1/ITGB1/LEF1/BMP7/CASP8/FGFR2/LIF/SMAD4/YBX1/SNAI1/CCNB1/KLF4/ADM/EDN1/LATS2/HES1/IL10/AR/MAP2K1/TGFBR1/TRAF6/BCL2L11/KLF2/CEBPA/CEBPB/ATF2/FOXF1/CNOT1/KDM4C/GABPA/GPI/RBPJ/JUNB/NOTCH2/PDGFB/PDGFRA/SOX18/MIB1/WNT7B/FZD5/TBL1XR1/TET1/BAP1/CUL4A…	165
GO:0048017	GO:0048017	inositol lipid-mediated signaling	99/3503	182/18903	1.43e-27	4.5e-26	1.51e-26	EGFR/AKT1/SIRT1/KCNH1/EGF/ERBB2/FGFR1/FN1/IGF1/IGF1R/PIK3CA/PIK3CB/PIK3CD/PIK3CG/PTEN/PTK2/TNF/EZR/FGF2/SOX9/KIT/BECN1/GH1/TWIST1/ERBB4/IRS1/JAK2/KDR/SRC/TGFB2/DCN/EDN1/ERBB3/FLT1/HGF/ROR2/PDGFA/PDGFRB/CSF3/NTRK1/PDGFB/PDGFRA/PLD1/CCL5/CAT/SLC9A3R1/SEMA4D/CSF1R/DAB2IP/AGT/F2R/FGR/GATA3/HTR2A/IL18/SERPINE2/PLCL1/TREM2/CEP55/MYDGF/PTPN6/RPS6KB1/CA8/CD28/GAB2/TSC2/OSM/LEP/PLCB1/NF1/CBL/PIK3C2A/PIK3R…	99
GO:0030111	GO:0030111	regulation of Wnt signaling pathway	148/3503	336/18903	1.75e-27	5.5e-26	1.85e-26	EGFR/FOLR1/YAP1/MAPK14/CTNNB1/EGF/GSK3B/WWOX/BMP2/SOX2/TGFB1/FGF2/SOX9/SOX4/WIF1/NOTCH1/WNT5A/FOXO1/GLI1/TNKS/FOXO3/XIAP/LEF1/RECK/COL1A1/FGFR2/DKK1/WNK1/SRC/VCP/CAV1/ZEB2/CDH2/EGR1/FRZB/LATS2/DKK3/APC/NFKB1/SOST/CDK14/SFRP2/TERT/FZD1/EDA/WWTR1/HDAC1/HIC1/RBPJ/ILK/MDK/PRKN/SFRP1/SNAI2/STK11/TBL1X/WNT10B/TBL1XR1/AXIN2/ZNRF3/NKD1/NKD2/CCN4/MBD2/LATS1/SLC9A3R1/CDH3/PTPRU/G3BP1/APC2/CTHRC1/CSNK1G2/AP…	148
GO:0043523	GO:0043523	regulation of neuron apoptotic process	111/3503	218/18903	1.9e-27	5.92e-26	1.99e-26	TP53/GRM4/JUN/CTNNB1/HIF1A/PIK3CA/CCND1/BCL2/ROCK1/TNF/CASP3/PARP1/NR3C1/MCL1/CASP9/FOXO3/ATM/BAX/HRAS/JAK2/KDR/KRAS/ATF4/MAP2K7/CCL2/SIX1/TGFB2/ERBB3/IL10/RHOA/FBXW7/MAP2K4/TERT/BCL2L11/CDK5/CEBPB/NES/PPARGC1A/ATF2/GPI/FASLG/MDK/MECP2/NTRK1/PRKN/PRKCG/CX3CL1/NRP1/CORO1A/EGLN3/EPHA7/F2R/TRIM2/GATA3/NUPR1/HDGF/HMOX1/ITGAM/MSH2/TREM2/AXL/PTPRZ1/RASA1/BDNF/CCL3/SLC1A1/SNCA/SOD1/BRAF/FZD9/KDM2B/CDK5R…	111
GO:0044703	GO:0044703	multi-organism reproductive process	108/3503	209/18903	1.92e-27	5.98e-26	2.01e-26	AKT1/MMP2/VEGFA/CITED2/ESR1/FOS/IL1B/MMP9/PTGS2/BCL2/SPP1/VDR/PARP1/PTHLH/SLC2A1/SLC19A1/IGFBP5/RECK/LIF/HAVCR2/ADM/EDN1/AR/ITGA2/CTSB/FOSB/H3-3A/H3-3B/HSD11B2/JUNB/STS/OXTR/PTN/BMPR2/TIMP1/UCN/CALR/CYP27B1/AGT/LDOC1/GJA1/ANGPT2/IGFBP7/ITGA3/ITGA5/ITGB3/LNPEP/MEN1/OXT/PGF/SERPINE2/MED1/PRL/PRLR/SPHK2/RARA/RLN2/SOD1/BSG/TAC1/TACR1/DDR1/FOSL1/SLC38A1/CALCA/PGR/CNR1/EPOR/IDO1/LEP/EPO/ITGB4/CLIC5/STA…	108
GO:1902895	GO:1902895	positive regulation of miRNA transcription	43/3503	47/18903	2.17e-27	6.72e-26	2.26e-26	TP53/MYC/JUN/WT1/FOS/HIF1A/BMP2/STAT3/TGFB1/TNF/FGF2/NR3C1/FOXO3/PPARG/RELA/SMAD4/TGFB2/KLF4/EGR1/GNL3/IL10/SMAD1/TERT/NR1H2/PDGFB/KLF5/ETS1/GATA3/SMAD3/NGFR/PRL/SREBF1/TEAD1/FOSL1/MYOCD/GATA2/SMARCA4/MYB/SRF/SPI1/SMAD6/SREBF2/BMPR1A	43
GO:0043405	GO:0043405	regulation of MAP kinase activity	100/3503	186/18903	2.7e-27	8.3e-26	2.79e-26	EGFR/EZH2/VEGFA/GSTP1/TNFRSF11A/MST1R/EGF/ERBB2/FGFR1/IL1B/PIK3CB/PIK3CG/BMP2/TGFB1/TNF/TNFSF11/FGF2/KIT/TGFA/GH1/THBS1/WNT5A/PPARG/BMP7/DUSP1/DKK1/PDCD4/HRAS/MAP2K7/SRC/CAV1/EDN1/FLT1/NUP62/GHR/MAP3K5/ROR2/PDGFA/PDGFRB/SFRP2/TRAF6/SPRY2/FGF1/SASH1/HMGCR/MIF/MAP3K10/P2RX7/PDGFB/SFRP1/BMP4/TLR4/FZD5/ADAM9/MAPK8IP1/CD24/HIPK3/ERP29/PAQR3/DAB2IP/AGER/AGT/HTR2A/CDK12/TLR9/PTPN6/ROBO1/RPS3/S100A12/SYK…	100
GO:2001022	GO:2001022	positive regulation of response to DNA damage stimulus	93/3503	166/18903	2.8e-27	8.57e-26	2.88e-26	EGFR/MYC/SIRT1/FOXM1/HMGB1/PCNA/ACTB/PARP1/ATM/SIRT6/ING4/DDX5/BRD7/H2AX/HIC1/MGMT/PRKCG/MMS19/USP1/YY1/ACTR2/KAT5/HELQ/DHX9/ENDOG/EYA2/FUS/MAP3K20/ATR/MBTD1/WRAP53/KDM4D/PRKDC/WDR48/RPS3/BRCA1/XRCC1/ARID1A/ACTL6A/RUVBL1/EEF1E1/RPL26/SMARCB1/ERCC6/RBBP8/DDX11/SMARCA4/PMAIP1/SMARCA2/RNF168/CCAR2/PIAS4/PRKCD/SPRED2/FBH1/POGZ/BCL7A/RNF8/SMARCD1/UBE2N/SMARCC2/SMARCE1/SMARCC1/TRRAP/ABRAXAS1/HDGFL2/RUV…	93
GO:0034599	GO:0034599	cellular response to oxidative stress	133/3503	288/18903	3.03e-27	9.25e-26	3.11e-26	TP53/EGFR/AKT1/EZH2/MET/MMP2/SIRT1/DHFR/JUN/EIF2S1/PRDX2/CTNNB1/FOS/HIF1A/APEX1/IL6/MMP9/PCNA/MAPK1/MAPK3/BCL2/TNF/MAPK8/BECN1/PARP1/MCL1/MAPK7/FOXO1/EPAS1/FOXO3/FOXP1/MMP3/RELA/BMP7/ECT2/HSF1/JAK2/ABCC1/ATF4/SRC/RIPK1/EDN1/HDAC2/HGF/HSPB1/IL10/MAP3K5/FBXW7/WNT1/FZD1/CDK1/HDAC6/KLF2/PPARGC1A/RIPK3/ATF2/SLC7A11/ALOX5/MGMT/NFE2L2/PRDX1/PRKN/PDGFRA/PDK1/PML/DIABLO/TLR4/CAT/SPHK1/TP53INP1/CD36/MELK/D…	133
GO:0045619	GO:0045619	regulation of lymphocyte differentiation	108/3503	210/18903	3.25e-27	9.87e-26	3.32e-26	PRDX2/ERBB2/GLI2/HMGB1/ACTB/ZEB1/CTLA4/MIR17HG/SOX4/FOXO3/LEF1/HLA-DOA/IFNG/IL2/IL10/RHOA/SMAD7/BRD7/IL2RA/JUNB/MDK/MMP14/SFRP1/BMP4/TCF7/WNT10B/XBP1/CBFB/CD86/KAT5/MALT1/IL27/XRCC6/GATA3/GLI3/ANXA1/HLA-DRB1/IL12B/IL15/IL18/IRF1/CD46/FOXP3/TLR9/AXL/PRKDC/METTL3/PTPN6/RARA/BCL6/SOD1/BRAF/SYK/BTK/CCR2/ZC3H12A/ARID1A/ACTL6A/RUNX1/SOCS1/TNFSF9/CD28/CD74/ID2/CD2/SMARCB1/PTPRC/IFNB1/ABL1/SMARCA4/MYB/SH…	108
GO:0031056	GO:0031056	regulation of histone modification	96/3503	175/18903	3.72e-27	1.12e-25	3.77e-26	TP53/VEGFA/SIRT1/BRD4/BCOR/ATRX/LMNA/CTNNB1/MAPK8/TWIST1/IGF2/CHEK1/DNMT1/LIF/SMAD4/ATG5/CTBP1/CDK9/PPARGC1A/KDM4C/NOC2L/BRD7/ING2/MECP2/MTHFR/SNAI2/UCN/TET1/CTCF/DNMT3B/APLNR/SF3B1/GATA3/GCG/USP17L2/KMT2A/NOS1/FOXP3/NSD3/PRMT6/KDM4D/SPHK2/BCL6/SNCA/BRCA1/SREBF1/DEK/MYOCD/PARG/SMARCB1/GATA2/ERCC6/MUC1/EID1/MYB/KDM1A/DDX21/SUV39H1/H1-5/SPI1/KDM5A/NFYA/DR1/SKI/KDM4A/PARK7/YEATS2/KAT7/SNW1/UBE2N/SAR…	96
GO:0048015	GO:0048015	phosphatidylinositol-mediated signaling	97/3503	178/18903	4e-27	1.2e-25	4.05e-26	EGFR/AKT1/SIRT1/KCNH1/EGF/ERBB2/FGFR1/FN1/IGF1/IGF1R/PIK3CA/PIK3CB/PIK3CD/PIK3CG/PTEN/PTK2/TNF/EZR/FGF2/SOX9/KIT/BECN1/GH1/TWIST1/ERBB4/IRS1/JAK2/KDR/SRC/TGFB2/DCN/EDN1/ERBB3/FLT1/HGF/ROR2/PDGFA/PDGFRB/CSF3/NTRK1/PDGFB/PDGFRA/CCL5/CAT/SLC9A3R1/SEMA4D/CSF1R/DAB2IP/AGT/F2R/FGR/GATA3/HTR2A/IL18/SERPINE2/PLCL1/TREM2/CEP55/MYDGF/PTPN6/RPS6KB1/CA8/CD28/GAB2/TSC2/OSM/LEP/PLCB1/NF1/CBL/PIK3C2A/PIK3R1/ROR…	97
GO:0030324	GO:0030324	lung development	100/3503	187/18903	4.75e-27	1.41e-25	4.74e-26	VEGFA/LOX/EXT1/NFIB/YAP1/CCN2/CTNNB1/GLI2/MAPK1/MAPK3/TBX5/TNF/AIMP2/FGF2/SOX9/MIR17HG/NOTCH1/WNT5A/GLI1/SMAD2/EPAS1/IGFBP5/PDPN/CREB1/EIF4E/FGFR2/KDR/KRAS/LIF/FOXA1/HES1/PDGFA/PDGFRB/FBXW7/MAP2K1/TP73/SPRY2/KLF2/CEBPA/CHI3L1/EP300/FGF1/FOXF1/SLC7A11/RBPJ/MMP14/PDGFRA/BMP4/BMPR2/TCF21/WNT7B/ADAMTS2/PTGES3/COL3A1/ASXL1/ELK1/FLT4/GLI3/LAMA1/HOXA5/HSD11B1/ITGA3/MME/MMP12/PHEX/PKD1/SREBF1/TBX2/WNT2/W…	100
GO:0045766	GO:0045766	positive regulation of angiogenesis	100/3503	187/18903	4.75e-27	1.41e-25	4.74e-26	VEGFA/SIRT1/HIF1A/IL1B/CXCL8/PIK3CD/STAT3/CXCR4/FGF2/MTDH/GDF2/THBS1/TWIST1/WNT5A/ITGB1/IL1A/KDR/SIRT6/KLF4/ADM/F3/FLT1/HGF/HSPB1/IL10/SMAD1/SERPINE1/PKM/SFRP2/SP1/TERT/HMGA2/CHI3L1/FGF1/FOXC2/SASH1/HK2/CXCR2/MDK/NFE2L2/PRKCA/PRKCB/VEGFC/XBP1/NRP1/SPHK1/AKT3/CDH5/RAMP2/EMILIN1/CMA1/CYBB/APLNR/ENG/ETS1/VEGFD/GREM1/ANGPT2/DLL1/ANXA3/HMOX1/AQP1/ITGA5/ITGB3/JAK1/RHOB/ANGPTL4/PGF/PLCG1/MYDGF/RLN2/S100…	100
GO:1904018	GO:1904018	positive regulation of vasculature development	100/3503	187/18903	4.75e-27	1.41e-25	4.74e-26	VEGFA/SIRT1/HIF1A/IL1B/CXCL8/PIK3CD/STAT3/CXCR4/FGF2/MTDH/GDF2/THBS1/TWIST1/WNT5A/ITGB1/IL1A/KDR/SIRT6/KLF4/ADM/F3/FLT1/HGF/HSPB1/IL10/SMAD1/SERPINE1/PKM/SFRP2/SP1/TERT/HMGA2/CHI3L1/FGF1/FOXC2/SASH1/HK2/CXCR2/MDK/NFE2L2/PRKCA/PRKCB/VEGFC/XBP1/NRP1/SPHK1/AKT3/CDH5/RAMP2/EMILIN1/CMA1/CYBB/APLNR/ENG/ETS1/VEGFD/GREM1/ANGPT2/DLL1/ANXA3/HMOX1/AQP1/ITGA5/ITGB3/JAK1/RHOB/ANGPTL4/PGF/PLCG1/MYDGF/RLN2/S100…	100
GO:0014065	GO:0014065	phosphatidylinositol 3-kinase signaling	85/3503	145/18903	6.09e-27	1.8e-25	6.04e-26	EGFR/AKT1/SIRT1/EGF/ERBB2/FGFR1/FN1/IGF1/IGF1R/PIK3CA/PIK3CB/PIK3CD/PIK3CG/PTEN/PTK2/TNF/FGF2/SOX9/KIT/BECN1/GH1/TWIST1/ERBB4/IRS1/JAK2/KDR/SRC/TGFB2/DCN/EDN1/ERBB3/FLT1/HGF/ROR2/PDGFA/PDGFRB/CSF3/NTRK1/PDGFB/PDGFRA/CCL5/CAT/SLC9A3R1/SEMA4D/DAB2IP/AGT/F2R/FGR/GATA3/HTR2A/IL18/SERPINE2/TREM2/CEP55/MYDGF/PTPN6/CD28/TSC2/OSM/LEP/NF1/CBL/PIK3C2A/PIK3R1/ROR1/CEACAM1/MAZ/PIK3IP1/TEK/PLXNB1/GPER1/PPARD/…	85
GO:0048659	GO:0048659	smooth muscle cell proliferation	97/3503	179/18903	7.17e-27	2.11e-25	7.08e-26	AKT1/MMP2/JUN/CDKN1A/CTNNB1/POLDIP2/IGF1/IGF1R/IL6/MMP9/PIK3CA/PTEN/PTGS2/BMP2/TGFB1/TNF/FGF2/THBS1/DNMT1/FOXP1/IGFBP5/PPARG/CDKN1B/FGFR2/PDCD4/IGFBP3/JAK2/SRC/EDN1/IFNG/IL6R/IL10/ITGA2/RHOA/MEF2D/MAP3K5/MNAT1/NOTCH3/PDGFRB/TERT/FRS2/PPARGC1A/HDAC1/IL12A/CCN3/PDGFB/CCL5/CX3CL1/BMP4/BMPR2/TLR4/CCN4/CNN1/AGT/XRCC6/GJA1/EFEMP2/HMOX1/APOD/IL12B/IL15/IL18/ITGB3/MYD88/PRKDC/RPS6KB1/STAT1/TACR1/TPM1/VIP…	97
GO:0003007	GO:0003007	heart morphogenesis	123/3503	258/18903	7.32e-27	2.14e-25	7.2e-26	TP53/VEGFA/JUN/EXT1/FOLR1/CITED2/MDM2/YAP1/CTNNB1/MTOR/HIF1A/PTK2/BMP2/TBX5/TGFB1/SOX9/CCN1/MIR17HG/SOX4/NOTCH1/TWIST1/WNT5A/HAS2/BMP7/FGFR2/DKK1/PDCD4/SMAD4/MDM4/SIX1/SNAI1/TAFAZZIN/TGFB2/JAG1/EDN1/HES1/SMAD7/PIM1/SFRP2/TGFBR1/FZD1/ATF2/FOXF1/FOXC2/RBPJ/ILK/NOTCH2/SOX18/MIB1/BMP4/BMPR2/SNAI2/NSD2/AXIN2/NRP1/ASXL1/APLNR/EDNRA/EFNA1/ENG/FHL2/FOXC1/CLUAP1/HEY1/GATA3/DLL1/SMAD3/MSX2/MYL2/FGFRL1/MED1…	123
GO:0030323	GO:0030323	respiratory tube development	101/3503	191/18903	8.63e-27	2.5e-25	8.41e-26	VEGFA/LOX/EXT1/NFIB/YAP1/CCN2/CTNNB1/GLI2/MAPK1/MAPK3/TBX5/TNF/AIMP2/FGF2/SOX9/MIR17HG/NOTCH1/WNT5A/GLI1/SMAD2/EPAS1/IGFBP5/PDPN/CREB1/EIF4E/FGFR2/KDR/KRAS/LIF/FOXA1/HES1/PDGFA/PDGFRB/FBXW7/MAP2K1/TP73/SPRY2/KLF2/CEBPA/CHI3L1/EP300/FGF1/FOXF1/SLC7A11/RBPJ/MMP14/PDGFRA/BMP4/BMPR2/TCF21/WNT7B/ADAMTS2/TRAF4/PTGES3/COL3A1/ASXL1/ELK1/FLT4/GLI3/LAMA1/HOXA5/HSD11B1/ITGA3/MME/MMP12/PHEX/PKD1/SREBF1/TBX2/…	101
GO:0031960	GO:0031960	response to corticosteroid	92/3503	165/18903	8.63e-27	2.5e-25	8.41e-26	BMI1/CCN2/FOS/IGF1R/IL6/PCNA/PIK3CA/PTGS2/CCND1/BCL2/BGLAP/TNF/CASP3/PARP1/NR3C1/NOTCH1/CASP9/FOXO3/SERPINF1/COL1A1/EIF4E/JAK2/SRC/ADM/EDN1/GHR/IL10/RHOA/BMP6/BCL2L11/FOSB/HSD11B2/MDK/ASS1/TYMS/UCN/WNT7B/AXIN2/ADAM9/CFLAR/PTPRU/CYBB/ENG/ALPL/GHRHR/STK39/ANXA1/ANXA3/IGFBP7/AQP1/AREG/OXT/IL22/PCK2/PLAT/BCHE/RPS6KB1/SDC1/KLF9/TAT/TH/CALCR/FOSL1/SLIT2/ADIPOQ/RPL27/IL1RN/MYOD1/AIFM1/EPO/CSN1S1/BAD/IGF…	92
GO:0010720	GO:0010720	positive regulation of cell development	138/3503	307/18903	9.02e-27	2.6e-25	8.75e-26	VEGFA/CRK/CTNNB1/EPHB2/FN1/MTOR/HIF1A/IL1B/IL6/BCL2/BMP2/TGFB1/TNF/CXCR4/TNFSF11/E2F1/FGF2/KIT/NOTCH1/RAC1/CXCL12/HAS2/ITGB1/SERPINF1/KRAS/LIF/HDAC2/HES1/IFNG/LIMK1/SMAD7/MAP2K1/AURKA/TP73/IL33/CDH4/CIB1/FERMT2/GRM5/HDAC1/ILK/CAPRIN1/MDK/MECP2/PAX6/PTN/RET/CX3CL1/BMP4/BMPR2/STK11/TGM2/VEGFC/CALR/NRP1/CDH5/ACTR2/SEMA4D/CRABP2/DAB2/EGR2/LPAR3/GFAP/GLI3/ITGB3/L1CAM/LTA/MME/NKX2-2/P4HB/PAFAH1B1/SERPI…	138
GO:0000723	GO:0000723	telomere maintenance	88/3503	154/18903	9.94e-27	2.85e-25	9.6e-26	RECQL4/WRN/MYC/RFC1/BRCA2/ATRX/CTNNB1/ERCC1/APEX1/PCNA/MAPK1/MAPK3/PARP1/HSP90AA1/AURKB/TNKS/ATM/SIRT6/MAP2K7/SRC/CCNE1/GNL3/RAD51/TERT/XRCC3/ERCC4/PML/YY1/PTGES3/DKC1/FEN1/XRCC6/POT1/TINF2/HNRNPD/RTEL1/TERF2IP/XRN1/ATR/WRAP53/NAT10/PRKDC/RPA3/DCLRE1C/TERF1/TERF2/XRCC1/XRCC5/USP7/TNKS2/ACTL6A/RUVBL1/BLM/EXO1/DNA2/RPA1/MRE11/RAD51D/PIF1/RAD51C/NBN/HSP90AB1/NHP2/CCNE2/NOP10/GAR1/HNRNPA2B1/HNRNPA1/A…	88
GO:0071219	GO:0071219	cellular response to molecule of bacterial origin	115/3503	234/18903	1.2e-26	3.44e-25	1.16e-25	AKT1/GSTP1/PRDX2/CDK4/MAPK14/EPHB2/CD274/HMGB1/IL1B/IL6/CXCL8/MAPK1/MAPK3/TGFB1/TNF/MTDH/MAPK8/WNT5A/VIM/CDK19/RELA/LILRB1/PDCD4/HSF1/IL1A/JAK2/MAP2K7/CCL2/SRC/HAVCR2/KLRK1/IL24/IL10/RHOA/NFKB1/SERPINE1/BMP6/TRAF6/PDCD1LG2/CEBPB/CSF3/SASH1/IRF8/MIF/ASS1/PRKCA/CCL5/CX3CL1/TLR4/XBP1/FZD5/CASP1/ADAM9/CD86/CD36/NR1H3/MALT1/CCR5/CSF2/DAB2IP/ABCA1/EDNRB/LDOC1/GATA1/GFER/GIT1/IL12B/IL18/CXCL10/MYD88/NOS…	115
GO:0007162	GO:0007162	negative regulation of cell adhesion	138/3503	308/18903	1.34e-26	3.82e-25	1.28e-25	AKT1/MMP2/VEGFA/PRDX2/EPHB2/ERBB2/CD274/HMGB1/PTEN/PTK2/BMP2/TGFB1/CASP3/CTLA4/NOTCH1/MAPK7/SEMA6A/CXCL12/THBS1/LILRB1/COL1A1/DUSP1/JAK2/PRKAR1A/WNK1/SRC/HAVCR2/KLF4/JAG1/ERBB3/IL2/IL10/RHOA/SMAD7/SERPINE1/BMP6/WNT1/PDCD1LG2/CEBPB/IL2RA/LGALS3/MDK/MMP14/ASS1/RDX/CX3CL1/BMP4/SNAI2/TGFBI/CBFB/CD86/CDH1/GPNMB/SEMA4D/CORO1C/GLI3/ANGPT2/ANXA1/HLA-DRB1/APOD/IRF1/ARG2/TACSTD2/MEN1/MELTF/MMP12/NF2/PAWR/F…	138
GO:0000302	GO:0000302	response to reactive oxygen species	105/3503	204/18903	1.56e-26	4.43e-25	1.49e-25	EGFR/AKT1/EZH2/MET/MMP2/SIRT1/GSTP1/DHFR/JUN/PRDX2/CRK/FOS/HIF1A/APEX1/IL6/MMP9/PCNA/MAPK1/MAPK3/BCL2/CASP3/MAPK8/BECN1/MAPK7/FOXO3/FOXP1/RELA/BMP7/COL1A1/ECT2/HSF1/IL1A/SRC/RIPK1/EDN1/HDAC2/HGF/IL10/MAP3K5/PDGFRB/CDK1/HDAC6/KLF2/RIPK3/CRYAB/NFE2L2/PRDX1/PDGFRA/CAT/ADAM9/SPHK1/CD36/TXNRD2/TXNIP/ENDOG/KDM6B/ANXA1/HMOX1/APOD/AQP1/AREG/RHOB/MPO/PAWR/PRKAA1/AXL/PXN/RPS3/SDC1/BNIP3/SOD1/STAT1/TACR1/BT…	105
GO:0048738	GO:0048738	cardiac muscle tissue development	117/3503	241/18903	1.73e-26	4.88e-25	1.64e-25	VEGFA/WT1/CITED2/LMNA/YAP1/MAPK14/MTOR/IGF1/PTEN/BMP2/TBX5/TGFB1/FGF2/MIR17HG/NOTCH1/WNT5A/GLI1/CXADR/ERBB4/FOXP1/ITGB1/BMP7/CREB1/FGFR2/DKK1/SMAD4/SIRT6/PRKAR1A/TAFAZZIN/TGFB2/ATG5/EDN1/ERBB3/SMAD1/SMAD7/PDGFRB/PIM1/MAP2K4/TGFBR1/TP73/CDK1/PDLIM5/FRS2/FOXC2/RBPJ/NOTCH2/PDGFRA/BMP4/YY1/CALR/AGT/EDNRA/ENG/FHL2/FOXC1/KDM6B/HEY1/GREM1/GJA1/DLL1/PRMT1/MSX2/MYL2/NPPB/MED1/SOX6/RARA/TBX2/TGFBR3/TNNC1/T…	117
GO:0048144	GO:0048144	fibroblast proliferation	68/3503	103/18903	3.64e-26	1.02e-24	3.44e-25	TP53/EGFR/MYC/GSTP1/BMI1/JUN/CDK4/CDKN1A/CTNNB1/ESR1/FN1/IGF1/E2F1/WNT5A/CDK6/BAX/HRAS/LIF/SIRT6/CAV1/CCNB1/PDGFA/PDGFRB/WNT1/CDK1/FOSL2/MIF/PRDX1/PDGFB/PDGFRA/PML/S100A6/SFRP1/WNT7B/ING5/SPHK1/CCNA2/TP53INP1/PTGES3/COL3A1/DAB2IP/DHX9/AGT/VEGFD/NUPR1/AQP1/ITGB3/LTA/KMT2A/NGFR/PAWR/MED31/CD248/WNT2/CD74/CDC6/ABL1/NF1/SOD2/GAS6/DACH1/CDC73/SKI/NDUFS4/KAT2A/IL13/EMD/CKS1B	68
GO:2000630	GO:2000630	positive regulation of miRNA metabolic process	47/3503	56/18903	3.88e-26	1.08e-24	3.65e-25	TP53/MYC/JUN/WT1/FOS/HIF1A/BMP2/STAT3/TGFB1/TNF/FGF2/NR3C1/FOXO3/PPARG/RELA/HRAS/SMAD4/TGFB2/KLF4/EGR1/GNL3/IL10/SMAD1/NFKB1/TERT/NR1H2/PDGFB/KLF5/ETS1/GATA3/SMAD3/NGFR/PRL/SREBF1/TEAD1/ZC3H12A/FOSL1/MYOCD/GATA2/SMARCA4/MYB/SRF/SPI1/SMAD6/SREBF2/LIN28B/BMPR1A	47
GO:0044706	GO:0044706	multi-multicellular organism process	109/3503	218/18903	4.03e-26	1.12e-24	3.78e-25	AKT1/MMP2/VEGFA/CITED2/ESR1/FOS/IL1B/MMP9/PTGS2/BCL2/SPP1/VDR/PARP1/PTHLH/SLC2A1/SLC19A1/IGFBP5/RECK/LIF/HAVCR2/ADM/EDN1/AR/ITGA2/CTSB/FOSB/H3-3A/H3-3B/HSD11B2/JUNB/STS/OXTR/PTN/BMPR2/TIMP1/UCN/CALR/CYP27B1/AGT/LDOC1/GJA1/ANGPT2/IGFBP7/ITGA3/ITGA5/ITGB3/LNPEP/SMCP/MEN1/OXT/PGF/SERPINE2/MED1/PRL/PRLR/SPHK2/RARA/RLN2/SOD1/BSG/TAC1/TACR1/DDR1/FOSL1/SLC38A1/CALCA/PGR/CNR1/EPOR/IDO1/LEP/EPO/ITGB4/CLIC…	109
GO:0051101	GO:0051101	regulation of DNA binding	75/3503	121/18903	4.23e-26	1.17e-24	3.94e-25	RB1/JUN/CTNNB1/EGF/ERCC2/HMGB1/IGF1/MMP9/TGFB1/E2F1/MAPK8/PARP1/TWIST1/TNKS/LEF1/PPARG/JAK2/LIF/NME1/KLF4/HDAC2/HES1/IFNG/ITGA2/FBXW7/TRAF6/HMGA2/EP300/ERCC4/PRKN/PAX6/ZBTB7A/SUMO1/AGER/FOXC1/HEY1/GATA1/GATA3/HMOX1/IFI16/MMP8/MSX2/RSF1/PLAUR/ZC4H2/SMO/TMSB4X/PER2/CPNE1/LHX2/MYOCD/NFKBIA/DDIT3/KDM1A/CSNK2B/TAF1/HEY2/PSEN1/CTNNBIP1/ID1/SKI/TXN/ACD/HMGB2/PARK7/HIPK2/NEK2/SUMO3/SIN3A/TRIM28/SRI/GTF2B…	75
GO:0014066	GO:0014066	regulation of phosphatidylinositol 3-kinase signaling	71/3503	111/18903	5.39e-26	1.49e-24	5e-25	EGFR/SIRT1/EGF/FGFR1/FN1/IGF1/IGF1R/PTEN/PTK2/TNF/FGF2/SOX9/KIT/BECN1/GH1/TWIST1/ERBB4/JAK2/KDR/SRC/TGFB2/DCN/ERBB3/FLT1/HGF/ROR2/PDGFA/PDGFRB/CSF3/NTRK1/PDGFB/PDGFRA/CCL5/CAT/SLC9A3R1/SEMA4D/DAB2IP/AGT/F2R/FGR/IL18/SERPINE2/TREM2/CEP55/MYDGF/PTPN6/CD28/TSC2/OSM/LEP/CBL/ROR1/CEACAM1/MAZ/PIK3IP1/TEK/PLXNB1/GPER1/PPARD/INS/INSR/UBE3A/PLGLB2/F2/NEDD4/PLGLB1/NTRK2/NKX3-1/FLT3/PIP5K1A/UNC5B	71
GO:0007584	GO:0007584	response to nutrient	87/3503	154/18903	5.89e-26	1.61e-24	5.42e-25	RUNX2/FOLR1/ERCC1/MTOR/IGF1R/TNFRSF11B/PTH/PTGS2/CCND1/BGLAP/SPP1/VDR/BECN1/CASR/PPARG/BMP7/COL1A1/HSF1/IL1A/CDKN2B/ITGA2/PIM1/SFRP2/POSTN/MGMT/ASS1/MTHFR/SFRP1/SNAI2/TYMS/XBP1/CAT/CDKN2D/CYBB/CYP27B1/FOLR2/ALPL/HMOX1/APAF1/AQP3/IL15/CXCL10/LPL/LTA/PHEX/MED1/BCHE/RARA/RPS6KB1/SLC16A1/STAT1/TFRC/VCAM1/KYNU/ADIPOQ/BRIP1/CNR1/PENK/LEP/SST/EPO/CYP24A1/SOD2/SRF/RXRA/STC2/LIPG/NCOA1/GAS6/NR1H4/IGFBP2/F…	87
GO:0051092	GO:0051092	positive regulation of NF-kappaB transcription factor activity	87/3503	154/18903	5.89e-26	1.61e-24	5.42e-25	TNFRSF11A/IL1B/STAT3/TNF/TNFSF11/MTDH/WNT5A/CLU/RELA/TRIM13/CAV1/RIPK1/ALK/AR/TRIM27/TRAF6/TRIM14/CIB1/RIPK3/EDA/EP300/NTRK1/ZBTB7A/PRKCB/EIF2AK2/S100A9/CX3CL1/TLR4/CAMK2A/CAT/CFLAR/SPHK1/CD36/CLOCK/MALT1/DHX9/AGER/AGT/RTKN2/FLOT2/GREM1/IL18/TRIM37/MYD88/NPM1/PLCG2/TLR9/TERF2IP/PSMA6/RPS3/S100A8/S100A12/TRIM21/MAP3K7/BTK/TFRC/TRADD/IL18R1/CD40/UBE2V1/IKBKB/CHUK/ADAM8/CD40LG/HSPA1A/AIM2/ROR1/PRKCI…	87
GO:0010038	GO:0010038	response to metal ion	152/3503	360/18903	8e-26	2.18e-24	7.33e-25	EGFR/AKT1/KCNH1/JUN/EIF2S1/ERCC1/FOS/HIF1A/MMP9/TNFRSF11B/PCNA/MAPK1/MAPK3/PTH/PTGS2/CCND1/BCL2/BGLAP/CASP3/KIT/MAPK8/BECN1/PARP1/THBS1/WNT5A/HSPA5/CASP9/CASR/SERPINF1/CASP8/ABCB6/CDKN1B/NDRG1/CREB1/ECT2/HSF1/IL1A/ATF4/SYT1/CAV1/ATG5/EDN1/MNAT1/BMP6/TERT/CDK1/CEBPA/DAXX/DPEP1/FOSB/GPI/JUNB/JUND/ASS1/MT2A/NFE2L2/P2RX7/PRKN/SUMO1/CALR/CAT/ADAM9/CDH1/TXNIP/CRIP1/CYBB/DLG2/ENDOG/FBP1/ALOX5AP/CLIC4/KC…	152
GO:0014068	GO:0014068	positive regulation of phosphatidylinositol 3-kinase signaling	58/3503	80/18903	8.15e-26	2.21e-24	7.44e-25	SIRT1/EGF/FGFR1/FN1/IGF1/IGF1R/PTK2/TNF/FGF2/SOX9/KIT/BECN1/GH1/ERBB4/JAK2/KDR/SRC/TGFB2/DCN/ERBB3/FLT1/HGF/ROR2/PDGFA/PDGFRB/CSF3/NTRK1/PDGFB/PDGFRA/CCL5/CAT/SEMA4D/AGT/F2R/FGR/IL18/TREM2/MYDGF/PTPN6/CD28/OSM/LEP/CBL/ROR1/MAZ/TEK/PLXNB1/GPER1/PPARD/INS/INSR/UBE3A/F2/NEDD4/NTRK2/NKX3-1/FLT3/UNC5B	58
GO:0002366	GO:0002366	leukocyte activation involved in immune response	132/3503	293/18903	8.99e-26	2.41e-24	8.11e-25	TP53/ERCC1/MTOR/HMGB1/IL6/PIK3CD/PIK3CG/STAT3/TGFB1/KIT/FOXP1/ICAM1/LEF1/LILRB1/HAVCR2/IFNA1/IFNA13/IFNG/IL2/IL6R/IL10/LGALS1/SMAD7/RAC2/IL33/FOXF1/MSH6/IRF8/JUNB/LGALS3/MDK/NOTCH2/TLR4/NSD2/XBP1/CD86/MALT1/CORO1A/DNASE1L3/FGR/IL27/GATA1/GATA3/RABGEF1/DLL1/ANXA1/ANXA3/HLA-DRB1/HMOX1/IL12B/IL18/ITGAM/ITGB2/CD46/MSH2/MYD88/FOXP3/PLCG2/TREM2/SPHK2/PTPN6/IL21/RARA/BCL6/BCR/CCL3/VAMP2/SYK/BTK/TFRC/TP5…	132
GO:0051146	GO:0051146	striated muscle cell differentiation	132/3503	293/18903	8.99e-26	2.41e-24	8.11e-25	RB1/AKT1/EZH2/VEGFA/KCNH1/WT1/LMNA/MAPK14/MTOR/IGF1/BCL2/BMP2/TBX5/TGFB1/CASP3/NOTCH1/IGF2/CXADR/FOXP1/IGFBP5/ITGB1/DKK1/KRAS/SMAD4/YBX1/SIRT6/PRKAR1A/SIX1/ATG5/CDH2/EDN1/PDGFRB/MAP2K4/WNT1/GDF15/HDAC9/HDAC4/CDK1/PDLIM5/FRS2/RBPJ/MMP14/CCN3/PLEKHO1/PDGFRA/BMP4/KLF5/WNT10B/XBP1/YY1/BHLHE41/CALR/CFLAR/HDAC5/MYL9/EHD1/AGT/FHL2/KDM6B/FLII/GREM1/DLL1/TMEM119/CXCL10/KRT19/MYL2/NOS1/SOX6/RARA/BCL9/BDNF/…	132
GO:0030278	GO:0030278	regulation of ossification	75/3503	122/18903	9e-26	2.41e-24	8.11e-25	RUNX2/ESRRA/BCOR/MAPK14/HIF1A/MAPK1/MAPK3/PTH/BCL2/BGLAP/BMP2/TGFB1/SOX9/CCN1/VDR/NOTCH1/TWIST1/WNT5A/BMP7/DKK1/TGFB2/SMAD7/SOST/BMP6/ALOX5/RBPJ/MDK/P2RX7/PTN/SFRP1/BMP4/BMPR2/WNT10B/COMP/ADRB2/CYP27B1/EGR2/GATA1/GREM1/GDF10/TMEM119/IFITM5/SMAD3/NELL1/OXT/ATRAID/CCL3/TACR1/FZD9/ISG15/CALCA/CSF1/PTK2B/MGP/ENPP1/AHSG/RXRA/TGFB3/FGF23/PTPN11/SMAD6/WNT4/CCR1/LTBP3/PTGER4/FBN2/PHOSPHO1/NIPBL/OMD/SRGN/…	75
GO:0071902	GO:0071902	positive regulation of protein serine/threonine kinase activity	112/3503	229/18903	9.32e-26	2.49e-24	8.37e-25	EGFR/AKT1/EZH2/VEGFA/SIRT1/TNFRSF11A/MST1R/EGF/ERBB2/FGFR1/IL1B/PIK3CG/CCND1/BMP2/TGFB1/TNF/TNFSF11/FGF2/KIT/TGFA/GH1/THBS1/WNT5A/IGF2/CDKN1B/DKK1/HRAS/MAP2K7/SRC/CCNB1/EDN1/FLT1/GHR/IFNG/RHOA/MAP3K5/MNAT1/ROR2/PDGFA/PDGFRB/MAP2K1/TRAF6/HMGA2/SPRY2/CIB1/FERMT2/FGF1/SASH1/MIF/MAP3K10/P2RX7/PDGFB/BMPR2/ADAM17/TLR4/FZD5/ADAM9/CD24/ERP29/CSF1R/DAB2IP/ADRB2/DDX3X/AGER/HTR2A/PKD1/TLR9/PSMD10/ROBO1/RPS3…	112
GO:0045667	GO:0045667	regulation of osteoblast differentiation	82/3503	141/18903	1.03e-25	2.75e-24	9.25e-25	RUNX2/ESRRA/YAP1/CTNNB1/IGF1/IL6/PTK2/BMP2/TNF/FGF2/SOX9/CCN1/NOTCH1/TWIST1/GLI1/CDK6/IGFBP5/PPARG/BMP7/FGFR2/ATF4/TP63/JAG1/HGF/IL6R/LRP5/SMAD1/SFRP2/BMP6/CEBPA/CEBPB/FERMT2/TWIST2/DDX5/WWTR1/ILK/JUND/SFRP1/BMP4/BMPR2/SNAI2/VEGFC/WNT7B/WNT10B/AXIN2/CCN4/PDLIM7/SEMA4D/CTHRC1/SCUBE3/GREM1/GDF10/GLI3/FFAR4/TMEM119/AREG/SMAD3/MEN1/MSX2/NELL1/ATRAID/PTCH1/NPNT/BAMBI/SUFU/NOG/CTNNBIP1/FGF23/SMAD6/WNT4…	82
GO:0048660	GO:0048660	regulation of smooth muscle cell proliferation	94/3503	175/18903	1.07e-25	2.81e-24	9.46e-25	AKT1/MMP2/JUN/CDKN1A/CTNNB1/IGF1/IGF1R/IL6/MMP9/PIK3CA/PTEN/PTGS2/BMP2/TGFB1/TNF/FGF2/THBS1/DNMT1/FOXP1/IGFBP5/PPARG/CDKN1B/FGFR2/PDCD4/IGFBP3/JAK2/SRC/EDN1/IFNG/IL6R/IL10/ITGA2/RHOA/MEF2D/MAP3K5/MNAT1/NOTCH3/PDGFRB/TERT/FRS2/PPARGC1A/HDAC1/IL12A/PDGFB/CCL5/CX3CL1/BMP4/BMPR2/TLR4/CCN4/CNN1/AGT/XRCC6/GJA1/EFEMP2/HMOX1/APOD/IL12B/IL15/IL18/ITGB3/MYD88/PRKDC/RPS6KB1/STAT1/TACR1/TPM1/VIP/XRCC5/MYOCD/…	94
GO:0071453	GO:0071453	cellular response to oxygen levels	94/3503	175/18903	1.07e-25	2.81e-24	9.46e-25	TP53/AKT1/MYC/VEGFA/SIRT1/CITED2/MDM2/LMNA/FOS/MTOR/HIF1A/PIK3CB/PTEN/PTGS2/BCL2/E2F1/FAS/NOTCH1/TWIST1/FOXO1/CASR/EPAS1/FOXO3/PPARG/BMP7/CDKN1B/NDRG1/MDM4/ATF4/SRC/CAV1/ROCK2/EDN1/EGR1/TERT/ATG7/ATF2/LPAR1/RBPJ/JUND/NFE2L2/PDK1/SFRP1/CFLAR/CCNA2/EGLN3/CYBB/ENDOG/SLC29A1/HMOX1/AQP1/AQP3/P4HB/TREM2/PRKAA1/SLC2A4/BNIP3/VHL/SUV39H2/NPEPPS/CD34/BRIP1/MYOD1/AIFM1/PMAIP1/ADAM8/CBL/PGK1/BAD/SUV39H1/STC2…	94
GO:0002263	GO:0002263	cell activation involved in immune response	133/3503	297/18903	1.19e-25	3.12e-24	1.05e-24	TP53/ERCC1/MTOR/HMGB1/IL6/PIK3CD/PIK3CG/STAT3/TGFB1/KIT/FOXP1/ICAM1/LEF1/LILRB1/HAVCR2/IFNA1/IFNA13/IFNG/IL2/IL6R/IL10/LGALS1/SMAD7/RAC2/IL33/FOXF1/MSH6/IRF8/JUNB/LGALS3/MDK/NOTCH2/TLR4/NSD2/XBP1/CD86/MALT1/CORO1A/DNASE1L3/FGR/IL27/GATA1/GATA3/RABGEF1/DLL1/ANXA1/ANXA3/HLA-DRB1/HMOX1/IL12B/IL18/ITGAM/ITGB2/LRP1/CD46/MSH2/MYD88/FOXP3/PLCG2/TREM2/SPHK2/PTPN6/IL21/RARA/BCL6/BCR/CCL3/VAMP2/SYK/BTK/TFR…	133
GO:0009416	GO:0009416	response to light stimulus	140/3503	321/18903	1.53e-25	4.01e-24	1.35e-24	TP53/WRN/EGFR/AKT1/MMP2/MYC/SIRT1/EXT1/EIF2S1/BRCA2/CDKN1A/ERCC1/ERCC2/FOS/HIF1A/MMP9/PCNA/PTGS2/CCND1/BCL2/CASP3/COPS3/KIT/MAPK8/PARP1/ERCC5/AURKB/CASP9/CUL4B/CHEK1/ITGB1/MMP3/BAX/RELA/AKT2/KRAS/MMP1/ATF4/SIRT6/MAP2K7/DDB1/RPE65/CDK5/EP300/ERCC3/ERCC4/SLC7A11/NOC2L/MSH6/HMGCR/IL12A/JUND/MECP2/NPY/PML/SLC1A3/STK11/TIMP1/USP1/YY1/CUL4A/CAT/MTA1/TP53INP1/CLOCK/CDKN2D/CREBBP/CRIP1/CRY1/CRY2/ELK1/FEN…	140
GO:1903844	GO:1903844	regulation of cellular response to transforming growth factor beta stimulus	85/3503	150/18903	1.62e-25	4.22e-24	1.42e-24	TP53/SIRT1/LOX/FOLR1/CITED2/BMP2/ZEB1/TGFB1/MIR17HG/THBS1/HSPA5/SMAD2/PPARG/SMAD4/CAV1/ZEB2/CDKN2B/FBN1/LATS2/DKK3/HDAC2/SMAD7/WNT1/SPRY2/EP300/HDAC1/ING1/ING2/ZBTB7A/STK11/ADAM17/TET1/CFLAR/LATS1/CDKN1C/EMILIN1/STRAP/CD109/CREBBP/DAB2/ENG/BRMS1/ITGA3/SMAD3/MEN1/FERMT1/TGFB1I1/TGFBR3/AXIN1/BRMS1L/CAV2/MYOCD/NPNT/RBBP7/BAMBI/ARID4A/ARID4B/HSP90AB1/PIN1/HSPA1A/RBBP4/SPRED2/PPARA/TGFB3/NKX2-1/IL17F/…	85
GO:0031098	GO:0031098	stress-activated protein kinase signaling cascade	117/3503	246/18903	1.69e-25	4.35e-24	1.46e-24	EGFR/MYC/VEGFA/GSTP1/CRK/MAPK14/CCN2/FOXM1/HMGB1/IGF1R/IL1B/MAPK1/MAPK3/BMP2/TNF/EZR/TNFSF11/FAS/MAPK8/WNT5A/FOXO1/CASR/XIAP/DUSP1/PDCD4/HRAS/IL1A/MAP2K7/TGFB2/RIPK1/HGF/RHOA/MAP3K5/NFKB1/MAP2K1/MAP2K4/SFRP2/TRAF6/ATF2/CRYAB/DAXX/GADD45A/SASH1/MID1/MAP3K10/PRDX1/PRKN/EIF2AK2/SFRP1/BMP4/TLR4/WNT7B/BIRC7/SPHK1/MAPK8IP1/TRAF4/HIPK3/SEMA3A/ZMYND11/COPS5/DAB2IP/CYLD/AGER/AGT/FLT4/STK39/PRMT1/SMAD3/MEN…	117
GO:0045930	GO:0045930	negative regulation of mitotic cell cycle	117/3503	246/18903	1.69e-25	4.35e-24	1.46e-24	TP53/CHEK2/RB1/EZH2/ZW10/MDM2/CDKN1A/CTNNB1/PLK1/PTEN/CCND1/BCL2/TNF/AURKB/CHEK1/ATM/BMP7/CDC20/CDKN1B/DUSP1/CCL2/CCNB1/KLF4/CDK2/CDKN2B/PLK2/APC/IL10/MAD2L1/WEE1/XRCC3/CDK1/NDC80/ATF2/SPC24/BRD7/PML/BMP4/CCNG1/SLC9A3R1/CDKN1C/GPNMB/BTG3/TOPBP1/FOXN3/PRAP1/FOXC1/GAS1/MTBP/BIRC5/MSH2/TRIAP1/MAP3K20/CDCA8/PRKDC/BARD1/RAD21/BCL6/BRCA1/BUB1/TPR/NUF2/CRADD/BUB3/CDC6/RPL26/RBL2/AVEN/CTDSP2/BLM/XPC/RBL1…	117
GO:2000628	GO:2000628	regulation of miRNA metabolic process	55/3503	74/18903	1.91e-25	4.91e-24	1.65e-24	TP53/MYC/JUN/WT1/NFIB/FOS/HIF1A/BMP2/STAT3/TGFB1/TNF/FGF2/SOX9/NR3C1/POU5F1/FOXO3/PPARG/RELA/HRAS/SMAD4/TGFB2/KLF4/EGR1/GNL3/IL10/SMAD1/NFKB1/TERT/NR1H2/PDGFB/BMP4/KLF5/YY1/ETS1/GATA3/SMAD3/NGFR/PRL/RARA/SREBF1/TEAD1/ZC3H12A/FOSL1/MYOCD/GATA2/SMARCA4/MYB/SRF/SPI1/PPARA/SMAD6/SREBF2/LIN28B/PPARD/BMPR1A	55
GO:0050767	GO:0050767	regulation of neurogenesis	156/3503	377/18903	2.37e-25	6.07e-24	2.04e-24	TP53/RB1/EZH2/VEGFA/YAP1/CTNNB1/EPHB2/FN1/MTOR/HIF1A/IL1B/IL6/PTEN/BMP2/SPP1/TGFB1/TNF/CXCR4/E2F1/FGF2/KIT/NOTCH1/SEMA6A/CXCL12/WNT5A/ITGB1/LEF1/SERPINF1/BMP7/KRAS/LIF/GORASP1/CDKN2B/ANXA2/HDAC2/HES1/IFNG/LIMK1/MAP2K1/TP73/IL33/CDH4/CDK5/GRM5/HDAC1/CAPRIN1/MDK/MECP2/PAX6/PTN/CX3CL1/BMPR2/STK11/TGM2/VEGFC/BHLHE41/NRP1/CDH1/ACTR2/SEMA3A/SEMA4D/CRABP2/DCC/EGR2/EPHA7/FGF13/HEY1/LPAR3/GFAP/GLI3/DLL1/L…	156
GO:0090068	GO:0090068	positive regulation of cell cycle process	121/3503	260/18903	2.87e-25	7.32e-24	2.46e-24	CHEK2/RB1/EGFR/AKT1/EZH2/BRD4/MDM2/ATRX/CDK4/CCN2/EGF/POLDIP2/APEX1/IGF1/IGF1R/IL1B/CCND1/TNF/TGFA/BECN1/WNT5A/AURKB/GLI1/IGF2/CUL4B/ECT2/IL1A/CCNB1/ROCK2/EDN1/NUP62/RHOA/LRP5/MAD2L1/PDGFRB/AURKA/TERT/XRCC3/CDK1/NDC80/MECP2/PDGFB/RDX/ADAM17/WNT10B/CUL4A/SPHK1/KAT5/PLK4/CDCA5/PRAP1/DDX3X/FEN1/MTBP/ANXA1/HOXA13/BIRC5/MSX2/NPM1/MAP3K20/PLCG2/MED1/CDCA8/RAD21/RANBP1/OPN1LW/TBX2/TPR/ATAD5/KAT2B/CCND3/…	121
GO:0045639	GO:0045639	positive regulation of myeloid cell differentiation	67/3503	103/18903	3.09e-25	7.86e-24	2.64e-24	RB1/MAPK14/FOS/HIF1A/STAT3/TGFB1/TNF/TNFSF11/FOXO3/LEF1/CASP8/CREB1/HSF1/LIF/RIPK1/JAG1/IFNG/ROR2/TRAF6/CSF3/NOTCH2/PRKCA/ETS1/GATA1/HLA-DRB1/HOXA5/PRMT1/IL12B/IL17A/PF4/TREM2/MED1/PRKDC/STAT1/TAL1/GPR68/RUNX1/FADD/ISG15/CD74/ID2/KITLG/CSF1/GATA2/STAT5B/HSPA1A/KLF10/MPL/THPO/IL23A/IL34/TYROBP/CTNNBIP1/DCSTAMP/NEDD9/HMGB2/KAT7/CCR1/PPARGC1B/ZFP36L1/IL5/CD4/RCOR1/INHBA/HSPA1B/ACVR1B/POU4F2	67
GO:0045927	GO:0045927	positive regulation of growth	121/3503	261/18903	4.39e-25	1.11e-23	3.73e-24	EGFR/AKT1/VEGFA/WT1/YAP1/MAPK14/ERBB2/FN1/MTOR/IGF1/BCL2/TBX5/EZR/CXCR4/FGF2/MIR17HG/GH1/NOTCH1/CXCL12/GLI1/IGF2/ERBB4/CREB1/FGFR2/SYT1/TGFB2/EDN1/GHR/IL2/RHOA/LIMK1/SMAD7/PIM1/SFRP2/TGFBR1/CDK1/CDH4/CIB1/H3-3A/H3-3B/RBPJ/MMP14/PRKN/RPS6KA3/S100A9/SFRP1/BMPR2/ADAM17/UCN/NRP1/SPHK1/SEMA4D/CRABP2/DDX3X/LPAR3/GHRH/GHRHR/DLL1/IGFBP1/L1CAM/PAFAH1B1/PSMD10/CXCL16/RPS6KB1/BDNF/S100A8/SMO/TBX2/TEAD1/TGFB…	121
GO:0002697	GO:0002697	regulation of immune effector process	156/3503	379/18903	4.62e-25	1.17e-23	3.92e-24	SIRT1/RPS19/CRK/EPHB2/HMGB1/IL1B/IL6/TGFB1/TNF/KIT/TWIST1/WNT5A/MICA/ICAM1/LILRB1/TGFB2/HAVCR2/ATG5/CD47/KLRK1/IFNG/IL2/IL10/SMAD7/RAC2/TRAF6/IL33/RIPK3/AHR/FOXF1/GPI/HLA-A/KLK3/IL12A/JUNB/LGALS3/MIF/P2RX7/TLR4/NSD2/XBP1/FZD5/CD86/CD36/MALT1/AGER/DNASE1L3/FCN2/FGR/CADM1/IL27/GATA1/GATA3/GFER/RABGEF1/ANXA1/HLA-DRB1/HMOX1/IL1R1/IL12B/IL17A/IL18/ITGAM/ITGB2/USP17L2/LTA/CD46/MSH2/MYD88/NOS2/FOXP3/PGC…	156
GO:0051403	GO:0051403	stress-activated MAPK cascade	114/3503	239/18903	5.17e-25	1.3e-23	4.36e-24	EGFR/MYC/VEGFA/GSTP1/CRK/MAPK14/CCN2/FOXM1/HMGB1/IGF1R/IL1B/MAPK1/MAPK3/BMP2/TNF/EZR/TNFSF11/FAS/MAPK8/WNT5A/FOXO1/CASR/XIAP/DUSP1/PDCD4/HRAS/IL1A/MAP2K7/TGFB2/RIPK1/HGF/MAP3K5/NFKB1/MAP2K1/MAP2K4/SFRP2/TRAF6/ATF2/CRYAB/DAXX/GADD45A/SASH1/MID1/MAP3K10/PRDX1/PRKN/EIF2AK2/SFRP1/BMP4/TLR4/WNT7B/BIRC7/SPHK1/MAPK8IP1/TRAF4/HIPK3/SEMA3A/ZMYND11/COPS5/DAB2IP/CYLD/AGER/AGT/FLT4/STK39/PRMT1/SMAD3/MEN1/MMP…	114
GO:0001933	GO:0001933	negative regulation of protein phosphorylation	144/3503	338/18903	5.4e-25	1.35e-23	4.54e-24	RB1/AKT1/SIRT1/GSTP1/JUN/CDKN1A/EPHB2/IL1B/PIK3CB/PLK1/PTEN/BMP2/TGFB1/CASP3/PPARG/BAX/BMP7/CDKN1B/DUSP1/DKK1/PDCD4/IGFBP3/PRKAR1A/CAV1/CDKN2B/NUP62/LATS2/HGF/APC/HSPB1/IFNG/IL2/LRP5/SMAD7/TRIM27/SFRP2/SPRY2/CEBPA/CIB1/GADD45A/WWTR1/HMGCR/PRKN/PAX6/SFRP1/BMP4/SPINK1/SRCIN1/LATS1/MAPK8IP1/HIPK3/CDKN1C/CDKN2C/CDKN2D/SEMA4D/EMILIN1/CD109/PAQR3/DAB2IP/DMD/AGT/ENG/ATG14/CORO1C/GREM1/RABGEF1/LRP1/LRP6/…	144
GO:0060348	GO:0060348	bone development	112/3503	233/18903	5.95e-25	1.48e-23	4.99e-24	TP53/RUNX2/LOX/EXT1/EXT2/CITED2/MAPK14/IGF1/PTH/BGLAP/BMP2/TNFSF11/SOX9/KIT/GH1/MMP13/TWIST1/FOXP1/HAS2/LILRB1/COL1A1/FGFR3/FGFR2/KDR/BGN/SRC/FBN1/GHR/ANXA2/RHOA/LRP5/SMAD1/MEF2D/MMP16/FBXW7/BMP6/WNT1/ATF2/EP300/FLI1/MMP14/NOTCH2/BMP4/BMPR2/TGM2/NSD2/AXIN2/CCN4/LRRC17/SEMA4D/FOXN3/COL3A1/COMP/ASXL1/ENG/FOXC1/ALPL/GREM1/GJA1/GLI3/ANXA6/TMEM119/IFITM5/MSX2/PAFAH1B1/RAB23/PHEX/MED1/PTPN6/RARA/THBS3/…	112
GO:2001237	GO:2001237	negative regulation of extrinsic apoptotic signaling pathway	65/3503	99/18903	7.25e-25	1.8e-23	6.05e-24	AKT1/GSTP1/PRDX2/LMNA/YAP1/GSK3B/IGF1/IL1B/BCL2/TNF/MCL1/MAPK7/THBS1/RAF1/ICAM1/RELA/IL1A/SRC/RIPK1/HGF/AR/ITGAV/SERPINE1/PAK5/SFRP2/TERT/TGFBR1/ITGA6/LGALS3/CX3CL1/BMP4/SNAI2/NRP1/CFLAR/ZMYND11/CSF2/DDX3X/CTTN/EYA2/SGK3/GATA1/HMOX1/PF4/BIRC6/RPS6KB1/BRCA1/PEA15/RB1CC1/BCL2L1/COL2A1/BMP5/HSPA1A/HMGB2/FAIM2/PARK7/HTT/ARHGEF2/IL7/SIAH2/IL4/ACVR1/HSPA1B/UNC5B/RNF34/RFFL	65
GO:0050921	GO:0050921	positive regulation of chemotaxis	82/3503	144/18903	7.36e-25	1.82e-23	6.12e-24	MET/VEGFA/FGFR1/HMGB1/IL6/CXCL8/MAPK1/MAPK3/PTK2/TGFB1/CXCR4/FGF2/RAC1/CXCL12/THBS1/WNT5A/CASR/KDR/WNK1/EDN1/F3/HSPB1/IL6R/ITGA2/SERPINE1/PDGFRB/RAC2/LPAR1/FPR2/CXCR2/IL12A/MDK/PDGFB/PTN/CCL5/BMPR2/ADAM17/VEGFC/CALR/NRP1/DNM1L/CREB3/CCL27/CSF1R/AGER/VEGFD/STK39/IL16/CXCL10/SMAD3/PGF/TREM2/CCL3/TMSB4X/CCR2/SLIT2/CD74/VEGFB/CSF1/PTK2B/CDH13/CCR7/SPI1/ADAM10/GAS6/IL23A/CXCL13/LGALS9/IL34/CCL26/DSCAM…	82
GO:1901988	GO:1901988	negative regulation of cell cycle phase transition	124/3503	272/18903	7.42e-25	1.83e-23	6.15e-24	TP53/CHEK2/RB1/EZH2/ZW10/BRCA2/MDM2/CDKN1A/MAPK14/PLK1/PTEN/CCND1/BCL2/SOX2/E2F1/AURKB/CHEK1/ATM/CDC20/CDKN1B/DUSP1/CCL2/CCNB1/KLF4/CDK2/CDKN2B/PLK2/APC/MAD2L1/RAD51/WEE1/XRCC3/CDK1/NDC80/ATF2/SPC24/BRD7/H2AX/PML/CUL4A/CCNG1/CLOCK/CDKN2D/GPNMB/TOPBP1/FOXN3/PRAP1/CRY1/BIRC5/MEN1/MSH2/TRIAP1/MAP3K20/ATR/CDCA8/PRKDC/BARD1/RAD21/BRCA1/BUB1/TP53BP1/TPR/NUF2/CRADD/BUB3/CDC5L/CDC6/RPL26/RBL2/AVEN/CTDSP2…	124
GO:0017015	GO:0017015	regulation of transforming growth factor beta receptor signaling pathway	83/3503	147/18903	8.38e-25	2.06e-23	6.91e-24	TP53/SIRT1/LOX/FOLR1/CITED2/BMP2/ZEB1/TGFB1/MIR17HG/THBS1/HSPA5/SMAD2/PPARG/SMAD4/CAV1/ZEB2/CDKN2B/FBN1/LATS2/DKK3/HDAC2/SMAD7/WNT1/SPRY2/EP300/HDAC1/ING1/ING2/ZBTB7A/STK11/ADAM17/TET1/LATS1/CDKN1C/EMILIN1/STRAP/CD109/CREBBP/DAB2/ENG/BRMS1/ITGA3/SMAD3/MEN1/FERMT1/TGFB1I1/TGFBR3/AXIN1/BRMS1L/CAV2/MYOCD/NPNT/RBBP7/BAMBI/ARID4A/ARID4B/HSP90AB1/PIN1/HSPA1A/RBBP4/SPRED2/PPARA/TGFB3/NKX2-1/IL17F/SPRY1/…	83
GO:0048145	GO:0048145	regulation of fibroblast proliferation	60/3503	87/18903	8.68e-25	2.12e-23	7.13e-24	TP53/EGFR/MYC/GSTP1/BMI1/JUN/CDK4/CDKN1A/CTNNB1/ESR1/FN1/IGF1/E2F1/WNT5A/CDK6/BAX/HRAS/LIF/SIRT6/CAV1/CCNB1/PDGFA/PDGFRB/WNT1/FOSL2/MIF/PDGFB/PDGFRA/PML/S100A6/SFRP1/ING5/SPHK1/CCNA2/TP53INP1/DAB2IP/DHX9/AGT/NUPR1/AQP1/ITGB3/LTA/KMT2A/NGFR/PAWR/MED31/CD248/WNT2/CD74/CDC6/ABL1/NF1/SOD2/GAS6/DACH1/CDC73/SKI/NDUFS4/IL13/EMD	60
GO:0000725	GO:0000725	recombinational repair	92/3503	173/18903	9.29e-25	2.26e-23	7.61e-24	RECQL4/WRN/BRCA2/ACTB/SETD2/PARP1/ERCC5/CHEK1/ATM/SIRT6/RAD51/XRCC3/RECQL5/ERCC4/H2AX/RECQL/MMS19/YY1/ACTR2/KAT5/HELQ/FEN1/FUS/XRCC6/MCM2/RTEL1/TERF2IP/MBTD1/WRAP53/KDM4D/WDR48/FANCM/RAD21/REV3L/RPA3/BRCA1/TOP3A/TP53BP1/XRCC1/XRCC5/ACTL6A/RUVBL1/BLM/RMI2/RMI1/RAD52/RPA1/MRE11/MCM7/RAD51D/ERCC6/RAD51C/RBBP8/CDC45/PALB2/NBN/KDM1A/PIAS4/MUS81/MCM3/FBH1/POGZ/MCM8/RPA2/UBE2N/TRRAP/HDGFL2/CDC7/RUVBL2/F…	92
GO:0045580	GO:0045580	regulation of T cell differentiation	94/3503	179/18903	9.87e-25	2.4e-23	8.06e-24	PRDX2/ERBB2/GLI2/HMGB1/ACTB/ZEB1/CTLA4/SOX4/FOXO3/LEF1/HLA-DOA/IFNG/IL2/RHOA/SMAD7/BRD7/IL2RA/JUNB/MDK/BMP4/TCF7/WNT10B/XBP1/CBFB/CD86/KAT5/MALT1/IL27/GATA3/GLI3/ANXA1/HLA-DRB1/IL12B/IL15/IL18/IRF1/CD46/FOXP3/METTL3/RARA/BCL6/SOD1/BRAF/SYK/CCR2/ZC3H12A/ARID1A/ACTL6A/RUNX1/SOCS1/TNFSF9/CD28/CD74/CD2/SMARCB1/PTPRC/IFNB1/ABL1/SMARCA4/MYB/SHH/SMARCA2/ADAM8/SART1/BAD/SOCS5/ADA/FANCA/STAT5B/IFNA2/ITPKB…	94
GO:0030282	GO:0030282	bone mineralization	74/3503	123/18903	1.3e-24	3.15e-23	1.06e-23	LOX/BCOR/ERCC2/HIF1A/IGF1/PTH/PTGS2/BGLAP/BMP2/TGFB1/PTH1R/SOX9/CCN1/VDR/MMP13/PTHLH/TWIST1/BMP7/FGFR3/FGFR2/ATF4/ROR2/BMP6/ALOX5/P2RX7/PTN/BMP4/BMPR2/WNT10B/AXIN2/COL1A2/COMP/ADRB2/CYP27B1/FGR/ALPL/GATA1/GREM1/TMEM119/IFITM5/SMAD3/NELL1/ATRAID/PHEX/LGR4/CCL3/FZD9/EIF2AK3/ISG15/IBSP/PTK2B/MGP/LEP/ENPP1/AHSG/RXRA/KLF10/SBDS/TGFB3/FGF23/WNT4/WNT11/CCR1/LTBP3/FBN2/SMPD3/PHOSPHO1/OMD/SRGN/LTF/BMPR1B/…	74
GO:0010586	GO:0010586	miRNA metabolic process	61/3503	90/18903	1.52e-24	3.66e-23	1.23e-23	TP53/MYC/JUN/WT1/NFIB/FOS/HIF1A/BMP2/STAT3/TGFB1/TNF/FGF2/SOX9/NR3C1/POU5F1/FOXO3/PPARG/RELA/HRAS/SMAD4/TGFB2/KLF4/EGR1/GNL3/IL10/SMAD1/NFKB1/TERT/NR1H2/DDX5/PDGFB/BMP4/KLF5/YY1/ETS1/GATA3/SND1/SMAD3/NGFR/PRL/RARA/SREBF1/TEAD1/ZC3H12A/FOSL1/KHSRP/MYOCD/GATA2/SMARCA4/MYB/SRF/SPI1/AGO2/DICER1/PPARA/SMAD6/SREBF2/LIN28B/PPARD/DDX17/BMPR1A	61
GO:0031349	GO:0031349	positive regulation of defense response	134/3503	307/18903	1.54e-24	3.71e-23	1.25e-23	TNFRSF11A/RPS19/HMGB1/IL1B/IL6/PIK3CG/MAPK3/PTGS2/TNF/TNFSF11/HSP90AA1/WNT5A/CDK19/PDCD4/JAK2/ABCC1/SRC/HAVCR2/RIPK1/CD47/KLRK1/IFNG/IL2/ITGA2/LGALS1/SERPINE1/TRAF6/IL33/CEBPA/CEBPB/AGTR1/EP300/FPR2/KLK3/IL12A/MDK/S100A9/CCL5/CX3CL1/TLR4/UCN/CASP1/CCN4/CLOCK/PQBP1/EMILIN1/CREBBP/DHX9/AGT/ETS1/FCN2/CADM1/IL17RA/ALOX5AP/XRCC6/NUPR1/TBK1/STING1/IFI16/IL12B/IL15/IL16/IL17A/IL18/LPL/LTA/MMP8/MMP12/MND…	134
GO:0071897	GO:0071897	DNA biosynthetic process	100/3503	198/18903	1.66e-24	3.98e-23	1.34e-23	TP53/WRN/MYC/SIRT1/LOX/RFC1/CDKN1A/CCN2/CTNNB1/POLDIP2/PCNA/MAPK1/MAPK3/TNF/FGF2/GDF2/HSP90AA1/AURKB/TNKS/CHEK1/ATM/MAP2K7/SRC/VCP/KLF4/HGF/ING4/PDGFRB/POLE4/POLD4/TERT/PDGFB/BMPR2/TYMS/USP1/ING5/SPHK1/CDKN2D/PTGES3/POLG2/DKC1/FGFR4/POT1/TINF2/GREM1/GFER/HNRNPD/MEN1/POLA1/POLD1/TERF2IP/XRN1/ATR/WRAP53/NAT10/REV3L/RFC2/TERF1/TERF2/XRCC5/TNKS2/ADIPOQ/RPA1/MRE11/PHB1/PIF1/PTK2B/TFDP1/TK1/HSP90AB1/NH…	100
GO:0031099	GO:0031099	regeneration	98/3503	192/18903	1.72e-24	4.09e-23	1.37e-23	EZH2/MMP2/DHFR/JUN/FOLR1/CDKN1A/YAP1/IGF1/IGF1R/IL6/PCNA/PTEN/CCND1/BCL2/SOX2/SPP1/TNF/NOTCH1/CXCL12/GLI1/ERBB4/CDKN1B/JAK2/KLF4/ADM/HGF/TNC/IL10/MAP2K1/AURKA/WNT1/CDK1/CEBPB/FPGS/IGF2R/MDK/ATIC/CCN3/PTN/KLF5/TYMS/WNT10B/CFLAR/CCNA2/PTPRU/CPQ/GATA1/GFAP/GFER/GLI3/ANGPT2/ANXA1/ANXA3/HMOX1/APOD/IGFBP1/PGF/PLG/MED1/AXL/PTCH1/BCL9/BRAF/TGFBR3/FZD7/FZD9/ULK1/NR0B2/RUNX1/CD81/VTN/MYOD1/MTR/CD9/MAP2K2/G…	98
GO:1904019	GO:1904019	epithelial cell apoptotic process	79/3503	137/18903	1.73e-24	4.11e-23	1.38e-23	RB1/EIF2S1/YAP1/ESR1/IGF1R/IL6/PIK3CG/BCL2/TNF/CASP3/E2F1/MAPK7/THBS1/CASP9/FOXO3/ICAM1/LEF1/BAX/CDKN1B/E2F2/PDCD4/JAK2/KDR/CCL2/IL10/MAP3K5/SERPINE1/TERT/ATF2/FASLG/MDK/NFE2L2/BMPR2/CFLAR/CDH5/RAMP2/COL4A3/DAB2IP/EDNRA/GATA3/NUPR1/GSN/HMOX1/ITGA4/ANGPTL4/PLCG1/PRKAA1/CD248/SIX3/BRAF/USP17L24/CASP6/CD40/BCL2L1/GATA2/ABL1/CD40LG/BID/PIAS4/BAD/GAS6/PAK4/BTC/PRKCI/PPARA/TGFBR2/JAG2/TEK/WNT11/GPER1/K…	79
GO:1903320	GO:1903320	regulation of protein modification by small protein conjugation or removal	117/3503	252/18903	2.29e-24	5.42e-23	1.82e-23	SQSTM1/AKT1/BMI1/TOPORS/CTNNB1/HIF1A/PLK1/PTEN/AIMP2/COPS3/SOX4/HSP90AA1/HSPA5/EPAS1/XIAP/RELA/SKP2/CDC20/VCP/CAV1/ATG5/EGR1/GNL3/LIMK1/MAD2L1/SMAD7/FBXW7/TGFBR1/TRAF6/HDAC4/CDK5/SPRY2/DAXX/SASH1/BIRC2/BIRC3/PRKN/SIRT7/PRKCG/UBE2I/PTTG1IP/BIRC7/SPHK1/MTA1/HUWE1/PIAS3/MALT1/COPS5/CRY1/UBXN2A/DDX3X/MTBP/NPM1/PSMD10/WDR48/FANCM/SENP2/RPS3/BRCA1/TRIM21/MUL1/ZC3H12A/AXIN1/RASSF5/ITCH/PER2/BUB3/ISG15/U…	117
GO:0045926	GO:0045926	negative regulation of growth	116/3503	249/18903	2.52e-24	5.93e-23	1.99e-23	TP53/RB1/SIRT1/WT1/CITED2/CDKN1A/HIF1A/PTEN/BCL2/SPP1/TBX5/TGFB1/GDF2/MIR17HG/SEMA6A/WNT5A/CXADR/ESR2/FOXP1/IGFBP5/CDKN1B/FGFR3/SMAD4/TGFB2/FRZB/ING4/SFRP2/TP73/GDF15/CDK5/CRYAB/ING1/MT2A/CCN3/PML/SFRP1/BMP4/BMPR2/STK11/YY1/ING5/NKD1/NRP1/CDH1/CDKN2C/CDKN2D/SEMA3A/SEMA4D/ADRB2/CYP27B1/DAB2/DCC/DDX3X/AGT/NAIF1/EPHA7/FBP1/FGF13/GREM1/GJA1/HNF4A/SMAD3/MYL2/NPPB/NDUFA13/PLAC8/SERPINE2/SEMA4C/SPHK2/PT…	116
GO:0000724	GO:0000724	double-strand break repair via homologous recombination	90/3503	169/18903	2.62e-24	6.15e-23	2.07e-23	RECQL4/WRN/BRCA2/ACTB/SETD2/PARP1/ERCC5/CHEK1/ATM/SIRT6/RAD51/XRCC3/RECQL5/ERCC4/H2AX/RECQL/MMS19/YY1/ACTR2/KAT5/HELQ/FEN1/FUS/MCM2/RTEL1/TERF2IP/MBTD1/WRAP53/KDM4D/WDR48/FANCM/RAD21/REV3L/RPA3/BRCA1/TOP3A/TP53BP1/XRCC1/ACTL6A/RUVBL1/BLM/RMI2/RMI1/RAD52/RPA1/MRE11/MCM7/RAD51D/ERCC6/RAD51C/RBBP8/CDC45/PALB2/NBN/KDM1A/PIAS4/MUS81/MCM3/FBH1/POGZ/MCM8/RPA2/UBE2N/TRRAP/HDGFL2/CDC7/RUVBL2/FAN1/YEATS4/E…	90
GO:0001659	GO:0001659	temperature homeostasis	93/3503	178/18903	2.86e-24	6.67e-23	2.24e-23	RB1/SQSTM1/VEGFA/TNFRSF11A/IGF1R/IL1B/PTGS2/STAT3/TNF/CXCR4/TNFSF11/NOTCH1/FOXO1/EPAS1/ALDH1A1/HSF1/IL1A/JAK2/ATF4/SIRT6/CAV1/EGR1/APC/EBF2/NR1H2/TRPV1/CEBPB/PPARGC1A/FOXC2/HOXC10/RBPJ/NOVA1/OXTR/STK11/ADAM17/TLR4/WNT10B/CD36/NR1H3/NMU/ADRB2/EDNRB/KDM6B/ALPL/GJA1/HTR2A/FFAR4/IL15/IL18/LNPEP/OXT/PLAC8/PLCL1/LGR4/PRKAB1/PRLR/SYK/TSHR/CCR2/TRPM8/IL18R1/PER2/ADIPOQ/MFN2/GNAS/CNR1/LEP/DDIT3/KDM1A/DRD1…	93
GO:0072006	GO:0072006	nephron development	84/3503	152/18903	3.19e-24	7.43e-23	2.5e-23	MYC/VEGFA/WT1/EXT1/YAP1/CTNNB1/BCL2/BMP2/PROM1/FGF2/SOX9/NOTCH1/ERBB4/BMP7/LIF/SMAD4/SIX1/JAG1/EGR1/HES1/IL6R/NOTCH3/PDGFRB/PECAM1/WNT1/IRX2/FGF1/FOXC2/WWTR1/HOXB7/ILK/NOTCH2/PDGFB/PDGFRA/RET/BMP4/TCF21/WNT7B/CFLAR/CD24/COL4A3/ASXL1/AGT/EDNRA/EDNRB/FOXC1/FOXD1/GATA3/GREM1/GLI3/ANGPT2/DLL1/AQP1/ITGA3/ITGB3/TACSTD2/PKD1/KIF26B/LGR4/PTCH1/ACTA2/SMO/STAT1/WNT6/WNT2B/IRX1/ADIPOQ/CD34/NPNT/SHH/NOG/MTSS…	84
GO:0051348	GO:0051348	negative regulation of transferase activity	124/3503	276/18903	3.73e-24	8.65e-23	2.91e-23	TP53/RB1/AKT1/SIRT1/GSTP1/CDKN1A/EPHB2/GSK3B/IL1B/PIK3CB/PLK1/PTEN/BMP2/CASP3/PPARG/BMP7/CDC20/CDKN1B/DUSP1/PDCD4/PRKAR1A/SRC/CAV1/CDKN2B/NUP62/LATS2/APC/HSPB1/IFNG/LIMK1/LRP5/MAD2L1/SMAD7/TRIM27/SFRP2/SPRY2/CEBPA/GADD45A/WWTR1/HMGCR/PRKN/SFRP1/BMP4/SRCIN1/LATS1/MAPK8IP1/HIPK3/CDKN1C/CDKN2C/CDKN2D/NPRL2/PAQR3/DAB2IP/AGT/CORO1C/POT1/LRP6/MEN1/NF2/NPM1/CAMK2N1/PTPN6/DEPTOR/SNCA/TERF1/UCHL1/YWHAG/KA…	124
GO:0002761	GO:0002761	regulation of myeloid leukocyte differentiation	73/3503	122/18903	4.3e-24	9.95e-23	3.35e-23	RB1/MYC/ESRRA/CTNNB1/FOS/MTOR/TNFRSF11B/BGLAP/TGFB1/TNF/TNFSF11/CDK6/FOXP1/LEF1/CASP8/LILRB1/CREB1/HSF1/LIF/RIPK1/FBN1/IFNG/ROR2/FBXW7/TRAF6/CEBPB/NOTCH2/PRKCA/SFRP1/TLR4/CUL4A/LRRC17/PIAS3/HLA-DRB1/IAPP/IL12B/IL17A/PF4/TREM2/GPR137/RARA/CCL3/GPR68/RUNX1/FADD/ADIPOQ/CD74/ID2/KITLG/CSF1/GATA2/NF1/KLF10/MAFB/PIK3R1/CEACAM1/IL23A/IL34/TYROBP/CTNNBIP1/DCSTAMP/NEDD9/CCR1/PPARGC1B/ZFP36L1/IL5/CD4/LTF/I…	73
GO:0043393	GO:0043393	regulation of protein binding	100/3503	200/18903	4.5e-24	1.04e-22	3.49e-23	AKT1/PHLDA2/LOX/CDKN1A/CRK/POLDIP2/GSK3B/MMP9/PLK1/MAPK3/ACTB/ROCK1/BMP2/TNFSF11/MAPK8/WNT5A/AURKB/BAX/DKK1/HSF1/SRC/CAV1/ANXA2/IL10/AURKA/TERT/TGFBR1/HDAC4/CDK5/NES/CSF3/EP300/PRKN/PDGFB/BMP4/NRP1/HDAC5/SPON1/CTHRC1/ADRB2/DAB2/LDOC1/SPAG8/GCG/CFHR1/STING1/ITGA4/LRP1/MEN1/PKD1/PLCL1/B2M/BDNF/SLPI/TRIM21/TGFBR3/TIAM1/USP9X/WNT3A/ADIPOQ/CDC42/RPL11/VTN/BAMBI/DDX11/ABL1/NOG/KDM1A/HSP90AB1/ATP2A3/PIN…	100
GO:0031331	GO:0031331	positive regulation of cellular catabolic process	168/3503	429/18903	4.75e-24	1.09e-22	3.67e-23	AKT1/SIRT1/MDM2/EGF/MTOR/RNF19A/GSK3B/HIF1A/HMGB1/IGF1/IL1B/IL6/PIK3CB/PLK1/MAPK3/PTEN/PTK2/ROCK1/TNF/MTDH/BECN1/TWIST1/FOXO1/CLU/FOXO3/ATM/BAX/CDC20/TRIM13/AKT2/HSF1/IRS1/KDR/YBX1/SIRT6/VCP/CAV1/ROCK2/PLK2/DCN/IFNG/SMAD7/FBXW7/TRIM27/AURKA/UVRAG/IL33/TRIM14/BCL2L11/CEBPA/IGF2BP1/AADAC/ATF6/CNOT1/NFE2L2/P2RX7/PRKN/STK11/SUMO1/AXIN2/NKD2/ADAM9/TP53INP1/KAT5/NPRL2/ADRB2/DAB2/DAPK1/DHX9/ENDOG/TBK1/H…	168
GO:0010634	GO:0010634	positive regulation of epithelial cell migration	92/3503	176/18903	4.81e-24	1.1e-22	3.7e-23	AKT1/MET/VEGFA/SIRT1/JUN/EGF/FGFR1/MTOR/HIF1A/HMGB1/MMP9/PIK3CB/PIK3CD/PIK3CG/PTGS2/PTK2/TGFB1/FGF2/SOX9/RAC1/THBS1/WNT5A/SPARC/FOXP1/HAS2/KDR/SRC/TGFB2/ROCK2/PLK2/EDN1/HSPB1/IFNG/ITGA2/SP1/HDAC9/HDAC6/CIB1/FGF1/FOXC2/SASH1/GPI/NFE2L2/PDGFB/PRKCA/BMP4/BMPR2/ADAM17/VEGFC/CALR/ADAM9/NRP1/AKT3/AGT/ETS1/FLT4/GATA3/ANXA1/ANXA3/HMOX1/ITGA3/ITGB3/RHOB/PLCG1/PLCG2/MAP2K3/STAT5A/TACR1/TMSB4X/ZC3H12A/NRP2/…	92
GO:1902806	GO:1902806	regulation of cell cycle G1/S phase transition	104/3503	213/18903	6.15e-24	1.4e-22	4.71e-23	TP53/CHEK2/RB1/EGFR/AKT1/EZH2/MDM2/CDKN1A/APEX1/PTEN/CCND1/BCL2/ACTB/SOX2/E2F1/GLI1/CUL4B/ATM/CDKN1B/CCL2/KLF4/CDK2/CDKN2B/PLK2/APC/MNAT1/FBXW7/TERT/WEE1/BRD7/PML/RDX/ADAM17/CUL4A/CDKN2C/CDKN2D/GPNMB/PRAP1/DDX3X/MTBP/ANXA1/MEN1/TRIAP1/PKD1/PLCG2/PRKDC/PTPN6/TBX2/ARID1A/ACTL6A/CRADD/CCND3/ADAMTS1/CDC6/CDKN2A/RPL26/RBL2/CTDSP2/RBL1/ID2/CCND2/SMARCB1/MUC1/SMARCA4/PLCB1/SMARCA2/TFDP1/BID/TAF1/KIF14/R…	104
GO:0051047	GO:0051047	positive regulation of secretion	132/3503	304/18903	6.2e-24	1.41e-22	4.74e-23	TNFRSF11A/HIF1A/IGF1/IL1B/BMP2/SPP1/TGFB1/EZR/TNFSF11/SOX4/CXCL12/PSMD9/CASR/PPARG/CREB1/IL1A/JAK2/KISS1/SMAD4/SIRT6/SYT1/TGFB2/ATG5/EDN1/ANXA2/IFNG/BMP6/NR1H2/TRPV1/CDK5/CYP19A1/MIF/OXTR/P2RX7/GAL/PLA2G4A/SPINK1/TLR4/UCN/VEGFC/XBP1/ADAM9/RAB3D/DNM1L/DAB2/AGT/EDNRB/FGR/GATA1/GCG/GHRH/GHRHR/GLUL/FFAR1/HLA-DRB1/FFAR4/AQP1/ITGAM/ITGB2/NPPB/OXT/P2RY2/PCK2/PFKFB2/TREM2/ANO1/PRL/RETN/SPHK2/RAB27B/S100A…	132
GO:0036294	GO:0036294	cellular response to decreased oxygen levels	86/3503	159/18903	6.68e-24	1.51e-22	5.08e-23	TP53/AKT1/MYC/VEGFA/SIRT1/CITED2/MDM2/LMNA/FOS/MTOR/HIF1A/PIK3CB/PTEN/PTGS2/BCL2/E2F1/NOTCH1/TWIST1/CASR/EPAS1/FOXO3/PPARG/BMP7/CDKN1B/NDRG1/MDM4/ATF4/SRC/ROCK2/EDN1/EGR1/TERT/ATF2/RBPJ/JUND/NFE2L2/PDK1/SFRP1/CFLAR/CCNA2/EGLN3/CYBB/ENDOG/SLC29A1/HMOX1/AQP1/AQP3/P4HB/TREM2/PRKAA1/SLC2A4/BNIP3/VHL/SUV39H2/NPEPPS/CD34/BRIP1/AIFM1/PMAIP1/ADAM8/CBL/PGK1/BAD/SUV39H1/STC2/MPL/CARD16/PLK3/PHB2/CPEB4/EGLN…	86
GO:0031334	GO:0031334	positive regulation of protein-containing complex assembly	97/3503	192/18903	8e-24	1.8e-22	6.07e-23	TP53/MET/VEGFA/ESR1/MTOR/GSK3B/TGFB1/TNF/HSP90AA1/RAC1/CLU/MMP3/MSN/ATM/BAX/CDKN1B/MMP1/SRC/VCP/IFNG/RHOA/NR1H2/BCL2L11/FERMT2/CSF3/LGALS3/MECP2/FSCN1/TLR4/SUMO1/WNT10B/CD36/CDH5/TPPP2/CSF2/DAB2IP/DDX3X/ABCA1/CTTN/GIT1/ARL2/MYD88/PFN2/PLCG2/ATR/KIRREL1/FERMT1/RPS3/CCL24/SNCA/SYK/TAL1/TERF1/TFRC/VASP/CDK5R1/ISG15/PIEZO1/PTK2B/MAPK9/PAK1/BID/CCR7/PFN1/HSPA1A/TRABD2B/CDC42EP3/RICTOR/WARS1/CXCL13/CCL…	97
GO:0000075	GO:0000075	cell cycle checkpoint signaling	95/3503	186/18903	8.23e-24	1.85e-22	6.22e-23	TP53/CHEK2/ZW10/BRCA2/MDM2/CDKN1A/MAPK14/PLK1/CCND1/E2F1/AURKB/CHEK1/ATM/CDC20/CDKN1B/DUSP1/CCNB1/CDK2/PLK2/APC/MAD2L1/RAD51/XRCC3/CDK1/NDC80/ATF2/SPC24/H2AX/PML/CUL4A/CCNG1/CLOCK/TOPBP1/FOXN3/PRAP1/CRY1/BIRC5/MSH2/TRIAP1/MAP3K20/ATR/CDCA8/PRKDC/BARD1/BRCA1/BUB1/TP53BP1/TPR/NUF2/CRADD/BUB3/CDC5L/CDC6/RPL26/BLM/XPC/BRIP1/DNA2/MRE11/ERCC6/MUC1/RBBP8/CDC45/NBN/TTK/CCAR2/RPS27L/CASP2/MUS81/TREX1/FOXO…	95
GO:0007548	GO:0007548	sex differentiation	127/3503	288/18903	8.29e-24	1.86e-22	6.24e-23	MMP2/VEGFA/SIRT1/WT1/BRCA2/CITED2/ATRX/CTNNB1/ERCC1/ESR1/CCND1/BCL2/CASP3/TNFSF10/SOX9/KIT/WNT5A/HSPA5/FOXO3/ATM/BAX/IDH1/IL1A/KDR/SMAD4/SRC/TGFB2/TP63/HOXA9/AR/ROR2/PDGFA/PDGFRB/SFRP2/BMP6/TGFBR1/BCL2L11/CEBPB/CYP19A1/ATN1/GFRA1/H3-3A/H3-3B/ING2/MMP14/NTRK1/PDGFRA/SFRP1/TCF21/COL9A3/FOXC1/GATA1/GATA3/NUPR1/HNF4A/HOXA13/MSH2/NUDT1/PKD1/TLR9/LGR4/AXL/RETN/WDR48/RAB13/RARA/REN/BCL2L2/SDC1/SOD1/WNT2…	127
GO:0010632	GO:0010632	regulation of epithelial cell migration	128/3503	292/18903	1.06e-23	2.37e-22	7.98e-23	AKT1/MET/VEGFA/SIRT1/JUN/EGF/FGFR1/MTOR/HIF1A/HMGB1/MMP9/PIK3CB/PIK3CD/PIK3CG/PTEN/PTGS2/PTK2/TGFB1/TNF/FGF2/SOX9/GDF2/NOTCH1/RAC1/THBS1/WNT5A/SPARC/FOXP1/HAS2/SERPINF1/PPARG/KDR/SRC/TGFB2/KLF4/ROCK2/PLK2/DCN/EDN1/EPHA2/HSPB1/IFNG/ITGA2/RHOA/FBXW7/SP1/HDAC9/HDAC6/CIB1/GADD45A/FGF1/FOXC2/SASH1/GPI/MECP2/NFE2L2/PDGFB/PRKCA/PTN/BMP4/BMPR2/ADAM17/VEGFC/CALR/ADAM9/NRP1/AKT3/HDAC5/DAB2IP/AGT/EFNA1/ETS1…	128
GO:1901796	GO:1901796	regulation of signal transduction by p53 class mediator	66/3503	105/18903	1.25e-23	2.78e-22	9.34e-23	TP53/CHEK2/AKT1/MYC/SIRT1/MDM2/MTOR/BCL2/CD44/COPS3/SOX4/TWIST1/AURKB/CHEK1/ATM/SNAI1/KMT5A/ING4/AURKA/DDX5/EP300/HIC1/ING2/MIF/PRKN/PML/SNAI2/STK11/PTTG1IP/NPM1/TRIAP1/ATR/PRMT6/PSMD10/USP7/ATAD5/EEF1E1/CD74/RPL11/RPL5/RPS20/RPS7/RPL26/MUC1/PMAIP1/KDM1A/TAF1/RPS15/RPL37/BOP1/URB2/SPRED2/BDKRB2/HNRNPK/PLK3/PRMT5/DYRK1A/HIPK2/UBB/ZNF385A/NUAK1/ZNHIT1/RNF34/RPL23/TAF9/RFFL	66
GO:0034504	GO:0034504	protein localization to nucleus	132/3503	306/18903	1.3e-23	2.87e-22	9.65e-23	TP53/SQSTM1/WRN/AKT1/TOPORS/MDM2/LMNA/CDKN1A/YAP1/MAPK14/GSK3B/PLK1/PTGS2/STAT3/TGFB1/SOX9/PARP1/HSP90AA1/NOTCH1/BMP7/COL1A1/ECT2/JAK2/LIF/SIRT6/SIX1/SRC/NUP62/LATS2/IFNG/TERT/RPAIN/CDK1/CDK5/FERMT2/ATF2/E2F3/WWTR1/ING1/LIMK2/ZBTB7A/PML/BMP4/STK11/SUMO1/PTTG1IP/CALR/LATS1/CD36/CDH1/IPO8/TXNIP/CRY2/CSE1L/DKC1/AGT/TRIM29/GLI3/GLUL/NXT1/HDGF/APOD/ARL2/SMAD3/MMP12/NF2/NGFR/NPM1/RAB23/MED1/WRAP53/FERM…	132
GO:0002274	GO:0002274	myeloid leukocyte activation	111/3503	237/18903	1.44e-23	3.17e-22	1.07e-22	JUN/FN1/HMGB1/IL6/CXCL8/PIK3CD/PIK3CG/TNF/KIT/THBS1/WNT5A/CLU/FOXP1/ATM/NDRG1/JAK2/HAVCR2/IFNG/IL10/RAC2/TRAF6/TRPV1/IL33/CEBPA/FOXF1/RBPJ/CXCR2/JUND/MIF/NPY/NOTCH2/PLA2G4A/CCL5/CX3CL1/TLR4/ADAM9/SPHK1/NR1H3/UBD/IL31RA/CSF2/AGER/DNASE1L3/FGR/GATA1/RABGEF1/STK39/ANXA1/ANXA3/HMOX1/IL15/IL18/ITGAM/ITGB2/MMP8/MYD88/PLCG2/TLR9/TREM2/SPHK2/PTPN6/BCR/S100A12/CCL3/CXCL6/SNCA/VAMP2/SYK/BTK/CCR2/ZC3H12A/VA…	111
GO:0010810	GO:0010810	regulation of cell-substrate adhesion	106/3503	222/18903	2.15e-23	4.73e-22	1.59e-22	VEGFA/CRK/FN1/POLDIP2/GSK3B/PIK3CB/PTEN/PTK2/BCL2/ROCK1/CCN1/NOTCH1/RAC1/THBS1/CDK6/HAS2/PDPN/COL1A1/JAK2/KDR/SRC/ROCK2/JAG1/RHOA/SERPINE1/RAC2/WNT1/CIB1/FERMT2/FOXF1/ILK/MDK/MMP14/NPY/PDGFB/PLAU/CX3CL1/SFRP1/CALR/NRP1/CD36/EMILIN1/CCDC80/DAB2/CORO1C/GREM1/ANGPT2/EFEMP2/APOD/ITGA3/ITGA5/ITGB3/ARL2/TACSTD2/SMAD3/MEN1/MELTF/MMP12/CEACAM6/NF2/P4HB/PLG/FERMT1/RASA1/BCL6/SDC4/SPOCK1/BRAF/DDR1/ACTN4/FZ…	106
GO:0051222	GO:0051222	positive regulation of protein transport	128/3503	294/18903	2.25e-23	4.94e-22	1.66e-22	MAPK14/ERBB2/GSK3B/HIF1A/IGF1/IL1B/PTGS2/TGFB1/TNF/EZR/MAPK8/SOX4/HSP90AA1/PSMD9/CASR/PPARG/ECT2/AKT2/HRAS/IL1A/JAK2/SIRT6/SRC/TGFB2/IFNG/FBXW7/RAC2/BMP6/NR1H2/CDK1/CDK5/CIB1/GZMB/P2RX7/TLR4/VEGFC/FZD5/BAP1/ADAM9/PDCD5/CDH1/DNM1L/HUWE1/GCG/GLI3/GLUL/FFAR1/HLA-DRB1/ITGAM/ITGB2/SMAD3/PCK2/PFKFB2/TREM2/ANO1/PRKAA1/SMO/VAMP2/TPR/TTN/YWHAE/WLS/ZC3H12A/GPR68/NR0B2/CDK5R1/NPEPPS/ABCG1/CD81/BBC3/PRNP/LEP…	128
GO:2000045	GO:2000045	regulation of G1/S transition of mitotic cell cycle	94/3503	185/18903	2.32e-23	5.06e-22	1.7e-22	TP53/CHEK2/RB1/EGFR/AKT1/EZH2/MDM2/CDKN1A/APEX1/PTEN/CCND1/BCL2/ACTB/E2F1/CUL4B/ATM/CDKN1B/CCL2/KLF4/CDK2/CDKN2B/PLK2/APC/MNAT1/TERT/WEE1/BRD7/PML/RDX/ADAM17/CUL4A/CDKN2C/CDKN2D/GPNMB/PRAP1/DDX3X/MTBP/ANXA1/TRIAP1/PKD1/PRKDC/PTPN6/ARID1A/ACTL6A/CRADD/CCND3/ADAMTS1/CDC6/CDKN2A/RPL26/RBL2/CTDSP2/RBL1/ID2/CCND2/SMARCB1/MUC1/SMARCA4/PLCB1/SMARCA2/TFDP1/BID/KIF14/RPS27L/CASP2/KCNA5/TREX1/RRM2/CDC73/PL…	94
GO:0042102	GO:0042102	positive regulation of T cell proliferation	66/3503	106/18903	2.71e-23	5.9e-22	1.98e-22	BMI1/CD274/HMGB1/IGF1/IL1B/IL6/IGF2/CD276/IL1A/JAK2/HAVCR2/HES1/IL2/TRAF6/PDCD1LG2/HLA-A/IL2RA/CCL5/CD86/CD24/EBI3/TNFSF13B/CORO1A/TNFRSF13C/AGER/EFNB1/ANXA1/IL12B/IL15/IL18/CD46/FOXP3/IL21/RPS3/SYK/TFRC/CCR2/VCAM1/VTCN1/TNFSF9/FADD/CD6/CD28/CD81/KITLG/PTPRC/LEP/SHH/EPO/CD40LG/STAT5B/IL23A/HHLA2/LGALS9/IGFBP2/TGFBR2/IL6ST/TYK2/DNAJA3/CD55/CD1D/HLA-E/IL4/PNP/RIPK2/TMIGD2	66
GO:0030330	GO:0030330	DNA damage response, signal transduction by p53 class mediator	53/3503	74/18903	2.72e-23	5.9e-22	1.98e-22	TP53/CHEK2/SIRT1/BRCA2/MDM2/ATRX/CDKN1A/FOXM1/CD44/COPS3/SOX4/TWIST1/FOXO3/ATM/CDKN1B/NDRG1/MDM4/SNAI1/PLK2/KMT5A/ING4/DDX5/HIC1/MIF/PML/SNAI2/PTTG1IP/KAT5/PRAP1/NPM1/TRIAP1/ATR/PSMD10/PPM1D/CRADD/EEF1E1/CD74/RPL26/MUC1/PMAIP1/NBN/KDM1A/RPS27L/CASP2/SPRED2/SESN2/PLK3/GTSE1/DYRK1A/HIPK2/ZNF385A/PAXIP1/ZNHIT1	53
GO:0062012	GO:0062012	regulation of small molecule metabolic process	141/3503	339/18903	2.77e-23	6e-22	2.02e-22	TP53/AKT1/SIRT1/MTOR/HIF1A/IGF1/IL1B/PTH/PTGS2/BMP2/STAT3/TNF/PTH1R/SOX9/KIT/PARP1/NR3C1/TWIST1/FOXO1/IGF2/PPARG/AKT2/IGFBP3/IRS1/SIRT6/SNAI1/SRC/TAFAZZIN/VCP/CAV1/ADM/DDB1/EGR1/DKK3/IFNG/NFKB1/BMP6/NR1H2/HDAC4/PPARGC1A/EP300/FGF1/SLC7A11/MST1/P2RX7/PRKN/ZBTB7A/SIRT7/PDK1/SNAI2/STK11/DNM1L/NR1H3/NCOA2/SORBS1/CRY1/CYP27B1/DAB2/FBP1/FOXK1/FGFR4/GCG/NUPR1/GIT1/ANXA1/HTR2A/ARL2/NOS1/NOS2/PDK4/PFKFB2/…	141
GO:0070374	GO:0070374	positive regulation of ERK1 and ERK2 cascade	106/3503	223/18903	3.36e-23	7.24e-22	2.44e-22	EGFR/TNFRSF11A/JUN/AKAP12/CCN2/HMGB1/IGF1/MAPK3/PTEN/BMP2/TGFB1/TNF/TNFSF11/CD44/FGF2/NOTCH1/CASR/ERBB4/ICAM1/ACKR3/FGFR3/FGFR2/HRAS/IL1A/KDR/MAP2K7/CCL2/SRC/HAVCR2/PDGFA/PDGFRB/FBXW7/MAP2K1/SPRY2/CIB1/FERMT2/CHI3L1/FGF1/FPR2/MIF/NPY/NOTCH2/NTRK1/PDGFB/PDGFRA/PRKCA/CCL5/CCL18/CX3CL1/BMP4/TLR4/NRP1/CFLAR/CD36/GPNMB/CSF1R/AGER/F2R/FGFR4/FLT4/GCG/HLA-DRB1/HTR2A/FFAR4/ITGB3/TREM2/ACTA2/RAP1A/CCL3/CCL…	106
GO:0071887	GO:0071887	leukocyte apoptotic process	70/3503	117/18903	3.73e-23	8.01e-22	2.69e-22	TP53/CHEK2/AKT1/SIRT1/CD274/HIF1A/IL6/PIK3CB/PIK3CD/PTEN/BCL2/CASP3/FAS/MIR17HG/CXCL12/WNT5A/AURKB/CASP9/FOXP1/BAX/LILRB1/RIPK1/IL2/IL10/BCL2L11/RIPK3/CTSL/SLC7A11/NOC2L/IL2RA/FASLG/CXCR2/LGALS3/MIF/P2RX7/CCL5/BMP4/ADAM17/BIRC7/EFNA1/GLI3/ANXA1/ARG2/PDCD1/AXL/BCL6/BTK/FADD/CD74/CDKN2A/BCL2L1/KITLG/IDO1/NF1/ADAM8/RPS6/CCR7/ADA/MERTK/GAS6/ITPKB/LGALS9/ST6GAL1/SLC39A10/IL7R/IRS2/DNAJA3/BAK1/IRF7/PKN1	70
GO:0006109	GO:0006109	regulation of carbohydrate metabolic process	94/3503	186/18903	3.84e-23	8.23e-22	2.77e-22	TP53/AKT1/SIRT1/PHLDA2/EGF/MTOR/GSK3B/HIF1A/IGF1/PTH/STAT3/TGFB1/PTH1R/NR3C1/FOXO1/IGF2/HAS2/AKT2/IGFBP3/IRS1/SIRT6/SRC/DDB1/IFNG/NFKB1/HDAC4/PPARGC1A/EP300/MST1/P2RX7/PRKN/ZBTB7A/SIRT7/PDGFB/PDK1/STK11/NCOA2/SORBS1/CRY1/FBP1/FOXK1/GCG/NUPR1/GIT1/HTR2A/ARL2/PDK4/PFKFB2/PGAM1/POMC/PRKAA1/PRKAA2/SNCA/USP7/RUBCNL/CBFA2T3/KAT2B/ADIPOQ/IGFBP4/PTK2B/LEP/PMAIP1/ENPP1/BAD/EIF6/TREX1/SESN2/PPARA/PSEN1/CLT…	94
GO:0051384	GO:0051384	response to glucocorticoid	79/3503	142/18903	4.1e-23	8.76e-22	2.94e-22	BMI1/FOS/IGF1R/IL6/PCNA/PIK3CA/PTGS2/CCND1/BCL2/BGLAP/TNF/CASP3/NR3C1/CASP9/FOXO3/SERPINF1/EIF4E/JAK2/ADM/EDN1/GHR/IL10/RHOA/BMP6/BCL2L11/FOSB/HSD11B2/MDK/ASS1/TYMS/UCN/WNT7B/AXIN2/ADAM9/CFLAR/PTPRU/ALPL/GHRHR/ANXA1/ANXA3/IGFBP7/AQP1/AREG/OXT/IL22/PCK2/PLAT/BCHE/RPS6KB1/SDC1/KLF9/TAT/TH/CALCR/FOSL1/SLIT2/ADIPOQ/IL1RN/MYOD1/EPO/BAD/IGFBP2/PTAFR/CLDN1/SSTR3/SSTR5/SRD5A1/PPARGC1B/ZFP36L1/STC1/UBE2L3…	79
GO:0050920	GO:0050920	regulation of chemotaxis	108/3503	230/18903	4.43e-23	9.43e-22	3.17e-22	MET/VEGFA/FGFR1/HMGB1/IL6/CXCL8/MAPK1/MAPK3/PTK2/TGFB1/CXCR4/FGF2/NOTCH1/SEMA6A/RAC1/CXCL12/THBS1/WNT5A/CASR/DUSP1/KDR/CCL2/WNK1/KLRK1/EDN1/F3/HSPB1/IL6R/ITGA2/SERPINE1/PDGFRB/RAC2/CYP19A1/LPAR1/FGF1/FPR2/CXCR2/IL12A/MDK/MIF/CCN3/PDGFB/PDGFRA/PTN/CCL5/BMPR2/ADAM17/VEGFC/CALR/NRP1/DNM1L/SEMA3A/CREB3/SEMA4D/CCL27/CSF1R/AGER/DPP4/VEGFD/GREM1/STK39/ANGPT2/IL16/CXCL10/SMAD3/MPP1/PGF/TREM2/SEMA4C/MTUS1…	108
GO:0032869	GO:0032869	cellular response to insulin stimulus	101/3503	208/18903	4.71e-23	9.98e-22	3.36e-22	RB1/AKT1/SIRT1/ESRRA/CDK4/GSK3B/IGF1R/IL1B/PIK3CA/BGLAP/PARP1/FOXO1/IGF2/PPARG/AKT2/IRS1/SRC/GHR/APC/APRT/PKM/RPE65/SP1/HDAC9/FOXC2/PRKCB/XBP1/CFLAR/HDAC5/NCOA2/SORBS1/RAB10/RAB31/AGT/FBP1/GHRHR/IGFBP1/LPL/RAB8A/NCL/PCK2/PDK4/PRKAA1/PRKDC/NCOA5/RAB13/RPS6KB1/SLC2A4/SREBF1/STAT1/VAMP2/YWHAG/CSRP3/IRS4/PIK3R3/CAV2/SOCS1/KAT2B/CCND3/SOCS3/ADIPOQ/TSC2/LEP/ENPP1/AHSG/PRKCD/NCOA1/PIK3C2A/FOXO4/PIK3R1/C…	101
GO:0032147	GO:0032147	activation of protein kinase activity	81/3503	148/18903	4.89e-23	1.03e-21	3.48e-22	EGFR/VEGFA/EGF/MTOR/IGF1/PIK3CA/TGFA/GH1/WNT5A/ECT2/JAK2/WNK1/SRC/TGFB2/TNFRSF10B/GHR/IL6R/MAP2K1/TRAF6/RIPK3/CHI3L1/DAXX/FGF1/PDGFB/CCL5/STK11/UCN/TNFRSF10A/CD86/TRAF4/MALT1/ADRB2/AGT/FGF13/GREM1/IL12B/IL18/ITGB3/AREG/PRLR/SLC1A1/MAP3K7/AXIN1/SOCS1/CDK5R1/CALCA/PRNP/PHB1/PTK2B/ABL1/LEP/EPO/DUSP19/PRKCD/KIF14/RPLP1/EFNA5/GAS6/IL23A/BTC/TGFBR2/TNFSF15/TXN/WNT11/PHB2/PARK7/GPRC5A/INS/INSR/CLSPN/ADR…	81
GO:0034644	GO:0034644	cellular response to UV	59/3503	89/18903	5.06e-23	1.07e-21	3.58e-22	TP53/MMP2/MYC/SIRT1/EIF2S1/CDKN1A/ERCC1/MMP9/PCNA/PTGS2/PARP1/AURKB/CASP9/CUL4B/CHEK1/MMP3/BAX/MMP1/ATF4/DDB1/EP300/ERCC4/NOC2L/STK11/TIMP1/YY1/CUL4A/TP53INP1/CREBBP/CRIP1/AQP1/MME/NPM1/TRIAP1/POLD1/ATR/METTL3/OPN1SW/XPA/CDC25A/RPL26/XPC/DDB2/KDM1A/RBX1/PRKCD/TAF1/TREX1/PIK3R1/HYAL2/CARD16/USP47/NEDD4/BAK1/RUVBL2/PBK/POLH/POLK/TMEM161A	59
GO:1904951	GO:1904951	positive regulation of establishment of protein localization	132/3503	310/18903	5.48e-23	1.15e-21	3.87e-22	MAPK14/ERBB2/GSK3B/HIF1A/IGF1/IL1B/PTGS2/TGFB1/TNF/EZR/MAPK8/SOX4/HSP90AA1/PSMD9/CASR/PPARG/ECT2/AKT2/HRAS/IL1A/JAK2/SIRT6/SRC/TGFB2/IFNG/FBXW7/RAC2/BMP6/NR1H2/CDK1/CDK5/CIB1/GZMB/P2RX7/TLR4/VEGFC/FZD5/BAP1/ADAM9/PDCD5/CDH1/DNM1L/HUWE1/DKC1/GCG/GLI3/GLUL/FFAR1/HLA-DRB1/ITGAM/ITGB2/SMAD3/PCK2/PFKFB2/TREM2/ANO1/WRAP53/PRKAA1/SMO/VAMP2/TPR/TTN/YWHAE/WLS/ZC3H12A/GPR68/NR0B2/CDK5R1/NPEPPS/ABCG1/CD81/B…	132
GO:0050729	GO:0050729	positive regulation of inflammatory response	83/3503	154/18903	5.59e-23	1.17e-21	3.93e-22	TNFRSF11A/RPS19/IL1B/IL6/PIK3CG/PTGS2/TNF/TNFSF11/WNT5A/CDK19/PDCD4/JAK2/ABCC1/RIPK1/CD47/IFNG/IL2/ITGA2/LGALS1/SERPINE1/IL33/CEBPA/CEBPB/AGTR1/MDK/S100A9/CX3CL1/TLR4/CASP1/CCN4/CLOCK/DHX9/AGT/ETS1/IL17RA/ALOX5AP/NUPR1/IL12B/IL15/IL16/IL18/LPL/LTA/MMP8/PLCG2/TLR9/TREM2/CAMK2N1/IL21/S100A8/S100A12/CCL3/CCL24/SNCA/BTK/TNFRSF1A/CCR2/VAMP8/TRADD/CD28/CD81/NFKBIA/CNR1/OSM/IDO1/ADAM8/CCR7/STAT5B/AIM2/I…	83
GO:0043491	GO:0043491	protein kinase B signaling	104/3503	218/18903	6.09e-23	1.27e-21	4.28e-22	EGFR/AKT1/MET/SIRT1/LOX/MST1R/EGF/FGFR1/MTOR/IGF1/IGF1R/IL1B/PIK3CA/PIK3CB/PIK3CD/PIK3CG/PTEN/PTK2/TGFB1/TNF/TNFSF11/FGF2/SOX9/MTDH/HSP90AA1/THBS1/IGF2/IGFBP5/ITGB1/KDR/CCL2/SRC/EPHA2/F3/PDGFA/TGFBR1/GDF15/SPRY2/CIB1/FERMT2/CHI3L1/CSF3/ILK/NTRK1/RET/CCL5/CX3CL1/STK11/SLC9A3R1/HPSE/ENG/GATA3/IAPP/IL18/AXL/MYDGF/RPS6KB1/CCL3/MUL1/CALCR/PIK3R3/CPNE1/CD28/CD40/TSC2/PHB1/OSM/LEP/ADAM8/DDIT3/HSP90AB1/C…	104
GO:0060828	GO:0060828	regulation of canonical Wnt signaling pathway	117/3503	260/18903	6.16e-23	1.28e-21	4.31e-22	EGFR/FOLR1/YAP1/MAPK14/CTNNB1/EGF/GSK3B/BMP2/SOX2/TGFB1/FGF2/SOX9/SOX4/NOTCH1/WNT5A/FOXO1/GLI1/TNKS/FOXO3/XIAP/RECK/COL1A1/FGFR2/DKK1/WNK1/SRC/VCP/CAV1/ZEB2/CDH2/EGR1/FRZB/LATS2/DKK3/APC/NFKB1/SOST/CDK14/SFRP2/FZD1/EDA/WWTR1/HDAC1/RBPJ/ILK/MDK/PRKN/SFRP1/SNAI2/STK11/TBL1X/WNT10B/TBL1XR1/AXIN2/ZNRF3/NKD1/NKD2/LATS1/SLC9A3R1/CDH3/PTPRU/G3BP1/APC2/CTHRC1/CSNK1G2/CTNND1/DAB2IP/CYLD/DAB2/DDX3X/GREM1/G…	117
GO:0098727	GO:0098727	maintenance of cell number	92/3503	181/18903	6.59e-23	1.37e-21	4.59e-22	EZH2/MYC/YAP1/CTNNB1/IGF1/ACTB/SOX2/STAT3/SOX9/KIT/SOX4/NOTCH1/POU5F1/FOXO1/RAF1/FOXO3/BMP7/EIF4E/LIF/TP63/KLF4/CDH2/JAG1/GNL3/HDAC2/HES1/LRP5/HMGA2/IGF2BP1/CNOT1/KDM4C/HDAC1/RBPJ/ING1/ING2/PTN/SFRP1/TET1/CUL4A/ZHX2/BRMS1/DLL1/METTL3/SALL4/BCL9/SMO/BRAF/TPT1/NCOA3/ARID1A/FZD7/BRMS1L/KDM2B/ACTL6A/MED27/SMARCB1/RBBP7/PADI4/ARID4A/GATA2/SMARCA4/SMARCA2/NOG/ELAVL1/ARID4B/KLF10/SPI1/RBBP4/MED15/LOXL2/…	92
GO:0007160	GO:0007160	cell-matrix adhesion	110/3503	238/18903	8.67e-23	1.79e-21	6.02e-22	VEGFA/CCN2/CTNNB1/FN1/POLDIP2/GSK3B/PIK3CB/PTEN/PTK2/BCL2/ROCK1/CD44/RAC1/THBS1/CDK6/ITGB1/KDR/SRC/ROCK2/JAG1/ITGA2/ITGAV/RHOA/SERPINE1/BCL2L11/CDK5/CIB1/FERMT2/EDA/ILK/ITGA6/MMP14/MUC4/PLAU/CX3CL1/SFRP1/ADAM9/NRP1/CD36/CD63/SORBS1/HPSE/EMILIN1/COL3A1/CTTN/CORO1C/GREM1/EFEMP2/APOD/ITGA3/ITGA4/ITGA5/ITGAM/ITGB2/ITGB3/L1CAM/SMAD3/MMP12/CEACAM6/NF2/PKD1/FERMT1/PXN/RASA1/BCL6/BCR/SDC4/THBS3/TIAM1/VCA…	110
GO:0048638	GO:0048638	regulation of developmental growth	138/3503	332/18903	8.77e-23	1.81e-21	6.08e-22	AKT1/VEGFA/WT1/CITED2/CDK4/CDKN1A/YAP1/MAPK14/FN1/GSK3B/IGF1/PIK3CA/PTEN/BCL2/SPP1/STAT3/TBX5/EZR/CXCR4/FGF2/MIR17HG/GH1/NOTCH1/SEMA6A/CXCL12/WNT5A/GLI1/IGF2/CXADR/ERBB4/FOXP1/CDKN1B/CREB1/FGFR3/FGFR2/SIX1/SYT1/EDN1/LATS2/GHR/AR/LIMK1/SMAD7/PIM1/TGFBR1/TP73/GDF15/CDK1/BCL2L11/CDH4/CDK5/FOXC2/RBPJ/PRKN/BMP4/BMPR2/YY1/NKD1/NRP1/LATS1/CDH1/SEMA3A/SEMA4D/CRABP2/ADRB2/DCC/CTTN/EPHA7/FGF13/FOXC1/LPAR3/…	138
GO:0007249	GO:0007249	I-kappaB kinase/NF-kappaB signaling	125/3503	288/18903	1.03e-22	2.12e-21	7.14e-22	SQSTM1/AKT1/SIRT1/GSTP1/BRD4/CTNNB1/ESR1/IL1B/ROCK1/S100A4/TNF/TNFSF11/TNFSF10/MTDH/WNT5A/RELA/CASP8/TRIM13/ECT2/IL1A/RIPK1/TNFRSF10B/ROCK2/PLK2/EDN1/NUP62/HSPB1/RHOA/LGALS1/TRIM27/TRAF6/TRIM14/RIPK3/EDA/LPAR1/TRIM59/HDAC1/BIRC2/BIRC3/FASLG/PRKN/PRKCB/CX3CL1/TLR4/UBE2I/CASP1/CFLAR/CD36/TRAF4/TFG/UBD/ZMYND11/MALT1/DAB2IP/EDNRA/EDNRB/EEF1D/F2R/GAPDH/GJA1/TBK1/HLA-DRB1/HMOX1/MYD88/PLCG2/TLR9/TREM2/T…	125
GO:1903532	GO:1903532	positive regulation of secretion by cell	122/3503	278/18903	1.06e-22	2.18e-21	7.32e-22	TNFRSF11A/HIF1A/IGF1/IL1B/BMP2/SPP1/TGFB1/EZR/TNFSF11/SOX4/CXCL12/PSMD9/CASR/PPARG/CREB1/IL1A/JAK2/KISS1/SMAD4/SIRT6/SYT1/TGFB2/EDN1/ANXA2/IFNG/BMP6/NR1H2/CDK5/CYP19A1/MIF/OXTR/P2RX7/GAL/PLA2G4A/SPINK1/TLR4/UCN/VEGFC/ADAM9/RAB3D/DNM1L/DAB2/AGT/FGR/GATA1/GCG/GHRH/GHRHR/GLUL/FFAR1/HLA-DRB1/FFAR4/ITGAM/ITGB2/OXT/PCK2/PFKFB2/TREM2/ANO1/RETN/SPHK2/RAB27B/SDC1/SDC4/SNCA/SYK/TACR1/TTN/VIP/WLS/GPR68/NR0B…	122
GO:0019058	GO:0019058	viral life cycle	134/3503	319/18903	1.16e-22	2.37e-21	7.98e-22	EGFR/HMGB1/CXCL8/BCL2/TNF/CXCR4/NOTCH1/IFI27/CXADR/ICAM1/ITGB1/CCL2/VCP/CAV1/ATG5/CTBP1/DDB1/EPHA2/ANPEP/ITGA2/ITGAV/LGALS1/TRIM27/UVRAG/HMGA2/XPR1/CDK1/TRIM14/CTSB/CTSL/AGTR1/NR5A2/LAMP3/TRIM59/PRKN/EIF2AK2/CCL5/NRP1/CD86/SIVA1/CXCR6/WWP1/CCR5/CTBP2/DDX3X/DPP4/EPS15/CLEC5A/GSN/HLA-DRB1/HTR2A/IFI16/ISG20/ITGA5/ITGB3/CD46/P4HB/ATG16L1/AXL/ZC3HAV1/PVR/SLC3A2/SLC20A2/SLPI/TRIM21/BSG/TFRC/DEK/ZC3H12A…	134
GO:0090398	GO:0090398	cellular senescence	66/3503	108/18903	1.23e-22	2.49e-21	8.38e-22	TP53/WRN/SIRT1/BRCA2/CITED2/LMNA/CDKN1A/MAPK14/IGF1R/PTEN/MAPK8/TWIST1/CDK6/HMGA1/ATM/CDKN1B/HRAS/YBX1/SIRT6/MAP2K7/TP63/CDK2/CDKN2B/PLK2/NUP62/MAP3K5/MAP2K1/MAP2K4/TERT/WNT1/HMGA2/H2AX/ING2/MIF/PML/CALR/AKT3/KAT5/VASH1/ARG2/NPM1/PAWR/PRMT6/MAP2K3/B2M/BCL6/TBX2/TERF2/EEF1E1/CDKN2A/RBL1/ID2/ABL1/MAPK9/SRF/MAPK10/PRKCD/SPI1/RSL1D1/DNAJA3/NUAK1/FZR1/BMPR1A/NSMCE2/SMC5/SMC6	66
GO:0046777	GO:0046777	protein autophosphorylation	106/3503	226/18903	1.25e-22	2.54e-21	8.54e-22	CHEK2/EGFR/AKT1/VEGFA/JUN/EIF2S1/ERBB2/FGFR1/MTOR/GSK3B/IGF1R/MAPK3/PTK2/KIT/AURKB/ERBB4/ATM/FGFR3/FGFR2/JAK2/KDR/SRC/CAV1/RIPK1/FLT1/ALK/PDGFA/PDGFRB/PIM1/AURKA/CDK5/RIPK3/MAP3K10/NTRK1/PDGFB/PDGFRA/PRKCG/EIF2AK2/STK11/VEGFC/CAMK2A/MELK/GPNMB/CSF1R/DAPK1/DDX3X/ENG/EPHA7/FGFR4/FGR/FLT4/GREM1/STK39/MAP3K9/CDK12/ATR/PRKG2/PRLR/RAP2C/RAP2B/SYK/BTK/VRK1/DDR1/ULK1/DYRK1B/ADIPOQ/EIF2AK3/RB1CC1/MVP/MRE1…	106
GO:0030900	GO:0030900	forebrain development	152/3503	383/18903	1.52e-22	3.07e-21	1.03e-21	EGFR/EZH2/EXT1/ATRX/NFIB/CRK/CTNNB1/EPHB2/GLI2/GSK3B/HIF1A/IGF1R/PTEN/BMP2/SOX2/ZEB1/CXCR4/CASP3/E2F1/FGF2/SETD2/NOTCH1/CXCL12/SLC2A1/WNT5A/GLI1/CDK6/ERBB4/FOXP1/LEF1/BAX/CREB1/FGFR2/DKK1/KRAS/SRC/CDH2/ALK/HES1/RHOA/NOTCH3/WNT1/CDK5/TACC3/IGF2BP1/FRS2/LPAR1/SLC7A11/ARHGAP35/H2AX/HDAC1/RBPJ/MDK/ATIC/NPY/OXTR/PAX6/BMP4/SOX3/WNT7B/NRP1/FOXP2/CDH1/SEMA3A/COL3A1/CSF1R/DAB2IP/FGF13/SRGAP2/GHRH/GHRHR/GL…	152
GO:0051960	GO:0051960	regulation of nervous system development	172/3503	456/18903	1.68e-22	3.38e-21	1.14e-21	TP53/RB1/AKT1/EZH2/VEGFA/YAP1/CTNNB1/EPHB2/FN1/MTOR/HIF1A/IL1B/IL6/PTEN/BMP2/SPP1/TGFB1/TNF/CXCR4/E2F1/FGF2/KIT/NOTCH1/SEMA6A/CXCL12/WNT5A/ITGB1/LEF1/SERPINF1/BMP7/DKK1/KRAS/LIF/GORASP1/CDKN2B/ANXA2/HDAC2/HGF/HES1/IFNG/LIMK1/MAP2K1/TP73/IL33/CDH4/CDK5/GRM5/HDAC1/CAPRIN1/MDK/MECP2/NTRK1/OXTR/PAX6/PTN/CX3CL1/BMPR2/STK11/TGM2/VEGFC/BHLHE41/NRP1/CDH1/ACTR2/SEMA3A/SEMA4D/WASF3/CRABP2/DCC/EGR2/EPHA7/FG…	172
GO:0030522	GO:0030522	intracellular receptor signaling pathway	118/3503	266/18903	1.77e-22	3.56e-21	1.2e-21	EZH2/SIRT1/NR1I2/ESRRA/CITED2/YAP1/ESR1/BMP2/STAT3/VDR/PARP1/NR3C1/TWIST1/ESR2/FOXP1/XIAP/PPARG/RELA/SKP2/JAK2/SRC/TP63/NR1I3/PRAME/FOXA1/AR/RHOA/PIM1/TRAF6/NR1H2/HDAC6/KLF2/DAXX/DDX5/AHR/EP300/CNOT1/KDM4C/NR5A2/HDAC1/BIRC2/BIRC3/ZBTB7A/PML/SFRP1/SNAI2/TCF21/TLR4/CALR/LATS1/CLOCK/NR1H3/CARM1/NCOA2/PTGES3/CRY1/CRY2/CTBP2/CYLD/CYP27B1/DAB2/ASXL1/PUM2/GHRHR/HNF4A/USP17L2/MED1/RARA/BRCA1/SREBF1/MAP3K…	118
GO:0035051	GO:0035051	cardiocyte differentiation	84/3503	159/18903	1.79e-22	3.58e-21	1.2e-21	EGFR/VEGFA/WT1/FOLR1/CITED2/LMNA/MTOR/IGF1/MAPK1/MAPK3/BMP2/TBX5/TGFB1/NOTCH1/TWIST1/CXADR/FOXP1/ITGB1/BMP7/DKK1/PDCD4/SMAD4/SIRT6/TGFB2/ATG5/JAG1/EDN1/HES1/PDGFRB/MAP2K4/CDK1/PDLIM5/FRS2/RBPJ/PDGFRA/SOX18/BMP4/YY1/CALR/AGT/EDNRA/FHL2/KDM6B/GREM1/DLL1/MYL2/SOX6/RARA/TBX2/TGFBR3/TTN/VCAM1/CSRP3/FZD7/MYO18B/WNT3A/TBX18/MYOCD/CDC42/SRF/EFNB2/HEY2/PPARA/RGS4/SPRY1/SORBS2/G6PD/PROX1/CAV3/GPER1/TBXT/KA…	84
GO:0006476	GO:0006476	protein deacetylation	71/3503	122/18903	1.8e-22	3.58e-21	1.21e-21	TP53/VEGFA/SIRT1/MAPK8/SIRT6/CTBP1/HDAC2/IFNG/HDAC9/HDAC4/HDAC6/EP300/HDAC1/ING2/SIRT7/TBL1X/UCN/TBL1XR1/MBD2/MTA1/HDAC5/APLNR/BRMS1/USP17L2/FOXP3/PRMT6/PRKAA1/PRKAA2/SPHK2/BCL6/SREBF1/BRMS1L/PER2/TBL1Y/PHB1/RBBP7/CCAR2/MTA2/SUV39H1/KDM5A/RBBP4/SPRED2/DR1/SKI/YEATS2/DYRK1A/TPPP/HDAC3/RBM14/FLNA/CHD4/KAT2A/SIN3A/SGF29/SIRT3/GATAD2B/WDR5/CHD3/NIPBL/MBD3/MTA3/SMARCA5/RCOR1/BAZ2A/GATAD2A/RCOR2/RCOR3/…	71
GO:0019827	GO:0019827	stem cell population maintenance	90/3503	177/18903	1.87e-22	3.73e-21	1.25e-21	MYC/YAP1/CTNNB1/ACTB/SOX2/STAT3/SOX9/KIT/SOX4/NOTCH1/POU5F1/FOXO1/RAF1/FOXO3/BMP7/EIF4E/LIF/TP63/KLF4/CDH2/JAG1/GNL3/HDAC2/HES1/LRP5/HMGA2/IGF2BP1/CNOT1/KDM4C/HDAC1/RBPJ/ING1/ING2/PTN/SFRP1/TET1/CUL4A/ZHX2/BRMS1/DLL1/METTL3/SALL4/BCL9/SMO/BRAF/TPT1/NCOA3/ARID1A/FZD7/BRMS1L/KDM2B/ACTL6A/MED27/SMARCB1/RBBP7/PADI4/ARID4A/GATA2/SMARCA4/SMARCA2/NOG/ELAVL1/ARID4B/KLF10/SPI1/RBBP4/MED15/LOXL2/CDC73/SKI/…	90
GO:0043406	GO:0043406	positive regulation of MAP kinase activity	69/3503	117/18903	2.44e-22	4.85e-21	1.63e-21	EGFR/EZH2/VEGFA/TNFRSF11A/MST1R/EGF/ERBB2/FGFR1/IL1B/PIK3CG/TGFB1/TNF/TNFSF11/FGF2/KIT/TGFA/GH1/THBS1/WNT5A/DKK1/HRAS/MAP2K7/SRC/EDN1/FLT1/GHR/MAP3K5/ROR2/PDGFA/PDGFRB/TRAF6/FGF1/SASH1/MIF/MAP3K10/P2RX7/PDGFB/TLR4/FZD5/ADAM9/CD24/ERP29/DAB2IP/AGER/HTR2A/TLR9/ROBO1/RPS3/S100A12/SYK/MAP3K7/AXIN1/FZD8/CD40/KITLG/PTPRC/PTK2B/PAK1/ADAM8/DUSP19/PSEN1/IL34/CSK/PTPN1/INSR/EPHA4/EDN3/TRAF2/FLT3	69
GO:0045444	GO:0045444	fat cell differentiation	111/3503	244/18903	2.7e-22	5.35e-21	1.8e-21	AKT1/SIRT1/YAP1/MAPK14/IL6/PTGS2/CCND1/BMP2/TGFB1/TNF/E2F1/WIF1/WNT5A/FOXO1/PPARG/BMP7/CREB1/AKT2/SIRT6/SIX1/KLF4/CTBP1/JAG1/FRZB/HES1/IL11/LRP5/PIM1/SFRP2/EBF2/WNT1/HMGA2/HDAC6/CEBPA/CEBPB/PPARGC1A/FERMT2/ATF2/EP300/ALOX5/WWTR1/MMP11/ZBTB7A/PDGFRA/SFRP1/SNAI2/KLF5/WNT10B/XBP1/TBL1XR1/AXIN2/CCN4/CARM1/CTBP2/ADRB2/ASXL1/EGR2/GATA3/GDF10/METRNL/HTR2A/FFAR4/LPL/SMAD3/MSX2/SDF4/PLAC8/MED1/RETN/SENP2/…	111
GO:0002703	GO:0002703	regulation of leukocyte mediated immunity	110/3503	241/18903	3.01e-22	5.93e-21	2e-21	CRK/HMGB1/IL1B/IL6/TGFB1/TNF/KIT/MICA/ICAM1/LILRB1/HAVCR2/KLRK1/IL2/IL10/SMAD7/RAC2/TRAF6/RIPK3/AHR/FOXF1/HLA-A/IL12A/P2RX7/TLR4/NSD2/FZD5/MALT1/AGER/DNASE1L3/FGR/CADM1/GATA1/GATA3/GFER/RABGEF1/HLA-DRB1/HMOX1/IL1R1/IL12B/IL18/ITGAM/ITGB2/LTA/CD46/MSH2/NOS2/FOXP3/PLCG2/TLR9/TREM2/B2M/SPHK2/PTPN6/PVR/IL21/BCL6/BCR/CXCL6/SYK/MAP3K7/BTK/TFRC/TP53BP1/CCR2/ATAD5/VAMP8/FADD/IL18R1/CD28/NCR1/CD40/CD81/GA…	110
GO:0071383	GO:0071383	cellular response to steroid hormone stimulus	100/3503	209/18903	3.13e-22	6.15e-21	2.07e-21	SIRT1/BMI1/ESRRA/YAP1/ESR1/IGF1R/PARP1/NR3C1/CASP9/ESR2/FOXO3/FOXP1/SERPINF1/SKP2/BMP7/EIF4E/JAK2/SRC/TP63/EDN1/FOXA1/AR/RHOA/HDAC6/BCL2L11/DAXX/DDX5/EP300/CNOT1/KDM4C/HDAC1/ASS1/ZBTB7A/SFRP1/BMP4/TCF21/CALR/AXIN2/CFLAR/LATS1/CLOCK/CARM1/PTGES3/CRY1/CRY2/DAB2/GHRHR/ANXA1/AQP1/PCK2/PLAT/MED1/RPS6KB1/BRCA1/KLF9/KMT2D/ARID1A/PGR/PHB1/MYOD1/AIFM1/SMARCA4/PAK1/KDM1A/RXRA/HSPA1A/PPARA/NR3C2/SCNN1A/PHB2…	100
GO:0007259	GO:0007259	receptor signaling pathway via JAK-STAT	88/3503	172/18903	3.19e-22	6.24e-21	2.1e-21	IL3/EGF/EPHB2/IGF1/IL6/STAT3/TNF/KIT/GH1/NOTCH1/ERBB4/FGFR3/HSF1/JAK2/LIF/CCL2/CAV1/IL24/GHR/HDAC2/HES1/IFNA1/IFNA13/IFNG/IL2/IL6R/IL10/CDK5/GADD45A/IL12A/MST1/RET/CCL5/IL31RA/CSF1R/CSF2/AGT/F2R/IL12B/IL15/IL18/JAK1/NF2/PKD1/PRL/PRLR/IL21/STAT1/STAT5A/TNFRSF1A/CCR2/VHL/SOCS1/TNFRSF18/CDK5R1/SOCS3/SOCS6/CD40/OSM/PTPRC/PTK2B/IFNB1/LEP/EPO/SOCS5/STAT5B/IFNA2/NLK/IL9/IL23A/IL6ST/IL7R/PIAS1/F2/TYK2/IL…	88
GO:0071674	GO:0071674	mononuclear cell migration	99/3503	206/18903	3.35e-22	6.54e-21	2.2e-21	AKT1/TNFRSF11A/EXT1/RPS19/CRK/HMGB1/IL6/PIK3CD/PIK3CG/MAPK1/MAPK3/PTK2/TNF/CXCR4/TNFSF11/CXCL12/THBS1/WNT5A/ICAM1/CD99/MSN/DUSP1/CCL2/WNK1/CD47/KLRK1/FLT1/IL6R/RHOA/SERPINE1/PECAM1/RIPK3/FPR2/ALOX5/CXCR1/CXCR2/IL12A/LGALS3/MDK/CCN3/PDGFB/RET/CCL5/CCL18/CX3CL1/ADAM17/CALR/CREB3/CCL27/CORO1A/CCR5/CSF1R/AGER/GATA3/GREM1/STK39/ANXA1/AIRE/APOD/CXCL10/ITGA4/ITGB3/PLG/CXCL16/S100A12/CCL3/CCL24/CCR2/FADD…	99
GO:0031100	GO:0031100	animal organ regeneration	48/3503	65/18903	3.6e-22	7.01e-21	2.36e-21	EZH2/IL6/PCNA/CCND1/TNF/NOTCH1/CXCL12/GLI1/ADM/HGF/IL10/AURKA/WNT1/CDK1/CEBPB/FPGS/IGF2R/ATIC/TYMS/CCNA2/PTPRU/GATA1/GFER/GLI3/ANGPT2/ANXA3/HMOX1/PGF/MED1/AXL/PTCH1/TGFBR3/NR0B2/VTN/GAS6/IHH/TGFBR2/CLDN1/PRMT5/PRPS2/CSNK2A2/BAK1/UCP2/PTPN3/SLC7A5/FLT3/F7/NNMT	48
GO:0018394	GO:0018394	peptidyl-lysine acetylation	96/3503	197/18903	4.02e-22	7.81e-21	2.63e-21	SIRT1/BMI1/BRCA2/ACTB/SOX4/TWIST1/CHEK1/LEF1/LIF/SMAD4/ATG5/CTBP1/HDAC2/ING4/PPARGC1A/ATF2/EP300/NOC2L/BRD7/MECP2/PAX6/PML/SNAI2/ING5/HAT1/CLOCK/KAT5/CTCF/CREBBP/USP22/SF3B1/GATA3/KMT2A/NOS1/FOXP3/MBTD1/PRKAA1/PRKAA2/SPHK2/SNCA/BRCA1/MAP3K7/DEK/BAG6/NCOA3/ACTL6A/RUVBL1/KAT2B/MYOCD/SMARCB1/MYOD1/GATA2/ERCC6/MUC1/EID1/DDX21/NCOA1/TAF1/SPI1/NFYA/DR1/PARK7/YEATS2/KAT7/TRRAP/MYBBP1A/KAT2A/SIN3A/SET/RU…	96
GO:0003206	GO:0003206	cardiac chamber morphogenesis	72/3503	126/18903	4.05e-22	7.84e-21	2.64e-21	TP53/CITED2/MDM2/HIF1A/BMP2/TBX5/TGFB1/CCN1/MIR17HG/SOX4/NOTCH1/WNT5A/BMP7/FGFR2/SMAD4/TGFB2/JAG1/HES1/SMAD7/SFRP2/TGFBR1/FZD1/FOXF1/FOXC2/RBPJ/NOTCH2/BMP4/BMPR2/NSD2/NRP1/APLNR/EDNRA/ENG/FHL2/FOXC1/HEY1/GATA3/MSX2/MYL2/FGFRL1/MED1/OVOL2/ROBO1/SMO/TBX2/TGFBR3/TNNC1/TPM1/WNT2/NRP2/SLIT2/ADAMTS1/NOG/PKP2/SRF/BMP5/HEY2/TGFBR2/SMAD6/TEK/SOS1/WNT11/PROX1/CAV3/EGLN1/PPP1R13L/LRP2/BMPR1A/ACVR1/PARVA/NRG…	72
GO:2001056	GO:2001056	positive regulation of cysteine-type endopeptidase activity	78/3503	143/18903	4.12e-22	7.94e-21	2.67e-21	MYC/SIRT1/CCN2/HMGB1/TNF/TNFSF10/CCN1/FAS/CASP9/PPARG/BAX/CASP8/HSF1/JAK2/VCP/F3/SENP1/RHOA/MAP3K5/BCL2L11/FASLG/BLID/PML/DIABLO/S100A9/CASP1/CFLAR/PDCD5/MALT1/EGLN3/COL4A3/CTSD/DAPK1/DDX3X/F2R/GSN/APAF1/IFI16/SMAD3/NGFR/NDUFA13/ROBO1/RPS3/S100A8/SLC1A1/SLC22A2/SNCA/SYK/MUL1/SOX7/CRADD/FADD/WNT3A/EIF2AK3/BBC3/CYCS/AIFM1/HSPD1/PMAIP1/BID/ATP2A3/BAD/RPS27L/CASP2/AIM2/LGALS9/GRIN2A/GRIN1/TNFSF15/GPE…	78
GO:0010952	GO:0010952	positive regulation of peptidase activity	95/3503	194/18903	4.24e-22	8.15e-21	2.74e-21	MYC/SIRT1/CCN2/FN1/HMGB1/STAT3/TNF/TNFSF10/CCN1/FAS/CASP9/PPARG/BAX/CASP8/HSF1/JAK2/VCP/CAV1/ROCK2/F3/SENP1/RHOA/MAP3K5/SFRP2/BCL2L11/FASLG/BLID/PML/DIABLO/S100A9/CASP1/CFLAR/PDCD5/MALT1/EGLN3/COL4A3/CTSD/DAPK1/DDX3X/AGER/EFNA1/F2R/GSN/APAF1/IFI16/SMAD3/NGFR/NDUFA13/WDR48/ROBO1/RPS3/S100A8/MAPK12/SLC1A1/SLC22A2/SNCA/SYK/MUL1/SOX7/CRADD/FADD/WNT3A/EIF2AK3/BBC3/CYCS/AIFM1/HSPD1/PMAIP1/BID/ATP2A3/BA…	95
GO:0043122	GO:0043122	regulation of I-kappaB kinase/NF-kappaB signaling	114/3503	255/18903	4.27e-22	8.19e-21	2.75e-21	SQSTM1/SIRT1/GSTP1/BRD4/CTNNB1/ESR1/IL1B/S100A4/TNF/TNFSF11/TNFSF10/MTDH/WNT5A/RELA/CASP8/TRIM13/ECT2/IL1A/RIPK1/TNFRSF10B/PLK2/NUP62/HSPB1/RHOA/LGALS1/TRIM27/TRAF6/TRIM14/EDA/LPAR1/TRIM59/HDAC1/BIRC2/BIRC3/FASLG/PRKN/PRKCB/CX3CL1/TLR4/UBE2I/CASP1/CFLAR/CD36/TRAF4/TFG/UBD/ZMYND11/MALT1/DAB2IP/EEF1D/F2R/GAPDH/GJA1/TBK1/HLA-DRB1/HMOX1/MYD88/PLCG2/TLR9/TREM2/TERF2IP/SPHK2/S100A12/S100B/SLC20A1/TRIM2…	114
GO:0030308	GO:0030308	negative regulation of cell growth	93/3503	188/18903	4.64e-22	8.88e-21	2.99e-21	TP53/RB1/SIRT1/WT1/CDKN1A/BCL2/SPP1/TGFB1/GDF2/SEMA6A/WNT5A/ESR2/FOXP1/CDKN1B/SMAD4/TGFB2/FRZB/SFRP2/CDK5/CRYAB/ING1/CCN3/PML/SFRP1/BMPR2/STK11/YY1/NRP1/CDH1/CDKN2C/CDKN2D/SEMA3A/SEMA4D/CYP27B1/DAB2/DCC/DDX3X/AGT/NAIF1/EPHA7/FBP1/FGF13/GREM1/GJA1/HNF4A/SMAD3/MYL2/NPPB/NDUFA13/SERPINE2/SEMA4C/SPHK2/BCL6/MUL1/SEMA6D/ULK1/WNT3A/SLIT2/CDKN2A/PHB1/RBBP7/BDKRB1/SMARCA4/TCHP/SMARCA2/ENPP1/CCAR2/HSPA1A/S…	93
GO:0035270	GO:0035270	endocrine system development	75/3503	135/18903	5.8e-22	1.1e-20	3.7e-21	AKT1/WT1/CITED2/GLI2/GSK3B/IL6/MAPK1/MAPK3/BMP2/SOX2/FGF2/SOX9/SOX4/NR3C1/WNT5A/GLI1/SMAD2/RAF1/CDK6/CREB1/SMAD4/SIX1/CDH2/EDN1/DKK3/HES1/IL6R/MAP2K1/BMP6/TGFBR1/RBPJ/MDK/PAX6/PDGFRA/BMP4/SOX3/CLOCK/CDH1/EDNRA/GATA3/GHRH/GHRHR/DLL1/ANXA1/HNF4A/HOXA5/SMAD3/MEN1/NKX2-2/POU1F1/SIX3/SMO/BRAF/EIF2AK3/GATA2/SHH/NF1/NOG/SRF/MAP2K2/BMP5/BAD/MNX1/PITX1/NKX2-1/WNT4/WNT11/INSR/SRD5A1/BAK1/GIPR/ARID5B/GIP/BM…	75
GO:2001235	GO:2001235	positive regulation of apoptotic signaling pathway	75/3503	135/18903	5.8e-22	1.1e-20	3.7e-21	TP53/MYC/SIRT1/WWOX/PTEN/TNF/TNFSF10/FAS/BECN1/MCL1/THBS1/BAX/JAK2/CAV1/TP63/RIPK1/FBXW7/TGFBR1/TIMP3/BCL2L11/RIPK3/ATF3/PML/RET/S100A9/SFRP1/ING5/SLC9A3R1/DNM1L/DAB2IP/CYLD/GSDME/AGT/NUPR1/APAF1/NGFR/TNFRSF12A/RPS3/S100A8/SOD1/PEA15/CRADD/FADD/EEF1E1/BBC3/RPL11/RPS7/RPL26/PTPRC/IFNB1/NF1/PMAIP1/MAPK9/DDIT3/BID/PIAS4/BAD/PRKCD/CASP2/FBH1/HYAL2/GPER1/PARK7/UBB/PPP2R1A/SIAH1/TRAF2/BCLAF1/BCAP31/BMP…	75
GO:0010639	GO:0010639	negative regulation of organelle organization	146/3503	366/18903	5.91e-22	1.12e-20	3.77e-21	TP53/AKT1/MET/ZW10/ATRX/LMNA/YAP1/ERCC1/IGF1/STMN1/PIK3CA/PLK1/BECN1/PARP1/AURKB/TNKS/CHEK1/CLU/ATM/PPARG/BMP7/CDC20/DUSP1/LIF/SMAD4/SRC/CCNB1/HGF/APC/MAD2L1/MNAT1/XRCC3/HDAC6/NDC80/CIB1/PRRT2/SPC24/ERCC4/H3-3A/H3-3B/LIMK2/MID1/PRKN/RDX/BMP4/PTTG1/CDH5/HUWE1/APC2/CORO1A/PRAP1/FGF13/FLII/POT1/TINF2/NUPR1/CKAP2/MTBP/GSN/BIRC5/IAPP/TACSTD2/MCM2/TRIM37/NPM1/LIMA1/TRIAP1/RTEL1/PFN2/TERF2IP/XRN1/CDCA8/…	146
GO:0044403	GO:0044403	biological process involved in symbiotic interaction	129/3503	307/18903	7.07e-22	1.34e-20	4.49e-21	EGFR/JUN/FN1/HMGB1/CXCL8/CXCR4/FASN/IFI27/CXADR/ICAM1/ITGB1/LEF1/JAK2/SRC/CAV1/ROCK2/DDB1/EPHA2/ANPEP/ITGA2/ITGAV/LGALS1/TRIM27/SP1/UVRAG/HMGA2/XPR1/CDK1/TRIM14/CDK9/CTSB/CTSL/AGTR1/EP300/TRIM59/HDAC1/IGF2R/PRKN/CCL5/NRP1/CD86/SIVA1/CFL1/WWP1/CCR5/CSF1R/DPP4/EPS15/CLEC5A/GAPDH/GSN/CFHR1/HLA-DRB1/HTR2A/ITGA5/ITGB3/CD46/MYD88/P4HB/PF4/PLG/AXL/PVR/CCL3/CXCL6/SLC3A2/SLC20A2/TRIM21/BSG/TFRC/ZC3H12A/IT…	129
GO:0010001	GO:0010001	glial cell differentiation	105/3503	227/18903	7.58e-22	1.43e-20	4.8e-21	AKT1/NFIB/CTNNB1/ERBB2/ERCC2/MTOR/IL1B/IL6/MAPK1/MAPK3/PTEN/BMP2/SOX2/STAT3/TGFB1/TNF/CXCR4/FGF2/SOX9/SOX4/NOTCH1/VIM/CUL4B/CDK6/CLU/LEF1/NDRG1/AKT2/KRAS/LIF/CDH2/ERBB3/HDAC2/HES1/IFNG/RHOA/ROR2/MAP2K1/TP73/IL33/CDK1/CDK5/LPAR1/FGF5/HDAC1/ILK/MDK/PAX6/PTN/S100A9/TLR4/CDKN2C/WASF3/AGER/EGR2/SUZ12/GFAP/GLI3/DLL1/LRP1/NKX2-2/SERPINE2/TREM2/ANO1/SOX6/METTL3/PTPRZ1/S100A8/SMO/BNIP3/SOD1/CNTN2/ID2/VTN/…	105
GO:0097696	GO:0097696	receptor signaling pathway via STAT	91/3503	183/18903	8.14e-22	1.53e-20	5.14e-21	IL3/EGF/EPHB2/IGF1/IL6/STAT3/TGFB1/TNF/KIT/GH1/NOTCH1/ERBB4/PPARG/FGFR3/HSF1/JAK2/LIF/CCL2/CAV1/IL24/GHR/HDAC2/HES1/IFNA1/IFNA13/IFNG/IL2/IL6R/IL10/CDK5/GADD45A/IL12A/MST1/RET/CCL5/IL31RA/CSF1R/CSF2/AGT/F2R/IL12B/IL15/IL18/JAK1/NF2/PKD1/PRL/PRLR/IL21/STAT1/STAT5A/TNFRSF1A/CCR2/VHL/SOCS1/TNFRSF18/CDK5R1/SOCS3/SOCS6/CD40/OSM/PTPRC/PTK2B/IFNB1/LEP/EPO/SOCS5/STAT5B/IFNA2/THPO/NLK/IL9/IL23A/IL6ST/IL7R…	91
GO:0045621	GO:0045621	positive regulation of lymphocyte differentiation	73/3503	130/18903	8.67e-22	1.62e-20	5.46e-21	GLI2/ACTB/SOX4/FOXO3/LEF1/IFNG/IL2/IL10/RHOA/BRD7/IL2RA/MDK/MMP14/WNT10B/XBP1/CBFB/CD86/KAT5/MALT1/XRCC6/GATA3/GLI3/ANXA1/HLA-DRB1/IL12B/IL15/IL18/CD46/FOXP3/AXL/PRKDC/RARA/BCL6/SYK/BTK/ARID1A/ACTL6A/RUNX1/SOCS1/TNFSF9/CD74/SMARCB1/PTPRC/SMARCA4/MYB/SHH/SMARCA2/ADAM8/SART1/BAD/SOCS5/ADA/STAT5B/GAS6/ITPKB/IL23A/LGALS9/IHH/TGFBR2/SMARCD1/SMARCC2/SMARCE1/SMARCC1/IL4R/IL7R/IL7/PBRM1/ARID1B/SMARCD2/IL…	73
GO:0030198	GO:0030198	extracellular matrix organization	132/3503	318/18903	8.78e-22	1.64e-20	5.51e-21	RB1/MMP2/LOX/WT1/EXT1/ADAMTS6/CCN2/ADAMTS17/ERCC2/IL6/MMP9/TNFRSF11B/BMP2/TGFB1/TNF/SOX9/CCN1/MMP13/NOTCH1/HAS2/ITGB1/MMP3/COL18A1/RECK/PDPN/COL1A1/MMP1/TGFB2/CAV1/ANXA2/MMP7/MMP16/SFRP2/TGFBR1/POSTN/COL11A2/FOXF1/FOXC2/LUM/MMP11/MMP14/PDGFRA/FSCN1/TGFBI/CFLAR/ADAMTS3/ADAMTS2/RAMP2/EMILIN1/CMA1/COL1A2/COL3A1/COL4A3/COL9A1/COL9A2/COL9A3/COMP/CTSK/CCDC80/DPP4/DPT/AGT/ENG/FGFR4/FOXC1/COLGALT2/GREM1/…	132
GO:0010950	GO:0010950	positive regulation of endopeptidase activity	88/3503	174/18903	8.83e-22	1.64e-20	5.53e-21	MYC/SIRT1/CCN2/HMGB1/STAT3/TNF/TNFSF10/CCN1/FAS/CASP9/PPARG/BAX/CASP8/HSF1/JAK2/VCP/ROCK2/F3/SENP1/RHOA/MAP3K5/SFRP2/BCL2L11/FASLG/BLID/PML/DIABLO/S100A9/CASP1/CFLAR/PDCD5/MALT1/EGLN3/COL4A3/CTSD/DAPK1/DDX3X/AGER/EFNA1/F2R/GSN/APAF1/IFI16/SMAD3/NGFR/NDUFA13/ROBO1/RPS3/S100A8/SLC1A1/SLC22A2/SNCA/SYK/MUL1/SOX7/CRADD/FADD/WNT3A/EIF2AK3/BBC3/CYCS/AIFM1/HSPD1/PMAIP1/BID/ATP2A3/BAD/RPS27L/CASP2/EFNA3/A…	88
GO:0010332	GO:0010332	response to gamma radiation	44/3503	57/18903	9.24e-22	1.71e-20	5.77e-21	TP53/CHEK2/WRN/MYC/BRCA2/MDM2/CDKN1A/YAP1/BCL2/PARP1/HSPA5/ATM/BAX/TRIM13/HRAS/HSF1/IL1A/EGR1/RAD51/CRYAB/H2AX/PML/ELK1/XRCC6/GATA3/CXCL10/MEN1/MAP3K20/ATR/PRKAA1/PRKDC/XRCC5/RPL26/BCL2L1/ERCC6/PTPRC/SOD2/KDM1A/CBL/TREX1/POLB/FANCD2/CCL7/BAK1	44
GO:0000018	GO:0000018	regulation of DNA recombination	74/3503	133/18903	9.65e-22	1.79e-20	6.01e-21	ERCC2/ACTB/TGFB1/SETD2/PARP1/CHEK1/SIRT6/IL2/IL10/RAD51/RECQL5/MSH6/MSH3/MMS19/NSD2/ACTR2/KAT5/HELQ/FUS/MSH2/FOXP3/RTEL1/TERF2IP/MBTD1/WRAP53/WDR48/BCL6/TERF2/TFRC/TP53BP1/ATAD5/ACTL6A/RUVBL1/CD28/CD40/BLM/RMI2/MRE11/ERCC6/MLH1/PTPRC/RBBP8/KDM1A/PIAS4/H1-5/H1-1/H1-2/FBH1/POGZ/EXOSC3/RPA2/IL7R/TRRAP/HDGFL2/RAD50/RUVBL2/YEATS4/EP400/ZRANB3/HELB/SHLD2/SHLD1/SHLD3/DMAP1/ING3/SUPT6H/BRD8/PAXIP1/APLF/I…	74
GO:0007059	GO:0007059	chromosome segregation	150/3503	382/18903	9.89e-22	1.83e-20	6.14e-21	RB1/ZW10/ATRX/CTNNB1/ERCC2/PLK1/ACTB/BECN1/NR3C1/AURKB/TNKS/ATM/CDC20/DUSP1/ECT2/KIF22/MKI67/CCNB1/CCNE1/NUP62/APC/KMT5A/MAD2L1/FBXW7/UVRAG/XRCC3/RECQL5/NDC80/TACC3/SPC24/ERCC4/SKA1/BRD7/SIRT7/MMS19/UBE2I/AXIN2/LATS1/PTTG1/ACTR2/KAT5/DCTN2/CTCF/STAG2/CDCA5/PRAP1/DDX3X/FEN1/PUM2/BIRC5/KIF11/CDCA8/FANCM/RAD21/RPS3/BRCA1/BUB1/TERF1/TOP1/TOP3A/TPR/TTN/BAG6/USP9X/NAA10/ARID1A/NUF2/ACTL6A/KAT2B/BUB3/ES…	150
GO:0043542	GO:0043542	endothelial cell migration	121/3503	281/18903	1.13e-21	2.08e-20	7e-21	AKT1/MET/VEGFA/SIRT1/EGF/FGFR1/HIF1A/HMGB1/PIK3CA/PIK3CB/PIK3CD/PIK3CG/PTEN/PTGS2/PTK2/TGFB1/TNF/FGF2/GDF2/NOTCH1/RAC1/THBS1/WNT5A/SPARC/FOXP1/ITGB1/SERPINF1/PPARG/KDR/KLF4/ROCK2/PLK2/DCN/EDN1/EPHA2/HSPB1/RHOA/FBXW7/SP1/TGFBR1/HDAC9/CIB1/GADD45A/FGF1/FOXC2/SASH1/GPI/MECP2/NFE2L2/CCN3/PDGFB/SOX18/PRKCA/PTN/BMP4/BMPR2/SNAI2/ADAM17/VEGFC/CALR/NRP1/AKT3/HDAC5/CDH5/FSTL1/DAB2IP/AMOT/DPP4/AGT/EFNA1/ETS…	121
GO:0043062	GO:0043062	extracellular structure organization	132/3503	319/18903	1.23e-21	2.25e-20	7.58e-21	RB1/MMP2/LOX/WT1/EXT1/ADAMTS6/CCN2/ADAMTS17/ERCC2/IL6/MMP9/TNFRSF11B/BMP2/TGFB1/TNF/SOX9/CCN1/MMP13/NOTCH1/HAS2/ITGB1/MMP3/COL18A1/RECK/PDPN/COL1A1/MMP1/TGFB2/CAV1/ANXA2/MMP7/MMP16/SFRP2/TGFBR1/POSTN/COL11A2/FOXF1/FOXC2/LUM/MMP11/MMP14/PDGFRA/FSCN1/TGFBI/CFLAR/ADAMTS3/ADAMTS2/RAMP2/EMILIN1/CMA1/COL1A2/COL3A1/COL4A3/COL9A1/COL9A2/COL9A3/COMP/CTSK/CCDC80/DPP4/DPT/AGT/ENG/FGFR4/FOXC1/COLGALT2/GREM1/…	132
GO:0045137	GO:0045137	development of primary sexual characteristics	108/3503	238/18903	1.27e-21	2.32e-20	7.81e-21	MMP2/VEGFA/SIRT1/WT1/BRCA2/CITED2/ATRX/ERCC1/ESR1/CCND1/BCL2/CASP3/TNFSF10/SOX9/KIT/WNT5A/HSPA5/FOXO3/ATM/BAX/IDH1/IL1A/KDR/SMAD4/SRC/TGFB2/HOXA9/AR/PDGFA/PDGFRB/SFRP2/TGFBR1/BCL2L11/CEBPB/CYP19A1/ATN1/GFRA1/H3-3A/H3-3B/ING2/MMP14/NTRK1/PDGFRA/SFRP1/TCF21/COL9A3/FOXC1/GATA1/GATA3/NUPR1/MSH2/NUDT1/TLR9/RETN/WDR48/RAB13/RARA/REN/BCL2L2/SDC1/SOD1/WNT2B/CBX2/SLIT2/ADAMTS1/PGR/PATZ1/BRIP1/BCL2L1/KITLG…	108
GO:0002062	GO:0002062	chondrocyte differentiation	67/3503	114/18903	1.29e-21	2.36e-20	7.93e-21	RB1/RUNX2/EXT1/EXT2/NFIB/MAPK14/CCN2/CTNNB1/HIF1A/PTH/BMP2/TGFB1/PTH1R/SOX9/PTHLH/FGFR3/SMAD7/MEF2D/SFRP2/BMP6/TGFBR1/HMGA2/ATF2/EFEMP1/MDK/CCN3/BMP4/BMPR2/SNAI2/SOX5/TGFBI/TRPS1/WNT10B/AXIN2/CCN4/COL3A1/COMP/GREM1/GLI3/ANXA6/SMAD3/MSX2/SOX6/PRKG2/WNT2B/WNT5B/RUNX1/EIF2AK3/NKX3-2/COL2A1/IHH/LOXL2/PTPN11/TGFBR2/ACVRL1/HOXA11/ADAMTS7/MEX3C/GDF5/LTBP3/SMPD3/GPLD1/SULF2/BMPR1B/BMPR1A/POR/ARID5A	67
GO:0071456	GO:0071456	cellular response to hypoxia	80/3503	151/18903	1.43e-21	2.6e-20	8.73e-21	TP53/MYC/VEGFA/SIRT1/CITED2/MDM2/LMNA/FOS/MTOR/HIF1A/PIK3CB/PTEN/PTGS2/BCL2/E2F1/NOTCH1/TWIST1/CASR/EPAS1/FOXO3/PPARG/BMP7/CDKN1B/NDRG1/MDM4/SRC/ROCK2/EDN1/EGR1/TERT/ATF2/RBPJ/JUND/NFE2L2/PDK1/SFRP1/CFLAR/CCNA2/EGLN3/CYBB/ENDOG/SLC29A1/HMOX1/AQP1/AQP3/P4HB/TREM2/PRKAA1/SLC2A4/BNIP3/VHL/SUV39H2/NPEPPS/CD34/BRIP1/PMAIP1/ADAM8/PGK1/BAD/SUV39H1/STC2/MPL/CARD16/PLK3/PHB2/EGLN1/AK4/EGLN2/HIPK2/PPARD/ST…	80
GO:0033627	GO:0033627	cell adhesion mediated by integrin	57/3503	88/18903	1.54e-21	2.8e-20	9.41e-21	EXT1/CRK/PIK3CG/PTK2/ICAM1/ITGB1/LIF/WNK1/TGFB2/EPHA2/FBN1/ITGA2/ITGAV/SERPINE1/SFRP2/CIB1/FOXC2/ITGA6/CCN3/PLAU/RET/CCL5/SNAI2/ADAM17/ADAM9/EMILIN1/DPP4/EFNA1/MMRN1/ITGA3/ITGA4/ITGA5/ITGAM/ITGB2/ITGB3/FERMT1/PTPN6/SYK/FERMT3/PIEZO1/VTN/NPNT/MUC1/ITGB4/ADA/ITGB5/ITGA10/CXCL13/PTPN11/ITGA7/PODXL/ITGA1/ITGA11/PDE3B/P2RY12/ITGB8/ITGAL	57
GO:2001243	GO:2001243	negative regulation of intrinsic apoptotic signaling pathway	62/3503	101/18903	1.7e-21	3.07e-20	1.03e-20	AKT1/SIRT1/MDM2/HIF1A/MMP9/PIK3CB/PTGS2/BCL2/CD44/MCL1/MAPK7/CXCL12/CLU/ACKR3/SNAI1/SRC/HSPB1/SFRP2/NOC2L/HDAC1/ING2/MIF/NFE2L2/PRKN/SNAI2/XBP1/PTTG1IP/MAPK8IP1/CDKN2D/CREB3/DDX3X/RTKN2/HELLS/NDUFA13/TRIAP1/PLAUR/BCL2L2/TPT1/ATAD5/CD74/CREB3L1/BCL2L1/MUC1/EPO/SOD2/BID/CCAR2/KDM1A/HSPA1A/BDKRB2/PTPN1/USP47/PARK7/INS/TRAP1/ARHGEF2/ZNF385A/NDUFS3/YBX3/TMEM161A/MAGEA3/TAF9	62
GO:1901216	GO:1901216	positive regulation of neuron death	58/3503	91/18903	2.26e-21	4.07e-20	1.37e-20	TP53/EIF2S1/CTNNB1/FOS/GSK3B/TNF/AIMP2/CASP3/PARP1/NR3C1/MCL1/WNT5A/CASP9/CLU/FOXO3/ATM/BAX/CASP8/DKK1/ATF4/MAP2K7/TGFB2/EGR1/IFNG/RHOA/MAP3K5/FBXW7/MAP2K4/BCL2L11/CDK5/ATF2/DAXX/FASLG/TLR4/ELK1/EPHA7/NUPR1/ITGAM/ITGB2/CCL3/SNCA/CDK5R1/CDC34/PRNP/AIFM1/ABL1/NF1/DDIT3/BAD/CASP2/EFNB2/TYROBP/MYBL2/NQO1/ITGA1/CAPN2/DDIT4/GRIN2B	58
GO:0072332	GO:0072332	intrinsic apoptotic signaling pathway by p53 class mediator	54/3503	81/18903	2.31e-21	4.15e-20	1.4e-20	TP53/CHEK2/MYC/SIRT1/TOPORS/BRCA2/MDM2/CDKN1A/WWOX/BCL2/CD44/E2F1/BAX/E2F2/TP63/FHIT/TP73/DDX5/EP300/ING2/MIF/PRKN/PML/STK11/PTTG1IP/NUPR1/IFI16/MSH2/TRIAP1/BAG6/ATAD5/CASP6/CD74/RPL11/RPS7/RPL26/MUC1/PMAIP1/KDM1A/RPS27L/BDKRB2/HNRNPK/EDA2R/HIPK2/SNW1/TP53BP2/UBB/MYBBP1A/PPP1R13B/ZNF385A/DDIT4/POU4F2/TAF9/SHISA5	54
GO:0045229	GO:0045229	external encapsulating structure organization	132/3503	321/18903	2.39e-21	4.29e-20	1.44e-20	RB1/MMP2/LOX/WT1/EXT1/ADAMTS6/CCN2/ADAMTS17/ERCC2/IL6/MMP9/TNFRSF11B/BMP2/TGFB1/TNF/SOX9/CCN1/MMP13/NOTCH1/HAS2/ITGB1/MMP3/COL18A1/RECK/PDPN/COL1A1/MMP1/TGFB2/CAV1/ANXA2/MMP7/MMP16/SFRP2/TGFBR1/POSTN/COL11A2/FOXF1/FOXC2/LUM/MMP11/MMP14/PDGFRA/FSCN1/TGFBI/CFLAR/ADAMTS3/ADAMTS2/RAMP2/EMILIN1/CMA1/COL1A2/COL3A1/COL4A3/COL9A1/COL9A2/COL9A3/COMP/CTSK/CCDC80/DPP4/DPT/AGT/ENG/FGFR4/FOXC1/COLGALT2/GREM1/…	132
GO:0003205	GO:0003205	cardiac chamber development	85/3503	167/18903	2.55e-21	4.56e-20	1.53e-20	TP53/CITED2/MDM2/ADAMTS6/HIF1A/IGF1R/BMP2/TBX5/TGFB1/CCN1/MIR17HG/SOX4/NOTCH1/WNT5A/BMP7/FGFR2/SMAD4/MDM4/TGFB2/JAG1/HES1/SMAD7/SFRP2/TGFBR1/FZD1/FRS2/FOXF1/FOXC2/RBPJ/NOTCH2/BMP4/BMPR2/NSD2/NRP1/APLNR/EDNRA/ENG/FHL2/FOXC1/HEY1/GATA3/HOXA13/MSX2/MYL2/FGFRL1/MED1/SALL4/OVOL2/ROBO1/SMO/TBX2/TGFBR3/TNNC1/TPM1/WNT2/NRP2/SLIT2/MYOCD/ADAMTS1/SUFU/NOG/PKP2/SRF/BMP5/HEY2/TGFBR2/PDE2A/SMAD6/TEK/SOS1/WNT11…	85
GO:0006473	GO:0006473	protein acetylation	105/3503	230/18903	2.64e-21	4.7e-20	1.58e-20	SIRT1/BMI1/BRCA2/GSK3B/ACTB/SOX4/TWIST1/FOXO1/CHEK1/LEF1/LIF/SMAD4/ATG5/CTBP1/HDAC2/ING4/PPARGC1A/ATF2/EP300/NOC2L/BRD7/MECP2/PAX6/PML/SNAI2/ING5/HAT1/SPHK1/CLOCK/KAT5/CTCF/CREBBP/DDX3X/USP22/SF3B1/GATA3/NUPR1/KMT2A/NOS1/FOXP3/TERF2IP/MBTD1/NAT10/PRKAA1/PRKAA2/SPHK2/SNCA/BRCA1/MAP3K7/DEK/BAG6/NCOA3/NAA10/ACTL6A/RUVBL1/KAT2B/MYOCD/SMARCB1/MYOD1/GATA2/ERCC6/MUC1/EID1/DDX21/NCOA1/TAF1/SPI1/ESCO2/NFY…	105
GO:0070302	GO:0070302	regulation of stress-activated protein kinase signaling cascade	95/3503	198/18903	2.7e-21	4.8e-20	1.61e-20	EGFR/MYC/VEGFA/GSTP1/CRK/CCN2/FOXM1/HMGB1/IGF1R/IL1B/MAPK1/MAPK3/BMP2/TNF/EZR/TNFSF11/FAS/WNT5A/FOXO1/XIAP/DUSP1/PDCD4/HRAS/IL1A/MAP2K7/TGFB2/RIPK1/HGF/MAP3K5/MAP2K1/MAP2K4/SFRP2/TRAF6/GADD45A/SASH1/MID1/MAP3K10/PRDX1/PRKN/EIF2AK2/SFRP1/BMP4/TLR4/WNT7B/BIRC7/SPHK1/MAPK8IP1/TRAF4/HIPK3/SEMA3A/ZMYND11/COPS5/DAB2IP/CYLD/AGER/FLT4/STK39/PRMT1/MEN1/MMP8/MYD88/PAFAH1B1/TLR9/TREM2/SEMA4C/TRAF3/ZC3H12A/A…	95
GO:0032872	GO:0032872	regulation of stress-activated MAPK cascade	94/3503	195/18903	2.88e-21	5.11e-20	1.72e-20	EGFR/MYC/VEGFA/GSTP1/CRK/CCN2/FOXM1/HMGB1/IGF1R/IL1B/MAPK1/MAPK3/BMP2/TNF/EZR/TNFSF11/FAS/WNT5A/FOXO1/XIAP/DUSP1/PDCD4/HRAS/IL1A/MAP2K7/TGFB2/RIPK1/HGF/MAP3K5/MAP2K1/MAP2K4/SFRP2/TRAF6/GADD45A/SASH1/MID1/MAP3K10/PRDX1/PRKN/EIF2AK2/SFRP1/BMP4/TLR4/WNT7B/BIRC7/SPHK1/MAPK8IP1/TRAF4/HIPK3/SEMA3A/ZMYND11/COPS5/DAB2IP/CYLD/AGER/FLT4/STK39/PRMT1/MEN1/MMP8/MYD88/PAFAH1B1/TLR9/TREM2/SEMA4C/TRAF3/ZC3H12A/A…	94
GO:0048705	GO:0048705	skeletal system morphogenesis	104/3503	227/18903	2.93e-21	5.18e-20	1.74e-20	MMP2/RUNX2/BMI1/EXT1/EXT2/CITED2/MAPK14/CCN2/CTNNB1/FGFR1/WWOX/ZEB1/SETD2/SOX9/SATB2/MMP13/TWIST1/SMAD2/HAS2/BMP7/COL1A1/FGFR3/FGFR2/SIX1/GHR/HOXA9/LRP5/MEF2D/MMP16/BMP6/TGFBR1/ATF2/FOXC2/HOXB7/MMP14/P2RX7/PDGFRA/SFRP1/BMP4/BMPR2/SOX5/WNT10B/AXIN2/FOXN3/COL3A1/COMP/FGR/FOXC1/ALPL/GREM1/GLI3/ANXA6/HOXA5/HOXB1/HOXB2/HOXB8/HOXC8/TMEM119/IFITM5/SMAD3/MSX2/RAB23/PKD1/SOX6/WDR48/RARA/BMP1/THBS3/ALX1/EI…	104
GO:0007088	GO:0007088	regulation of mitotic nuclear division	68/3503	118/18903	3e-21	5.29e-20	1.78e-20	RB1/ZW10/EGF/IGF1/IL1B/PLK1/TNF/TGFA/AURKB/IGF2/CHEK1/ATM/BMP7/CDC20/DUSP1/IL1A/MKI67/CCNB1/EDN1/NUP62/APC/LRP5/MAD2L1/PDGFRB/AURKA/XRCC3/NDC80/SPC24/PDGFB/BMP4/SPHK1/PRAP1/MTBP/HOXA13/BIRC5/CDCA8/PDXP/RAD21/BUB1/TPR/NUF2/CAV2/BUB3/CD28/ESPL1/CDC27/CDC42/TTK/PIN1/BTC/PRMT5/FBXW5/MAD1L1/INS/NEK2/INSR/CDC25C/SMPD3/EDN3/AURKAIP1/CDK5RAP2/CUL7/RCC1/CUL9/PKMYT1/BUB1B/NSMCE2/ZNF207	68
GO:0042594	GO:0042594	response to starvation	99/3503	211/18903	3.08e-21	5.43e-20	1.82e-20	TP53/WRN/SIRT1/TNFRSF11A/EIF2S1/CDKN1A/FOS/MTOR/IGF1R/MAPK1/MAPK3/BCL2/BGLAP/FAS/MAPK8/BECN1/ALB/SLC2A1/FOXO1/HSPA5/FOXO3/ATF4/ATG5/SP7/ADM/MAP3K5/SP1/XPR1/ATG7/PPARGC1A/ATF2/ATF3/NFE2L2/EIF2AK2/SFRP1/BMPR2/XBP1/MAP1LC3B/KAT5/NPRL2/CTSK/FOXK1/ATG14/GLUL/IFI16/FADS1/PCK2/PDK4/KRT20/PRKAA1/PRKAA2/SREBF1/WNT2B/TFEB/ZC3H12A/ULK1/PPM1D/EIF2AK3/MYOD1/PMAIP1/DDIT3/COMT/CBL/SUV39H1/KLF10/UPP1/GAS6/FBXO22…	99
GO:1900180	GO:1900180	regulation of protein localization to nucleus	74/3503	135/18903	3.21e-21	5.63e-20	1.89e-20	AKT1/LMNA/YAP1/MAPK14/GSK3B/PLK1/PTGS2/TGFB1/PARP1/HSP90AA1/ECT2/JAK2/LIF/SIRT6/SRC/LATS2/IFNG/TERT/CDK1/FERMT2/WWTR1/LIMK2/BMP4/STK11/SUMO1/LATS1/CD36/CDH1/DKC1/TRIM29/GLI3/GLUL/APOD/SMAD3/NF2/NGFR/NPM1/RAB23/FERMT1/SMO/TFRC/TPR/ZC3H12A/RASSF5/EIF2AK3/LEP/SHH/NF1/SUFU/HSP90AB1/PIN1/PRKCD/POLR1A/BYSL/NMD3/RAN/PIK3R1/SESN2/PSEN1/HYAL2/PARK7/KAT7/NVL/HDAC3/INS/F2/FLNA/SUMO3/SIN3A/TRIM28/DMAP1/BAG3/…	74
GO:0007093	GO:0007093	mitotic cell cycle checkpoint signaling	76/3503	141/18903	3.67e-21	6.43e-20	2.16e-20	TP53/CHEK2/ZW10/MDM2/CDKN1A/PLK1/CCND1/AURKB/CHEK1/ATM/CDC20/CDKN1B/DUSP1/CCNB1/CDK2/PLK2/APC/MAD2L1/XRCC3/CDK1/NDC80/ATF2/SPC24/PML/CCNG1/TOPBP1/FOXN3/PRAP1/BIRC5/MSH2/TRIAP1/MAP3K20/CDCA8/PRKDC/BARD1/BRCA1/BUB1/TPR/NUF2/CRADD/BUB3/CDC6/RPL26/BLM/XPC/MRE11/MUC1/RBBP8/NBN/TTK/RPS27L/CASP2/MUS81/TREX1/FOXO4/PLK3/GTSE1/DTL/MAD1L1/MDC1/RPA2/FANCD2/CHFR/CLSPN/ABRAXAS1/RAD50/PBK/INTS3/CDK5RAP2/FZR1/UI…	76
GO:0035265	GO:0035265	organ growth	89/3503	180/18903	3.75e-21	6.55e-20	2.2e-20	AKT1/WT1/EXT1/CITED2/YAP1/MAPK14/ESR1/IGF1/PTEN/BCL2/TBX5/FGF2/SOX9/MIR17HG/MMP13/NOTCH1/GLI1/IGF2/SMAD2/CXADR/ERBB4/FOXP1/FGFR3/FGFR2/PRKAR1A/TGFB2/EDN1/LATS2/AR/SMAD1/PDGFRB/PIM1/MAP2K4/TGFBR1/TP73/CDK1/BCL2L11/SPRY2/PDLIM5/ATF2/CYP19A1/FOXC2/RBPJ/YY1/LATS1/COMP/AGT/FOXC1/DLL1/ANXA6/MSX2/PLAG1/PRLR/RARA/SMO/SOD1/TBX2/TGFBR3/THBS3/WNT2/RUNX1/FGF7/ABL1/LEP/SHH/NOG/FLVCR1/HEY2/PPARA/MAEL/RGS4/PTPN…	89
GO:1901215	GO:1901215	negative regulation of neuron death	101/3503	218/18903	3.94e-21	6.87e-20	2.31e-20	AKT1/SIRT1/JUN/CTNNB1/GSK3B/HIF1A/PIK3CA/CCND1/BCL2/ROCK1/SERPINF1/BAX/HRAS/HSF1/JAK2/KDR/KRAS/ATF4/CCL2/SIX1/ERBB3/GHR/IL10/RHOA/MAP2K4/TERT/WNT1/FZD1/CDK5/CEBPB/NES/PPARGC1A/CSF3/SLC7A11/GPI/MDK/MECP2/NPY/NTRK1/PRKN/PRKCG/CX3CL1/UCN/NRP1/GPNMB/CORO1A/F2R/GFER/HDGF/HMOX1/MSH2/AXL/PTPRZ1/RASA1/BDNF/SLC1A1/SNCA/SOD1/BRAF/FZD9/KDM2B/WNT3A/SULT1A3/SULT1A4/ENO2/CD34/BCL2L1/CSF1/PTK2B/EPO/SOD2/ADAM8/B…	101
GO:0022411	GO:0022411	cellular component disassembly	176/3503	483/18903	4.14e-21	7.18e-20	2.41e-20	TP53/SQSTM1/MMP2/MYC/GSK3B/HIF1A/IGF1R/IL6/STMN1/MMP9/PIK3CA/PLK1/TGFB1/TNF/BECN1/MMP13/PLAAT3/HMGA1/MMP3/BAX/PDPN/DKK1/HSF1/MMP1/TAFAZZIN/VCP/ATG5/APC/MMP7/FBXW7/AURKA/TGFBR1/UVRAG/CDK1/HDAC6/CDK5/CIB1/ATG7/NES/HK2/MID1/MMP11/MMP14/PRKN/PRKCA/PRKCB/RDX/CX3CL1/SNAI2/FSCN1/FZD5/MAP1LC3B/DNM1L/HUWE1/APC2/KAT5/CFL1/BLCAP/CMA1/CTSK/ADRB2/DNASE1L3/DPP4/CTTN/ENDOG/FGF13/FGFR4/ATG14/FLII/ATG4B/GAK/CKAP2…	176
GO:0002699	GO:0002699	positive regulation of immune effector process	114/3503	261/18903	4.27e-21	7.39e-20	2.49e-20	SIRT1/RPS19/EPHB2/IL1B/IL6/TGFB1/TNF/KIT/WNT5A/LILRB1/KLRK1/IFNG/IL2/IL10/RAC2/TRAF6/IL33/FOXF1/GPI/HLA-A/KLK3/IL12A/MIF/P2RX7/TLR4/NSD2/XBP1/FZD5/CD86/CD36/MALT1/FCN2/FGR/CADM1/GATA1/GATA3/RABGEF1/ANXA1/HLA-DRB1/HMOX1/IL1R1/IL12B/IL17A/IL18/ITGAM/ITGB2/USP17L2/LTA/CD46/MSH2/MYD88/NOS2/FOXP3/PGC/PLCG2/TLR9/TREM2/B2M/SPHK2/PTPN6/PVR/IL21/RARA/SYK/MAP3K7/BTK/TFRC/TP53BP1/CCR2/ATAD5/VAMP8/FADD/IL18R…	114
GO:0007369	GO:0007369	gastrulation	94/3503	196/18903	4.54e-21	7.84e-20	2.64e-20	TP53/MMP2/EXT1/EXT2/CTNNB1/FN1/MMP9/SOX2/SETD2/POU5F1/MAPK7/WNT5A/SMAD2/ITGB1/LEF1/BMP7/DUSP1/FGFR2/DKK1/SMAD4/PRKAR1A/WNK1/SNAI1/KLF4/EPHA2/IL10/ITGA2/ITGAV/LRP5/SMAD1/MAP2K1/SFRP2/HMGA2/FRS2/ETS2/FOXF1/FOXC2/GPI/MMP14/SFRP1/BMP4/BMPR2/AMOT/APLNR/EYA2/FOXC1/KDM6B/GJA1/HNF4A/ITGA3/ITGA4/ITGA5/ITGB2/ITGB3/SMAD3/MMP8/NF2/TGIF2/TXNRD1/WLS/WNT5B/AXIN1/FZD7/SOX7/WNT3A/ADIPOQ/VTN/IL1RN/PHLDB1/NOG/ITGB4…	94
GO:0002700	GO:0002700	regulation of production of molecular mediator of immune response	91/3503	187/18903	5.47e-21	9.42e-20	3.17e-20	SIRT1/EPHB2/IL1B/IL6/TGFB1/TNF/KIT/TWIST1/WNT5A/LILRB1/TGFB2/ATG5/IL2/IL10/SMAD7/TRAF6/IL33/GPI/HLA-A/KLK3/MIF/P2RX7/TLR4/NSD2/XBP1/FZD5/CD86/CD36/MALT1/GATA3/RABGEF1/HMOX1/IL1R1/IL17A/IL18/MSH2/MYD88/FOXP3/PGC/PLCG2/TLR9/AXL/B2M/SPHK2/IL21/BCL6/SYK/MAP3K7/BTK/TFRC/TP53BP1/CCR2/ATAD5/IL18R1/CD28/CD40/CD74/CD81/PHB1/ACP5/MLH1/PTPRC/IFNB1/CD40LG/DDX21/IFNA2/DDX1/TREX1/TGFB3/IL17F/PHB2/EXOSC3/IL4R/M…	91
GO:0043254	GO:0043254	regulation of protein-containing complex assembly	156/3503	410/18903	6e-21	1.03e-19	3.46e-20	TP53/RB1/MET/VEGFA/ESR1/MTOR/GSK3B/HMGB1/STMN1/TGFB1/TNF/SOX9/PARP1/HSP90AA1/RAC1/HSPA5/RAF1/CLU/MMP3/MSN/ATM/BAX/CDKN1B/DKK1/HSF1/MMP1/SRC/VCP/HES1/IFNG/RHOA/SOST/NR1H2/HDAC6/BCL2L11/ARPC1A/FERMT2/PRRT2/CRYAB/CSF3/EP300/H3-3A/H3-3B/BIRC2/LGALS3/MECP2/FBLIM1/EIF2AK2/RDX/FSCN1/TLR4/SUMO1/WNT10B/LATS1/CD36/CDH5/CORO1A/TPPP2/CSF2/DAB2IP/DDX3X/ABCA1/CTTN/FLII/COTL1/GFAP/GIT1/GSN/IAPP/ARL2/MYD88/PFN2/…	156
GO:0071241	GO:0071241	cellular response to inorganic substance	104/3503	229/18903	6.64e-21	1.14e-19	3.82e-20	EGFR/AKT1/KCNH1/JUN/EIF2S1/ATRX/CRK/FOS/MMP9/MAPK1/MAPK3/PTGS2/MAPK8/BECN1/PARP1/WNT5A/FOXO1/HSPA5/MMP3/SERPINF1/ABCB6/CDKN1B/CREB1/ECT2/HSF1/ATF4/SYT1/CDK2/EDN1/RAD51/BMP6/CEBPA/DAXX/DPEP1/FOSB/JUNB/JUND/MT2A/NFE2L2/PRKN/SUMO1/CALR/CFLAR/CCNA2/CDH1/CYBB/DLG2/ENDOG/FBP1/ALOX5AP/CLIC4/STK39/HMOX1/HNRNPD/AQP1/PLCG2/TLR9/PRKAA1/PRKAA2/B2M/SLC1A1/SNCA/BNIP3/SOD1/BRAF/TH/HVCN1/RASAL1/CPNE1/SYT7/EIF2AK…	104
GO:0043280	GO:0043280	positive regulation of cysteine-type endopeptidase activity involved in apoptotic process	70/3503	125/18903	7.38e-21	1.26e-19	4.24e-20	MYC/SIRT1/CCN2/HMGB1/TNF/TNFSF10/CCN1/FAS/CASP9/PPARG/BAX/CASP8/HSF1/JAK2/VCP/F3/SENP1/RHOA/MAP3K5/BCL2L11/FASLG/BLID/PML/DIABLO/S100A9/CASP1/CFLAR/PDCD5/MALT1/EGLN3/COL4A3/CTSD/DAPK1/DDX3X/F2R/GSN/APAF1/SMAD3/NGFR/NDUFA13/ROBO1/RPS3/S100A8/SLC1A1/SLC22A2/SNCA/SYK/MUL1/SOX7/CRADD/WNT3A/EIF2AK3/BBC3/CYCS/AIFM1/HSPD1/PMAIP1/BID/ATP2A3/BAD/RPS27L/CASP2/LGALS9/TNFSF15/GPER1/PDCD2/CASP10/BAK1/BCAP31/N…	70
GO:0045739	GO:0045739	positive regulation of DNA repair	71/3503	128/18903	8.18e-21	1.39e-19	4.68e-20	EGFR/SIRT1/FOXM1/HMGB1/PCNA/ACTB/PARP1/SIRT6/BRD7/H2AX/MGMT/PRKCG/MMS19/USP1/YY1/ACTR2/KAT5/HELQ/DHX9/EYA2/FUS/MBTD1/WRAP53/KDM4D/PRKDC/WDR48/RPS3/BRCA1/XRCC1/ARID1A/ACTL6A/RUVBL1/SMARCB1/ERCC6/RBBP8/DDX11/SMARCA4/SMARCA2/RNF168/PIAS4/POGZ/BCL7A/RNF8/SMARCD1/UBE2N/SMARCC2/SMARCE1/SMARCC1/TRRAP/ABRAXAS1/HDGFL2/RUVBL2/TRIM28/UBE2V2/YEATS4/EP400/SHLD2/SHLD1/SHLD3/PBRM1/ARID1B/SMARCD2/DPF2/UIMC1/DMAP…	71
GO:0006475	GO:0006475	internal protein amino acid acetylation	91/3503	188/18903	8.7e-21	1.48e-19	4.97e-20	SIRT1/BMI1/BRCA2/ACTB/TWIST1/CHEK1/LEF1/LIF/SMAD4/ATG5/CTBP1/ING4/PPARGC1A/ATF2/EP300/NOC2L/BRD7/MECP2/PAX6/SNAI2/ING5/HAT1/CLOCK/KAT5/CTCF/CREBBP/USP22/SF3B1/GATA3/KMT2A/NOS1/FOXP3/MBTD1/SPHK2/SNCA/BRCA1/MAP3K7/DEK/BAG6/NCOA3/NAA10/ACTL6A/RUVBL1/KAT2B/MYOCD/SMARCB1/MYOD1/GATA2/ERCC6/MUC1/EID1/DDX21/NCOA1/TAF1/SPI1/NFYA/DR1/PARK7/YEATS2/KAT7/TRRAP/MYBBP1A/KAT2A/SIN3A/SET/RUVBL2/YEATS4/EP400/SGF29…	91
GO:0008406	GO:0008406	gonad development	105/3503	233/18903	8.87e-21	1.5e-19	5.06e-20	MMP2/VEGFA/SIRT1/WT1/BRCA2/CITED2/ATRX/ERCC1/ESR1/CCND1/BCL2/CASP3/TNFSF10/SOX9/KIT/WNT5A/HSPA5/FOXO3/ATM/BAX/IDH1/IL1A/KDR/SMAD4/SRC/TGFB2/HOXA9/AR/PDGFA/PDGFRB/SFRP2/TGFBR1/BCL2L11/CEBPB/CYP19A1/ATN1/GFRA1/H3-3A/H3-3B/ING2/MMP14/NTRK1/PDGFRA/SFRP1/TCF21/COL9A3/FOXC1/GATA1/GATA3/NUPR1/MSH2/NUDT1/TLR9/RETN/WDR48/RAB13/RARA/REN/BCL2L2/SDC1/SOD1/WNT2B/SLIT2/ADAMTS1/PGR/PATZ1/BRIP1/BCL2L1/KITLG/ARID…	105
GO:0034101	GO:0034101	erythrocyte homeostasis	74/3503	137/18903	1.03e-20	1.74e-19	5.85e-20	RB1/VEGFA/CITED2/RPS19/MAPK14/ERCC2/HIF1A/STAT3/CASP3/KIT/CDK6/EPAS1/FOXO3/JAK2/KLF2/GPI/PRDX1/ZBTB7A/BMP4/BAP1/IKZF1/ETS1/GATA1/GATA3/HMOX1/HOXA5/PRMT1/KCNQ1/P4HTM/MED1/AXL/PRKDC/B2M/RHAG/BCL6/STAT1/TAL1/TGFBR3/ISG15/RPS24/RPS17/ID2/ARID4A/GATA2/MYB/EPO/SRF/RPS6/STAT5B/HSPA1A/KLF1/SPI1/RPS14/FLVCR1/MAFB/TRIM10/JMJD6/ATP5IF1/HSPA9/G6PD/HMGB2/TRIM58/KAT7/HIPK2/SP3/SMAD5/ZFP36L1/SLC25A5/RCOR1/INHBA…	74
GO:1903050	GO:1903050	regulation of proteolysis involved in protein catabolic process	103/3503	227/18903	1.11e-20	1.87e-19	6.29e-20	AKT1/MDM2/EGF/RNF19A/GSK3B/PLK1/PTEN/PTK2/CLU/CDC20/SIRT6/VCP/CAV1/CDK2/FHIT/SMAD7/FBXW7/AURKA/WNT1/IL33/CEBPA/LAMP3/NFE2L2/PRKN/PML/PRKCG/PSMC2/SUMO1/WNT10B/AXIN2/NKD2/LATS1/DAB2IP/DAB2/EFNA1/NUPR1/PKD1/TREM2/ANKIB1/PSMD10/XPO1/USP7/BAG6/USP9X/AXIN1/CBFA2T3/EIF3H/RPL11/RPL5/RPS7/KEAP1/PTK2B/SHH/SUFU/MAPK9/CCAR2/HSP90AB1/SOCS5/RBX1/HSPA1A/TAF1/CSNK1A1/UBQLN2/FBXO22/PSEN1/CSNK2A1/ATP5IF1/DVL1/PLK3…	103
GO:0019216	GO:0019216	regulation of lipid metabolic process	138/3503	347/18903	1.12e-20	1.88e-19	6.32e-20	AKT1/SIRT1/CDK4/MTOR/IGF1R/IL1B/PIK3CG/PTGS2/PTK2/BMP2/TGFB1/TNF/FGF2/SOX9/CCN1/KIT/NR3C1/TWIST1/PPARG/CREB1/AKT2/FGFR3/IDH1/IL1A/IRS1/SIRT6/SNAI1/SRC/TAFAZZIN/CAV1/ADM/EGR1/FLT1/ALK/DKK3/IFNG/NFKB1/PDGFA/PDGFRB/FBXW7/BMP6/NR1H2/PPARGC1A/AADAC/FGF1/GAL/PDGFB/PDGFRA/PDK1/SNAI2/TBL1XR1/SPHK1/NR1H3/NCOA2/KAT5/SORBS1/DAB2IP/CYP27B1/DAB2/FGFR4/FGR/ATG14/ANXA1/HNF4A/HTR2A/APOD/IGFBP7/PDK4/PLCG2/TREM2/L…	138
GO:0060249	GO:0060249	anatomical structure homeostasis	134/3503	333/18903	1.19e-20	2e-19	6.73e-20	RB1/VEGFA/TNFRSF11A/LOX/EXT1/YAP1/CCN2/CTNNB1/HIF1A/IL6/TNFRSF11B/PTH/PTGS2/BCL2/ACTB/BGLAP/SPP1/TNFSF11/PROM1/PTH1R/SOX9/ALB/NOTCH1/SLC2A1/CXADR/EPAS1/XIAP/ITGB1/BAX/ALDH1A1/KDR/KRAS/SRC/CAV1/HSPB1/PECAM1/RPE65/TRAF6/WWTR1/MUC4/P2RX7/PRDX1/PRKN/PRKCA/CX3CL1/STK11/TLR4/POTEF/BAP1/RAB3D/AKT3/CDH3/CDH5/CORO1A/STRAP/TPP1/COL3A1/COMP/CSF1R/CTSK/ADRB2/DMD/F2R/ALDOA/FOXC1/GATA1/GJA1/STK39/HOXA13/IAPP/T…	134
GO:2000377	GO:2000377	regulation of reactive oxygen species metabolic process	78/3503	149/18903	1.2e-20	2.01e-19	6.76e-20	TP53/GSTP1/DHFR/PRDX2/CDKN1A/MAPK14/FOXM1/HIF1A/BCL2/TGFB1/TNF/BECN1/RAC1/THBS1/FOXO1/FOXO3/MMP3/BMP7/RIPK1/ATG5/CRP/RHOA/PDGFRB/RAC2/HDAC6/RIPK3/CRYAB/GADD45A/AGTR1/FPR2/ALOX5/HK2/BIRC2/NFE2L2/PRKN/PDGFB/TLR4/CFLAR/CD36/AKR1C1/AGT/AATF/ITGAM/ITGB2/ARG2/MMP8/PLCG2/SPHK2/BCR/SLC18A2/SNCA/BNIP3/SOD1/BRCA1/SYK/ZC3H12A/HVCN1/ACP5/PTK2B/LEP/SOD2/PRKCD/EIF6/PPARA/TYROBP/GRIN1/TGFBR2/G6PD/CLCN3/PARK7/IN…	78
GO:0043123	GO:0043123	positive regulation of I-kappaB kinase/NF-kappaB signaling	91/3503	189/18903	1.38e-20	2.29e-19	7.72e-20	BRD4/CTNNB1/IL1B/S100A4/TNF/TNFSF11/TNFSF10/MTDH/RELA/CASP8/TRIM13/ECT2/IL1A/RIPK1/TNFRSF10B/PLK2/NUP62/RHOA/LGALS1/TRIM27/TRAF6/TRIM14/EDA/LPAR1/BIRC2/BIRC3/FASLG/PRKN/PRKCB/CX3CL1/TLR4/UBE2I/CASP1/CFLAR/CD36/TFG/UBD/MALT1/EEF1D/F2R/GAPDH/GJA1/TBK1/HLA-DRB1/HMOX1/MYD88/TLR9/TERF2IP/S100A12/S100B/SLC20A1/TRIM21/MAP3K7/TFRC/TNFRSF1A/MUL1/WLS/TRADD/FADD/ADIPOQ/CD40/CD74/TICAM2/UBE2V1/IKBKB/ABL1/CHU…	91
GO:0007204	GO:0007204	positive regulation of cytosolic calcium ion concentration	96/3503	205/18903	1.46e-20	2.43e-19	8.17e-20	ESR1/HMGB1/PIK3CG/BCL2/CXCR4/ACKR3/BAX/JAK2/KISS1/CAV1/ADM/EDN1/IL2/ITGAV/TRPV1/CDK5/AGTR1/LPAR1/FPR2/CXCR3/CXCR1/CXCR2/OXTR/P2RX5/P2RX7/PDGFRA/PML/SPINK1/CD36/CD24/CXCR6/CCR5/AGT/S1PR3/EDNRA/EDNRB/F2R/LPAR3/GATA1/FFAR1/GRM1/HTR2A/IAPP/FFAR4/LRP6/NOS1/OXT/PKD1/PTGER1/TAC1/TACR1/CCR2/CALCR/F2RL3/LPAR2/CALCA/CNR1/BDKRB1/GATA2/KNG1/PTK2B/ABL1/EPO/CCR7/SAA1/LPAR6/BDKRB2/CXCR5/CXCL13/ACKR2/GRIN1/PLA2G…	96
GO:0018393	GO:0018393	internal peptidyl-lysine acetylation	90/3503	186/18903	1.46e-20	2.43e-19	8.17e-20	SIRT1/BMI1/BRCA2/ACTB/TWIST1/CHEK1/LEF1/LIF/SMAD4/ATG5/CTBP1/ING4/PPARGC1A/ATF2/EP300/NOC2L/BRD7/MECP2/PAX6/SNAI2/ING5/HAT1/CLOCK/KAT5/CTCF/CREBBP/USP22/SF3B1/GATA3/KMT2A/NOS1/FOXP3/MBTD1/SPHK2/SNCA/BRCA1/MAP3K7/DEK/BAG6/NCOA3/ACTL6A/RUVBL1/KAT2B/MYOCD/SMARCB1/MYOD1/GATA2/ERCC6/MUC1/EID1/DDX21/NCOA1/TAF1/SPI1/NFYA/DR1/PARK7/YEATS2/KAT7/TRRAP/MYBBP1A/KAT2A/SIN3A/SET/RUVBL2/YEATS4/EP400/SGF29/HCFC1…	90
GO:0007599	GO:0007599	hemostasis	104/3503	231/18903	1.48e-20	2.45e-19	8.25e-20	PRDX2/MAPK14/EPHB2/FN1/IL6/PIK3CA/PIK3CB/PIK3CG/ACTB/ANXA5/THBS1/PDPN/JAK2/SRC/VWF/CAV1/EDN1/F3/ANXA2/HSPB1/ITGA2/SERPINE1/PDGFA/FLI1/SLC7A11/GPI/ILK/NFE2L2/PDGFB/PDGFRA/PLA2G4A/PLAU/PRKCA/TLR4/CD36/MYL9/HPSE/EMILIN1/COL3A1/COMP/F2R/F8/MMRN1/GATA1/HNF4A/ITGB3/PF4/SERPINE2/PLAT/PLAUR/PLCG2/PLG/AXL/PROS1/PTPN6/RAP2B/SYK/FERMT3/DGKZ/WNT3A/F2RL3/CD40/GNAS/MYL12A/CD34/VTN/KNG1/FAP/SHH/CD9/CD40LG/SRF/P…	104
GO:0034502	GO:0034502	protein localization to chromosome	66/3503	115/18903	1.56e-20	2.58e-19	8.67e-20	RB1/EZH2/ZW10/BRCA2/ATRX/ESR1/PLK1/SETD2/AURKB/TNKS/SIRT6/VCP/GNL3/TERT/CDK1/CDK9/NDC80/CTCF/CDCA5/TPP1/H4C1/H4C11/H4C12/H4C13/H4C14/H4C15/H4C2/H4C3/H4C4/H4C5/H4C6/H4C8/H4C9/DKC1/POT1/TINF2/MTBP/MSH2/TERF2IP/ATR/WRAP53/RAD21/TERF1/TERF2/VRK1/XRCC5/TNKS2/BUB3/RPA1/TTK/H1-5/SPI1/ESCO2/CENPA/MCM8/ACD/RPA2/RUVBL2/MACROH2A1/SGF29/NIPBL/NABP2/MACROH2A2/BUB1B/PARP3/SMC5	66
GO:0032102	GO:0032102	negative regulation of response to external stimulus	162/3503	436/18903	1.71e-20	2.81e-19	9.46e-20	RB1/GSTP1/PRDX2/RPS19/CRK/MAPK14/IGF1/PTEN/SPP1/TNF/FGF2/PARP1/NOTCH1/MAPK7/SEMA6A/THBS1/WNT5A/MICA/SERPINF1/PPARG/LILRB1/DUSP1/CCL2/SRC/HAVCR2/KLF4/ATG5/KLRK1/PLK2/EDN1/ANXA2/HGF/IL2/IL10/NFKB1/SERPINE1/PDGFA/NR1H2/CYP19A1/FOXF1/FPR2/ALOX5/HLA-A/IL2RA/MDK/MICB/MIF/NPY/CCN3/PDGFB/PDGFRA/PLAU/CX3CL1/UCN/NRP1/CDH5/NR1H3/SEMA3A/SEMA4D/CD109/CYLD/DPP4/FGR/MMRN1/GATA3/GREM1/GFER/RABGEF1/METRNL/ANGPT2/…	162
GO:2000779	GO:2000779	regulation of double-strand break repair	73/3503	135/18903	1.72e-20	2.83e-19	9.52e-20	FOXM1/ACTB/SETD2/PARP1/TWIST1/CHEK1/HSF1/SIRT6/RAD51/HMGA2/RECQL5/BRD7/MGMT/SIRT7/PML/MMS19/NSD2/ACTR2/KAT5/HELQ/FUS/POT1/RTEL1/TERF2IP/ATR/MBTD1/WRAP53/KDM4D/PRKDC/WDR48/TP53BP1/DEK/ARID1A/ACTL6A/RUVBL1/RMI2/SMARCB1/ERCC6/RBBP8/DDX11/SMARCA4/SMARCA2/KDM1A/PIAS4/FBH1/POGZ/BCL7A/RPA2/SMARCD1/UBE2N/SMARCC2/SMARCE1/SMARCC1/TRRAP/HDGFL2/RUVBL2/UBE2V2/YEATS4/EP400/HELB/SHLD2/SHLD1/SHLD3/PBRM1/ARID1B/S…	73
GO:0010717	GO:0010717	regulation of epithelial to mesenchymal transition	63/3503	107/18903	1.82e-20	2.99e-19	1e-19	EZH2/CTNNB1/MTOR/IL1B/IL6/PTEN/PTK2/BMP2/TBX5/TGFB1/NOTCH1/TWIST1/SMAD2/LEF1/BMP7/PDPN/COL1A1/SMAD4/SNAI1/TGFB2/JAG1/HDAC2/FOXA1/SMAD7/SFRP2/TGFBR1/SPRY2/FERMT2/WWTR1/MDK/SFRP1/BMP4/AXIN2/DAB2IP/DAB2/EFNA1/ENG/FOXC1/GATA3/GREM1/SMAD3/OVOL2/TGFB1I1/TIAM1/ALX1/BAMBI/PHLDB1/NOG/BMP5/SPRED2/TGFB3/LOXL2/EPHA3/NKX2-1/SPRY1/TGFBR2/EPHA4/PPP2CA/CLASP1/APLF/ADIPOR1/ACVR1/USF3	63
GO:0001889	GO:0001889	liver development	75/3503	141/18903	1.9e-20	3.11e-19	1.05e-19	EZH2/MET/JUN/CITED2/IL6/PCNA/PIK3CA/CCND1/TNF/SOX9/TGFA/NOTCH1/GLI1/RELA/CDKN2B/FRZB/HGF/HES1/IL10/ITGA2/FBXW7/AURKA/WNT1/CEBPA/CEBPB/ATF2/FGF1/FPGS/IGF2R/MDK/ASS1/NOTCH2/PTN/TYMS/XBP1/CFLAR/ELK1/CADM1/GFER/GLI3/ANXA1/HMOX1/HNF4A/HNRNPD/SMAD3/MPST/PCK2/PKD1/MED1/PTCH1/RARA/HNF1A/TGFBR3/WNT3A/RB1CC1/VTN/SMARCB1/NF1/SOD2/ADA/CEACAM1/IHH/WNT4/CLDN1/PRMT5/PROX1/SP3/CSNK2A2/SRD5A1/CYP1A1/UCP2/PTPN3/SL…	75
GO:0061008	GO:0061008	hepaticobiliary system development	76/3503	144/18903	1.97e-20	3.21e-19	1.08e-19	EZH2/MET/JUN/CITED2/IL6/PCNA/PIK3CA/CCND1/TNF/SOX9/TGFA/NOTCH1/GLI1/RELA/CDKN2B/FRZB/HGF/HES1/IL10/ITGA2/FBXW7/AURKA/WNT1/CEBPA/CEBPB/ATF2/FGF1/FPGS/IGF2R/MDK/ASS1/NOTCH2/PTN/TYMS/XBP1/CFLAR/ELK1/CADM1/GFER/GLI3/ANXA1/HMOX1/HNF4A/HNRNPD/SMAD3/MPST/PCK2/PKD1/MED1/PTCH1/RARA/HNF1A/TGFBR3/WNT3A/RB1CC1/VTN/SMARCB1/NF1/SOD2/ADA/CEACAM1/IHH/WNT4/CLDN1/PRMT5/PROX1/SP3/CSNK2A2/SRD5A1/CYP1A1/UCP2/PTPN3/SL…	76
GO:0072089	GO:0072089	stem cell proliferation	69/3503	124/18903	2.27e-20	3.68e-19	1.24e-19	TP53/RUNX2/BRCA2/NFIB/YAP1/CTNNB1/ERCC2/ABCB1/FGF2/SOX9/NOTCH1/WNT5A/KDR/SIRT6/TP63/CCNE1/PIM1/SFRP2/TERT/WNT1/HMGA2/CEBPA/NES/FERMT2/RBPJ/SOX18/EIF2AK2/SNAI2/VEGFC/WNT7B/WNT10B/AXIN2/ZNRF3/CDKN2C/CD109/GJA1/GLI3/NF2/FERMT1/PTCH1/OVOL2/WNT2B/XRCC5/RUNX1/CD34/KITLG/PTPRC/SHH/NF1/KDM1A/THPO/BYSL/ETV6/MECOM/DGCR8/TGFBR2/WNT11/HMGB2/PDCD2/KAT7/SART3/ZFP36L1/LTBP3/NANOG/IRS2/SFN/CITED1/HNRNPU/IFT20	69
GO:0001704	GO:0001704	formation of primary germ layer	70/3503	127/18903	2.49e-20	4.04e-19	1.36e-19	MMP2/EXT2/CTNNB1/FN1/MMP9/SOX2/SETD2/POU5F1/WNT5A/SMAD2/ITGB1/LEF1/BMP7/DUSP1/FGFR2/DKK1/PRKAR1A/SNAI1/KLF4/EPHA2/ITGA2/ITGAV/SMAD1/MAP2K1/SFRP2/HMGA2/ETS2/FOXF1/FOXC2/GPI/MMP14/BMP4/BMPR2/EYA2/FOXC1/KDM6B/GJA1/ITGA3/ITGA4/ITGA5/ITGB2/ITGB3/SMAD3/MMP8/NF2/TXNRD1/WLS/AXIN1/FZD7/SOX7/WNT3A/VTN/NOG/ITGB4/SRF/ITGB5/COL6A1/ITGA7/CDC73/WNT11/HOXA11/TBXT/NANOG/PRKACA/COL5A2/GRB2/MACROH2A1/BMPR1A/ACVR1/I…	70
GO:0042542	GO:0042542	response to hydrogen peroxide	71/3503	130/18903	2.7e-20	4.36e-19	1.47e-19	EZH2/MET/MMP2/SIRT1/CRK/APEX1/IL6/PCNA/BCL2/CASP3/BECN1/MAPK7/FOXO3/FOXP1/RELA/COL1A1/ECT2/HSF1/SRC/RIPK1/EDN1/HDAC2/HGF/IL10/MAP3K5/PDGFRB/CDK1/HDAC6/KLF2/RIPK3/CRYAB/NFE2L2/CAT/ADAM9/SPHK1/TXNIP/ENDOG/KDM6B/ANXA1/HMOX1/AQP1/AREG/RHOB/PAWR/PRKAA1/AXL/RPS3/SDC1/BNIP3/SOD1/STAT1/FOSL1/AIFM1/PTK2B/ABL1/SOD2/BAD/PRKCD/KCNA5/MAP1LC3A/PDE8A/TXN/PARK7/TRAP1/UBE3A/NQO1/SMPD3/BAK1/CAPN2/HBB/PRDX3	71
GO:0009267	GO:0009267	cellular response to starvation	86/3503	175/18903	2.9e-20	4.68e-19	1.57e-19	TP53/WRN/SIRT1/TNFRSF11A/EIF2S1/CDKN1A/FOS/MTOR/IGF1R/MAPK1/MAPK3/BCL2/BGLAP/FAS/MAPK8/BECN1/ALB/SLC2A1/FOXO1/HSPA5/FOXO3/ATF4/ATG5/SP7/MAP3K5/SP1/XPR1/ATG7/ATF2/ATF3/NFE2L2/EIF2AK2/SFRP1/BMPR2/XBP1/MAP1LC3B/KAT5/NPRL2/CTSK/ATG14/GLUL/IFI16/FADS1/PDK4/KRT20/PRKAA1/PRKAA2/SREBF1/WNT2B/TFEB/ZC3H12A/PPM1D/EIF2AK3/MYOD1/PMAIP1/COMT/SUV39H1/KLF10/UPP1/GAS6/FBXO22/SESN2/MAP1LC3A/PPARA/WIPI1/HNRNPA1/WNT…	86
GO:0072009	GO:0072009	nephron epithelium development	66/3503	116/18903	2.97e-20	4.79e-19	1.61e-19	MYC/VEGFA/WT1/EXT1/YAP1/CTNNB1/BCL2/BMP2/PROM1/FGF2/SOX9/NOTCH1/LIF/SMAD4/SIX1/JAG1/HES1/PECAM1/WNT1/IRX2/FGF1/FOXC2/WWTR1/HOXB7/ILK/NOTCH2/BMP4/TCF21/WNT7B/CD24/ASXL1/AGT/EDNRA/EDNRB/FOXC1/FOXD1/GATA3/GREM1/GLI3/DLL1/AQP1/TACSTD2/PKD1/KIF26B/LGR4/PTCH1/SMO/STAT1/WNT6/WNT2B/IRX1/ADIPOQ/CD34/NPNT/SHH/NOG/MTSS1/CTNNBIP1/WNT4/WNT11/HOXA11/PODXL/IQGAP1/DLG1/ADAMTS16/CITED1	66
GO:1901991	GO:1901991	negative regulation of mitotic cell cycle phase transition	92/3503	194/18903	3.15e-20	5.05e-19	1.7e-19	TP53/CHEK2/RB1/EZH2/ZW10/MDM2/CDKN1A/PLK1/PTEN/CCND1/BCL2/AURKB/CHEK1/ATM/CDC20/CDKN1B/DUSP1/CCL2/CCNB1/KLF4/CDK2/CDKN2B/PLK2/APC/MAD2L1/WEE1/XRCC3/CDK1/NDC80/SPC24/BRD7/PML/CCNG1/GPNMB/TOPBP1/FOXN3/PRAP1/BIRC5/TRIAP1/CDCA8/PRKDC/BARD1/RAD21/BRCA1/BUB1/TPR/NUF2/CRADD/BUB3/CDC6/RPL26/RBL2/AVEN/CTDSP2/BLM/RBL1/MRE11/MUC1/RBBP8/NBN/TTK/RPS27L/CASP2/TREX1/FOXO4/CDC73/PLK3/GTSE1/USP47/DTL/MAD1L1/RPA2/…	92
GO:0051783	GO:0051783	regulation of nuclear division	76/3503	145/18903	3.4e-20	5.44e-19	1.83e-19	RB1/ZW10/EGF/IGF1/IL1B/PLK1/TNF/TGFA/WNT5A/AURKB/IGF2/CHEK1/ATM/BMP7/CDC20/DUSP1/IL1A/LIF/MKI67/CCNB1/EDN1/NUP62/APC/LRP5/MAD2L1/PDGFRB/AURKA/XRCC3/NDC80/SPC24/PDGFB/BMP4/CALR/SPHK1/PRAP1/MTBP/HOXA13/BIRC5/MSX2/CDCA8/PDXP/RAD21/BUB1/TPR/NUF2/CAV2/BUB3/CD28/ESPL1/CDC27/CDC42/PLCB1/TTK/PIN1/PDE3A/BTC/WNT4/PRMT5/FBXW5/MAD1L1/INS/NEK2/INSR/CDC25C/SMPD3/EDN3/AURKAIP1/CDK5RAP2/CUL7/FZR1/RCC1/CUL9/PKMYT…	76
GO:0045471	GO:0045471	response to ethanol	70/3503	128/18903	4.51e-20	7.2e-19	2.42e-19	TNFRSF11A/FOS/IGF1R/PTH/CCND1/BGLAP/TNF/CASP8/FGFR2/HDAC2/IL2/RHOA/CDK1/CSF3/BIRC2/MGMT/SPINK1/TYMS/CAT/TP53INP1/ACTR2/CTSK/CYBB/GATA3/MYD88/SDF4/PRKAA1/RARA/RPS6KB1/S100A8/SLC2A4/SOD1/SREBF1/TACR1/TH/VCAM1/NR0B2/CD14/ADIPOQ/RPL15/CNR1/PENK/PTK2B/LEP/SOD2/CBL/BAD/RPL10A/RPS4X/PPARA/ST6GAL1/GRIN2A/GRIN1/RGS4/G6PD/CLDN1/GRIN3A/POLB/ABCB11/EHMT2/CCL7/NQO1/ADCYAP1R1/BAK1/DNMT3A/PRKCE/IL13/DMAP1/GRIN2…	70
GO:2000058	GO:2000058	regulation of ubiquitin-dependent protein catabolic process	84/3503	170/18903	5.11e-20	8.13e-19	2.74e-19	AKT1/MDM2/EGF/RNF19A/GSK3B/PLK1/PTEN/PTK2/CLU/CDC20/SIRT6/VCP/CAV1/CDK2/FHIT/SMAD7/FBXW7/AURKA/WNT1/IL33/CEBPA/NFE2L2/PRKN/PML/SUMO1/WNT10B/AXIN2/NKD2/LATS1/DAB2/ANKIB1/PSMD10/XPO1/USP7/BAG6/USP9X/AXIN1/CBFA2T3/EIF3H/RPL11/RPL5/RPS7/KEAP1/PTK2B/SHH/SUFU/MAPK9/CCAR2/HSP90AB1/SOCS5/RBX1/HSPA1A/TAF1/CSNK1A1/UBQLN2/FBXO22/PSEN1/CSNK2A1/DVL1/PLK3/SMURF1/CAV3/PARK7/RAD23A/HIPK2/CSNK2A2/SMARCC1/STUB1/UB…	84
GO:0050769	GO:0050769	positive regulation of neurogenesis	103/3503	231/18903	5.45e-20	8.66e-19	2.91e-19	VEGFA/CTNNB1/EPHB2/FN1/MTOR/HIF1A/IL1B/IL6/BMP2/TGFB1/TNF/CXCR4/E2F1/FGF2/KIT/NOTCH1/CXCL12/ITGB1/SERPINF1/KRAS/LIF/HDAC2/HES1/IFNG/LIMK1/MAP2K1/TP73/IL33/CDH4/GRM5/HDAC1/CAPRIN1/MDK/MECP2/PAX6/PTN/CX3CL1/BMPR2/STK11/TGM2/VEGFC/NRP1/ACTR2/SEMA4D/CRABP2/EGR2/LPAR3/GFAP/GLI3/L1CAM/LTA/MME/NKX2-2/PAFAH1B1/SERPINE2/PLAG1/PLXNA1/PTPRZ1/ROBO1/BDNF/SMO/BRAF/TIAM1/WNT2/XRCC5/WNT3A/NEURL1/SLIT2/ID2/SHH/SR…	103
GO:0030856	GO:0030856	regulation of epithelial cell differentiation	82/3503	164/18903	5.48e-20	8.7e-19	2.92e-19	EZH2/VEGFA/YAP1/CTNNB1/IL1B/MMP9/CCND1/ROCK1/BMP2/ZEB1/TNF/PROM1/FGF2/SOX9/GDF2/VDR/NOTCH1/BMP7/CDKN1B/IL1A/KRAS/LIF/CAV1/TP63/ROCK2/CDKN2B/JAG1/FRZB/HES1/IFNG/SERPINE1/BMP6/TP73/SPRY2/CEBPB/WWTR1/NME2/PAX6/BMP4/WNT10B/CD24/CDH5/CD109/CYP27B1/DSPP/S1PR3/FOXC1/GATA3/DLL1/AQP3/MSX2/NKX2-2/MED1/PRLR/PTCH1/OVOL2/SMO/STAT1/TNFRSF1A/NCOA3/IKBKB/KEAP1/PLCB1/BAD/STAT5B/CEACAM1/SPRED2/HEY2/ETV4/SPRY1/ID1/…	82
GO:0071706	GO:0071706	tumor necrosis factor superfamily cytokine production	90/3503	189/18903	5.71e-20	9e-19	3.03e-19	GSTP1/AKAP12/EPHB2/CD274/HMGB1/IGF1/IL6/STAT3/THBS1/TWIST1/WNT5A/CLU/FOXP1/LILRB1/IL1A/JAK2/HAVCR2/RIPK1/CD47/HDAC2/HSPB1/IFNG/IL10/TRIM27/IL33/MIF/CX3CL1/TLR4/FZD5/CD86/CD36/GPNMB/CYBB/DHX9/AGER/IL12B/IL17A/ARG2/LPL/MMP8/MYD88/FOXP3/PF4/PLCG2/TLR9/TREM2/POMC/AXL/SPHK2/PTPN6/RARA/CCL3/SYK/BTK/CCR2/ZC3H12A/FADD/CD14/ADIPOQ/CD34/CD2/SPN/ACP5/PTPRC/LEP/ADAM8/TNFRSF8/TREX1/PIK3R1/DICER1/GAS6/IL23A/NR…	90
GO:1903555	GO:1903555	regulation of tumor necrosis factor superfamily cytokine production	90/3503	189/18903	5.71e-20	9e-19	3.03e-19	GSTP1/AKAP12/EPHB2/CD274/HMGB1/IGF1/IL6/STAT3/THBS1/TWIST1/WNT5A/CLU/FOXP1/LILRB1/IL1A/JAK2/HAVCR2/RIPK1/CD47/HDAC2/HSPB1/IFNG/IL10/TRIM27/IL33/MIF/CX3CL1/TLR4/FZD5/CD86/CD36/GPNMB/CYBB/DHX9/AGER/IL12B/IL17A/ARG2/LPL/MMP8/MYD88/FOXP3/PF4/PLCG2/TLR9/TREM2/POMC/AXL/SPHK2/PTPN6/RARA/CCL3/SYK/BTK/CCR2/ZC3H12A/FADD/CD14/ADIPOQ/CD34/CD2/SPN/ACP5/PTPRC/LEP/ADAM8/TNFRSF8/TREX1/PIK3R1/DICER1/GAS6/IL23A/NR…	90
GO:0001894	GO:0001894	tissue homeostasis	116/3503	275/18903	5.79e-20	9.11e-19	3.06e-19	RB1/VEGFA/TNFRSF11A/EXT1/YAP1/CCN2/CTNNB1/IL6/TNFRSF11B/PTH/PTGS2/BCL2/ACTB/BGLAP/SPP1/TNFSF11/PROM1/PTH1R/SOX9/ALB/NOTCH1/SLC2A1/CXADR/EPAS1/XIAP/ITGB1/BAX/ALDH1A1/KDR/KRAS/SRC/HSPB1/PECAM1/RPE65/TRAF6/WWTR1/MUC4/P2RX7/PRDX1/PRKCA/STK11/TLR4/POTEF/BAP1/RAB3D/AKT3/CDH3/CDH5/CORO1A/STRAP/TPP1/COL3A1/COMP/CSF1R/CTSK/ADRB2/DMD/F2R/FOXC1/GATA1/GJA1/STK39/HOXA13/IAPP/TMEM119/IGHG3/IL17A/ITGB3/KMT2A/PD…	116
GO:0030183	GO:0030183	B cell differentiation	78/3503	152/18903	5.87e-20	9.21e-19	3.1e-19	TP53/EZH2/IL6/PIK3CD/BCL2/KIT/MIR17HG/ITGB1/ATM/BAX/IFNA1/IFNA13/IL2/IL10/IL11/LGALS1/DCAF1/HDAC9/HDAC4/KLF6/EP300/IRF8/RBPJ/MMP14/NOTCH2/NTRK1/ZBTB7A/SFRP1/ADAM17/XBP1/YY1/HDAC5/TNFSF13B/MALT1/DLL1/ITGA4/MSH2/PLCG2/TLR9/PRKDC/PTPN6/IL21/BCL6/DCLRE1C/SYK/TCF3/BTK/VCAM1/FZD9/PIK3R3/MS4A1/ID2/CD79A/PTPRC/PTK2B/IFNB1/ABL1/CD40LG/BAD/ADA/STAT5B/IFNA2/SPI1/IL9/PIK3R1/NHEJ1/SP3/ZFP36L1/IL7/BAK1/PAX5/SL…	78
GO:0051897	GO:0051897	positive regulation of protein kinase B signaling	67/3503	120/18903	6.27e-20	9.82e-19	3.3e-19	EGFR/MET/MST1R/EGF/FGFR1/IGF1/IGF1R/PIK3CA/PIK3CB/PIK3CD/PIK3CG/PTK2/TGFB1/TNF/TNFSF11/FGF2/MTDH/HSP90AA1/THBS1/IGF2/IGFBP5/ITGB1/SRC/F3/PDGFA/TGFBR1/GDF15/SPRY2/FERMT2/CHI3L1/CSF3/RET/CX3CL1/HPSE/ENG/GATA3/IAPP/IL18/AXL/MYDGF/CCL3/CALCR/CPNE1/CD28/PHB1/OSM/LEP/ADAM8/HSP90AB1/CCR7/THPO/GAS6/MAZ/RICTOR/TEK/TXN/PARK7/F10/INS/INSR/RTN4/LRP2/P2RY12/ARRB2/F7/NRG1/P2RX4	67
GO:0072163	GO:0072163	mesonephric epithelium development	59/3503	98/18903	6.33e-20	9.86e-19	3.31e-19	MYC/VEGFA/WT1/CTNNB1/BCL2/BMP2/FGF2/SOX9/SMAD2/BMP7/FGFR2/SMAD4/SIX1/HES1/SMAD1/SMAD7/WNT1/FGF1/FOXC2/HOXB7/ILK/RET/SFRP1/BMP4/TCF21/CAT/AGT/FOXC1/FOXD1/GATA3/GREM1/GLI3/ARG2/TACSTD2/SMAD3/PKD1/KIF26B/LGR4/PTCH1/RARA/SDC1/SDC4/SMO/WNT6/WNT2B/SLIT2/NPNT/SHH/NOG/CTNNBIP1/SPRY1/SMAD6/WNT4/WNT11/HOXA11/SMAD5/DLG1/ADAMTS16/CITED1	59
GO:0072164	GO:0072164	mesonephric tubule development	59/3503	98/18903	6.33e-20	9.86e-19	3.31e-19	MYC/VEGFA/WT1/CTNNB1/BCL2/BMP2/FGF2/SOX9/SMAD2/BMP7/FGFR2/SMAD4/SIX1/HES1/SMAD1/SMAD7/WNT1/FGF1/FOXC2/HOXB7/ILK/RET/SFRP1/BMP4/TCF21/CAT/AGT/FOXC1/FOXD1/GATA3/GREM1/GLI3/ARG2/TACSTD2/SMAD3/PKD1/KIF26B/LGR4/PTCH1/RARA/SDC1/SDC4/SMO/WNT6/WNT2B/SLIT2/NPNT/SHH/NOG/CTNNBIP1/SPRY1/SMAD6/WNT4/WNT11/HOXA11/SMAD5/DLG1/ADAMTS16/CITED1	59
GO:0007596	GO:0007596	blood coagulation	101/3503	225/18903	6.9e-20	1.07e-18	3.61e-19	PRDX2/MAPK14/EPHB2/FN1/IL6/PIK3CA/PIK3CB/PIK3CG/ACTB/ANXA5/THBS1/PDPN/JAK2/SRC/VWF/CAV1/EDN1/F3/ANXA2/HSPB1/ITGA2/SERPINE1/PDGFA/SLC7A11/ILK/NFE2L2/PDGFB/PDGFRA/PLA2G4A/PLAU/PRKCA/TLR4/CD36/MYL9/HPSE/EMILIN1/COL3A1/COMP/F2R/F8/MMRN1/GATA1/HNF4A/ITGB3/PF4/SERPINE2/PLAT/PLAUR/PLCG2/PLG/AXL/PROS1/PTPN6/RAP2B/SYK/FERMT3/DGKZ/WNT3A/F2RL3/CD40/GNAS/MYL12A/CD34/VTN/KNG1/FAP/SHH/CD9/CD40LG/SRF/PRKCD/SAA1…	101
GO:0046822	GO:0046822	regulation of nucleocytoplasmic transport	63/3503	109/18903	6.98e-20	1.08e-18	3.64e-19	MAPK14/GSK3B/IL1B/PTGS2/TGFB1/SETD2/HSP90AA1/IFI27/ECT2/JAK2/SIRT6/KHDRBS1/IFNG/CDK1/CDK5/SIRT7/BMP4/SUMO1/CD36/CDH1/DHX9/GLI3/APOD/SMAD3/RAB23/FERMT1/BARD1/SMO/TPR/XPO1/YWHAE/ZC3H12A/LEP/SHH/NF1/SUFU/HSP90AB1/PRKCD/RIOK2/PTPN14/RAN/PIK3R1/GAS6/PSEN1/HYAL2/PTPN11/TXN/PARK7/HDAC3/PRKACA/FLNA/NEDD4/SFN/TRIM28/EMD/RANGAP1/DMAP1/SUPT6H/MDN1/BAG3/UBR5/MX2/XPO4	63
GO:0016573	GO:0016573	histone acetylation	87/3503	180/18903	6.99e-20	1.08e-18	3.64e-19	SIRT1/BMI1/BRCA2/ACTB/TWIST1/CHEK1/LEF1/LIF/SMAD4/ATG5/CTBP1/ING4/PPARGC1A/ATF2/EP300/NOC2L/BRD7/MECP2/PAX6/SNAI2/ING5/HAT1/CLOCK/KAT5/CTCF/CREBBP/USP22/SF3B1/GATA3/KMT2A/NOS1/FOXP3/MBTD1/SPHK2/SNCA/BRCA1/MAP3K7/DEK/NCOA3/ACTL6A/RUVBL1/KAT2B/MYOCD/SMARCB1/MYOD1/GATA2/ERCC6/MUC1/EID1/DDX21/NCOA1/TAF1/SPI1/NFYA/DR1/PARK7/YEATS2/KAT7/TRRAP/MYBBP1A/KAT2A/SIN3A/SET/RUVBL2/YEATS4/EP400/SGF29/HCFC1/ARRB…	87
GO:0072593	GO:0072593	reactive oxygen species metabolic process	104/3503	235/18903	7.1e-20	1.1e-18	3.68e-19	TP53/GSTP1/DHFR/PRDX2/CDKN1A/MAPK14/CCN2/FOXM1/HIF1A/BCL2/TGFB1/TNF/CCN1/BECN1/RAC1/THBS1/FOXO1/FOXO3/MMP3/BMP7/RIPK1/ATG5/CRP/EDN1/RHOA/PDGFRB/RAC2/HDAC6/RIPK3/CRYAB/GADD45A/AGTR1/FPR2/ALOX5/HK2/BIRC2/NFE2L2/P2RX7/PRDX1/PRKN/PDGFB/TLR4/CAT/CFLAR/CD36/CYBB/AKR1C1/AGT/NNT/AATF/ITGAM/ITGB2/ARG2/MMP8/MPO/NOS2/NDUFA13/PDK4/PLCG2/SPHK2/BCR/SLC1A1/SLC18A2/SNCA/BNIP3/SOD1/BRCA1/SYK/ZC3H12A/HVCN1/ACP5/PT…	104
GO:0042113	GO:0042113	B cell activation	137/3503	350/18903	8.23e-20	1.27e-18	4.26e-19	TP53/EZH2/BMI1/CDKN1A/EPHB2/ERCC1/IL6/PIK3CD/PTEN/BCL2/TGFB1/CASP3/CTLA4/KIT/MIR17HG/ITGB1/ATM/LEF1/BAX/CASP8/IFNA1/IFNA13/IL2/IL10/IL11/LGALS1/DCAF1/HDAC9/HDAC4/KLF6/AHR/EP300/MSH6/IRF8/RBPJ/MIF/MMP14/NOTCH2/NTRK1/ZBTB7A/PRKCB/SFRP1/ADAM17/TLR4/NSD2/XBP1/YY1/CD86/HDAC5/TNFSF13B/MALT1/TNFRSF13C/DLL1/IGHG3/ITGA4/MNDA/MSH2/PAWR/FOXP3/PLCG2/TLR9/PRKDC/PRLR/PTPN6/IL21/BCL6/DCLRE1C/SYK/TCF3/BTK/TFRC/T…	137
GO:0003018	GO:0003018	vascular process in circulatory system	114/3503	270/18903	1.11e-19	1.7e-18	5.72e-19	MMP2/VEGFA/EXT1/EXT2/AKAP12/ABCB1/PTGS2/ROCK1/TGFB1/TNF/SLC2A1/SLC19A1/CASR/ABCC1/SRC/CAV1/ATG5/ROCK2/ADM/CRP/EDN1/RHOA/BMP6/ABCC3/ABCG2/KLF2/FERMT2/AGTR1/FOXC2/ARHGAP35/CXCR2/OXTR/SLC1A3/BMPR2/UCN/SLC9A3R1/CD36/CDH5/ABCC5/ABCC4/RAMP2/COMP/ADRB2/AGER/AGT/EDNRA/EDNRB/SLC29A1/F2R/FOXC1/KCNMB4/HTR2A/KCNMA1/LRP1/NOS1/NPPB/P2RY2/ACTA2/SCPEP1/BCR/SLC1A1/SLC2A4/SLC16A1/SLC22A2/SOD1/TACR1/TFRC/SLC38A1/PE…	114
GO:0060840	GO:0060840	artery development	62/3503	107/18903	1.15e-19	1.76e-18	5.91e-19	VEGFA/LOX/FOLR1/CITED2/ADAMTS6/SOX4/NOTCH1/SIX1/TGFB2/JAG1/EDN1/HES1/SMAD7/NOTCH3/PDGFRB/TGFBR1/FOXF1/FOXC2/RBPJ/MDK/BMP4/BMPR2/NRP1/AKT3/COL3A1/COMP/APLNR/EDNRA/EGR2/ENG/FOXC1/HEY1/GLI3/EFEMP2/HOXA13/LRP1/NGFR/ROBO1/TBX2/MYOCD/LEP/SHH/NF1/SUFU/NOG/DDIT3/SRF/EFNB2/HEY2/LOXL1/PDE2A/SMAD6/ACVRL1/WNT11/PROX1/LRP2/CNTRL/LDLR/BMPR1A/PRDM1/NKX3-1/MYLK	62
GO:0031396	GO:0031396	regulation of protein ubiquitination	96/3503	210/18903	1.2e-19	1.83e-18	6.17e-19	SQSTM1/AKT1/BMI1/TOPORS/PLK1/PTEN/AIMP2/SOX4/HSP90AA1/HSPA5/XIAP/SKP2/CDC20/CAV1/ATG5/LIMK1/MAD2L1/SMAD7/FBXW7/TGFBR1/TRAF6/CDK5/SPRY2/DAXX/SASH1/BIRC2/BIRC3/PRKN/SIRT7/PRKCG/PTTG1IP/BIRC7/SPHK1/MTA1/HUWE1/MALT1/CRY1/UBXN2A/DDX3X/MTBP/NPM1/PSMD10/WDR48/FANCM/SENP2/RPS3/BRCA1/AXIN1/RASSF5/PER2/BUB3/ISG15/UBE2V1/RPL11/RPL5/RPS20/RPS7/ABL1/MAPK9/KDM1A/HSP90AB1/RBX1/PIN1/HSPA1A/TAF1/RPS2/RPS15/RPL37/…	96
GO:0050817	GO:0050817	coagulation	102/3503	230/18903	1.34e-19	2.04e-18	6.86e-19	PRDX2/MAPK14/EPHB2/FN1/IL6/PIK3CA/PIK3CB/PIK3CG/ACTB/ANXA5/THBS1/PDPN/JAK2/SRC/VWF/CAV1/EDN1/F3/ANXA2/HSPB1/ITGA2/SERPINE1/PDGFA/SLC7A11/ILK/NFE2L2/PDGFB/PDGFRA/PLA2G4A/PLAU/PRKCA/TLR4/CD36/MYL9/HPSE/EMILIN1/COL3A1/COMP/F2R/F8/MMRN1/GATA1/HNF4A/ITGB3/PF4/SERPINE2/PLAT/PLAUR/PLCG2/PLG/AXL/PROS1/PTPN6/RAP2B/SYK/FERMT3/DGKZ/WNT3A/F2RL3/CD40/GNAS/MYL12A/CD34/VTN/KNG1/FAP/SHH/CD9/CD40LG/SRF/PRKCD/SAA1…	102
GO:0033273	GO:0033273	response to vitamin	54/3503	86/18903	1.48e-19	2.26e-18	7.6e-19	RUNX2/FOLR1/IGF1R/PTH/PTGS2/CCND1/BGLAP/SPP1/VDR/BECN1/CASR/BMP7/COL1A1/IL1A/ITGA2/PIM1/POSTN/MGMT/MTHFR/SFRP1/SNAI2/TYMS/CAT/CDKN2D/CYP27B1/FOLR2/ALPL/AQP3/IL15/CXCL10/PHEX/MED1/BCHE/RARA/KYNU/BRIP1/PENK/LEP/EPO/CYP24A1/SOD2/RXRA/STC2/GAS6/FGF23/SLC34A1/PPARD/SNW1/STC1/DNMT3A/CYP1A1/MN1/TYR/F7	54
GO:1902850	GO:1902850	microtubule cytoskeleton organization involved in mitosis	81/3503	163/18903	1.51e-19	2.28e-18	7.68e-19	CHEK2/ZW10/FBXW11/POLDIP2/STMN1/PLK1/SETD2/FSD1/AURKB/DCTN6/TNKS/ITGB1/CDC20/VCP/CCNB1/PLK2/NUP62/RHOA/MAD2L1/PTPA/AURKA/SPRY2/NDC80/TACC3/MECP2/PAX6/KAT5/DCTN2/STAG2/GJA1/BIRC5/KIF11/PAFAH1B1/PKD1/CDCA8/TPR/NUF2/ESPL1/KIF2A/TTK/HSPA1A/SBDS/KIF4A/KIF3B/CENPA/RAN/CLTC/MYBL2/CENPE/SPRY1/GNAI1/DRG1/PRC1/NEK2/TUBG1/HTT/ABRAXAS1/FLNA/CHMP2A/SMC1A/PCNT/CENPJ/RAB11A/DCTN1/DYNC1H1/MAPRE1/CDK5RAP2/NDE1/CL…	81
GO:0035601	GO:0035601	protein deacylation	71/3503	133/18903	1.51e-19	2.28e-18	7.68e-19	TP53/VEGFA/SIRT1/MAPK8/SIRT6/CTBP1/HDAC2/IFNG/HDAC9/HDAC4/HDAC6/EP300/HDAC1/ING2/SIRT7/TBL1X/UCN/TBL1XR1/MBD2/MTA1/HDAC5/APLNR/BRMS1/USP17L2/FOXP3/PRMT6/PRKAA1/PRKAA2/SPHK2/BCL6/SREBF1/BRMS1L/PER2/TBL1Y/PHB1/RBBP7/CCAR2/MTA2/SUV39H1/KDM5A/RBBP4/SPRED2/DR1/SKI/YEATS2/DYRK1A/TPPP/HDAC3/RBM14/FLNA/CHD4/KAT2A/SIN3A/SGF29/SIRT3/GATAD2B/WDR5/CHD3/NIPBL/MBD3/MTA3/SMARCA5/RCOR1/BAZ2A/GATAD2A/RCOR2/RCOR3/…	71
GO:1990845	GO:1990845	adaptive thermogenesis	80/3503	160/18903	1.56e-19	2.35e-18	7.91e-19	RB1/VEGFA/IGF1R/CXCR4/NOTCH1/EPAS1/ALDH1A1/HSF1/JAK2/ATF4/SIRT6/CAV1/APC/EBF2/NR1H2/TRPV1/CEBPB/PPARGC1A/FOXC2/HOXC10/RBPJ/NOVA1/OXTR/STK11/ADAM17/TLR4/WNT10B/CD36/NR1H3/ADRB2/KDM6B/ALPL/GJA1/FFAR4/IL15/IL18/LNPEP/OXT/PLAC8/PLCL1/LGR4/PRKAB1/PRLR/SYK/TSHR/CCR2/TRPM8/IL18R1/PER2/ADIPOQ/MFN2/GNAS/LEP/DDIT3/KDM1A/ID1/LEPR/GRB10/DIO2/HDAC3/FH/IL4R/ADCYAP1/PPARGC1B/SLC25A4/UCP2/IL13/DYNC1H1/SLC25A5/NR…	80
GO:0001823	GO:0001823	mesonephros development	60/3503	102/18903	1.57e-19	2.37e-18	7.98e-19	MYC/VEGFA/WT1/CTNNB1/BCL2/BMP2/FGF2/SOX9/SMAD2/BMP7/FGFR2/SMAD4/SIX1/HES1/SMAD1/SMAD7/WNT1/FGF1/FOXC2/HOXB7/ILK/RET/SFRP1/BMP4/TCF21/CAT/AGT/FOXC1/FOXD1/GATA3/GREM1/GLI3/ARG2/TACSTD2/SMAD3/PKD1/KIF26B/LGR4/PTCH1/RARA/REN/SDC1/SDC4/SMO/WNT6/WNT2B/SLIT2/NPNT/SHH/NOG/CTNNBIP1/SPRY1/SMAD6/WNT4/WNT11/HOXA11/SMAD5/DLG1/ADAMTS16/CITED1	60
GO:0001570	GO:0001570	vasculogenesis	52/3503	81/18903	1.64e-19	2.46e-18	8.28e-19	VEGFA/WT1/CITED2/YAP1/CTNNB1/TBX5/TGFB1/SETD2/GDF2/NOTCH1/HAS2/ACKR3/KDR/CAV1/ADM/EPHA2/ITGAV/PDGFRB/FBXW7/FOXF1/JUNB/SOX18/WNT7B/NRP1/RAMP2/AMOT/APLNR/ENG/HEY1/HOXA13/RAP1A/RASA1/SMO/TGFBR3/MYO18B/MYOCD/QKI/CD34/SHH/CEACAM1/HEY2/TGFBR2/SGPL1/AGGF1/ZFP36L1/GJC1/NTRK2/CUL7/PAXIP1/ITGB8/CITED1/EGFL7	52
GO:0050866	GO:0050866	negative regulation of cell activation	99/3503	221/18903	1.92e-19	2.88e-18	9.7e-19	PRDX2/ERBB2/CD274/HMGB1/PTEN/CASP3/CTLA4/MICA/ATM/LILRB1/PRKAR1A/HAVCR2/IL2/IL10/SMAD7/PDGFA/PDCD1LG2/CEBPB/FOXF1/IL2RA/LGALS3/MDK/GAL/PDGFB/PDGFRA/CX3CL1/SFRP1/BMP4/CBFB/CD86/NR1H3/GPNMB/EMILIN1/CYGB/IL31RA/FGR/RABGEF1/GLI3/ANXA1/HLA-DRB1/HMOX1/IRF1/ARG2/MNDA/PAWR/FOXP3/SERPINE2/TREM2/AXL/PAG1/PTPN6/BCL6/BCR/SDC4/BTK/CCR2/TNFAIP8L2/VTCN1/ZC3H12A/RASSF5/ITCH/RUNX1/SOCS1/SOCS6/CD74/PRNP/ID2/SPN/CN…	99
GO:0046849	GO:0046849	bone remodeling	55/3503	89/18903	2.02e-19	3.02e-18	1.02e-18	TNFRSF11A/EXT1/CTNNB1/IL6/TNFRSF11B/PTH/BGLAP/SPP1/TGFB1/TNFSF11/PTH1R/SRC/EPHA2/LRP5/TRAF6/MDK/NOTCH2/P2RX7/PRKCA/PTN/SFRP1/RAB3D/CTHRC1/TPP1/CSF1R/CTSK/ADRB2/GREM1/GJA1/IAPP/TMEM119/ITGB3/PDK4/LGR4/GPR137/SYK/TFRC/SYT7/CALCA/ACP5/PTK2B/LEP/NF1/ADAM8/TGFB3/IHH/DCSTAMP/CSK/LEPR/GDF5/PPARGC1B/LTBP3/IL7/TF/MITF	55
GO:0001657	GO:0001657	ureteric bud development	58/3503	97/18903	2.08e-19	3.11e-18	1.05e-18	MYC/VEGFA/WT1/CTNNB1/BCL2/BMP2/FGF2/SOX9/SMAD2/BMP7/FGFR2/SMAD4/SIX1/HES1/SMAD1/SMAD7/WNT1/FGF1/FOXC2/HOXB7/ILK/RET/SFRP1/BMP4/TCF21/CAT/AGT/FOXC1/FOXD1/GATA3/GREM1/GLI3/ARG2/TACSTD2/SMAD3/KIF26B/LGR4/PTCH1/RARA/SDC1/SDC4/SMO/WNT6/WNT2B/SLIT2/NPNT/SHH/NOG/CTNNBIP1/SPRY1/SMAD6/WNT4/WNT11/HOXA11/SMAD5/DLG1/ADAMTS16/CITED1	58
GO:0030336	GO:0030336	negative regulation of cell migration	141/3503	368/18903	2.28e-19	3.39e-18	1.14e-18	AKT1/CITED2/HMGB1/APEX1/PTEN/BCL2/STAT3/TBX5/TGFB1/TNF/FGF2/GDF2/NOTCH1/RAC1/CXCL12/THBS1/FOXO3/IGFBP5/SERPINF1/PPARG/RECK/DUSP1/IGFBP3/CCL2/KLF4/KLRK1/IL24/DCN/JAG1/HDAC2/RHOA/SMAD7/SERPINE1/SFRP2/IL33/CYP19A1/GADD45A/DPEP1/HDAC1/ING1/ING2/MECP2/MIF/NFE2L2/CCN3/CX3CL1/SFRP1/TIMP1/TET1/CALR/SLC9A3R1/TP53INP1/CDH1/HDAC5/PTPRU/EMILIN1/CYGB/COL3A1/ADORA3/DAB2IP/DPP4/ENG/VASH1/SRGAP2/CORO1C/BRMS1/CLI…	141
GO:0061180	GO:0061180	mammary gland epithelium development	47/3503	69/18903	2.31e-19	3.43e-18	1.15e-18	AKT1/BRCA2/ESR1/HIF1A/MAPK1/CCND1/TNFSF11/FGF2/VDR/NR3C1/WNT5A/ERBB4/BAX/AKT2/FGFR2/JAK2/SRC/EPHA2/AR/LRP5/CEBPB/FOXF1/MGMT/PML/WNT7B/LATS1/KDM5B/CSF1R/GATA3/HOXA5/AREG/MSX2/MED1/PRLR/PTCH1/ROBO1/SMO/WNT2/DDR1/ORAI1/PGR/ID2/CSF1/WNT4/CAV3/PHB2/RTN4	47
GO:2000756	GO:2000756	regulation of peptidyl-lysine acetylation	49/3503	74/18903	2.54e-19	3.77e-18	1.27e-18	SIRT1/SOX4/TWIST1/CHEK1/LIF/SMAD4/ATG5/CTBP1/HDAC2/PPARGC1A/NOC2L/BRD7/PML/SNAI2/CTCF/SF3B1/GATA3/KMT2A/NOS1/FOXP3/PRKAA1/PRKAA2/SPHK2/SNCA/BRCA1/DEK/MYOCD/SMARCB1/GATA2/ERCC6/MUC1/EID1/DDX21/SPI1/NFYA/PARK7/KAT7/MYBBP1A/KAT2A/SIN3A/SET/RUVBL2/ARRB1/NFYC/SMARCA5/NFYB/PAXIP1/DIP2A/ARID5A	49
GO:0048146	GO:0048146	positive regulation of fibroblast proliferation	40/3503	53/18903	2.81e-19	4.16e-18	1.4e-18	EGFR/MYC/BMI1/JUN/CDK4/CDKN1A/ESR1/FN1/IGF1/E2F1/WNT5A/CDK6/HRAS/LIF/SIRT6/CCNB1/PDGFA/PDGFRB/WNT1/FOSL2/MIF/PDGFB/PDGFRA/PML/S100A6/SPHK1/CCNA2/DHX9/AGT/AQP1/ITGB3/NGFR/CD248/WNT2/CD74/CDC6/ABL1/GAS6/NDUFS4/IL13	40
GO:0070167	GO:0070167	regulation of biomineral tissue development	60/3503	103/18903	3.09e-19	4.57e-18	1.53e-18	BCOR/HIF1A/PTH/ROCK1/BGLAP/BMP2/TGFB1/SOX9/CCN1/VDR/NOTCH1/TWIST1/BMP7/ATF4/ROCK2/BMP6/CEBPB/ALOX5/P2RX7/PTN/BMP4/BMPR2/WNT10B/COMP/ADRB2/CYP27B1/HEY1/GATA1/GREM1/TMEM119/IFITM5/SMAD3/NELL1/ATRAID/CCL3/WNT6/FZD9/ISG15/PTK2B/MGP/ENPP1/AHSG/RXRA/DMP1/GAS6/HEY2/TGFB3/FGF23/WNT4/CCR1/LTBP3/FBN2/PHOSPHO1/OMD/SRGN/LTF/BMPR1B/BMPR1A/ACVR1/RXRB	60
GO:0045582	GO:0045582	positive regulation of T cell differentiation	65/3503	117/18903	3.19e-19	4.7e-18	1.58e-18	GLI2/ACTB/SOX4/FOXO3/LEF1/IFNG/IL2/RHOA/BRD7/IL2RA/MDK/WNT10B/XBP1/CBFB/CD86/KAT5/MALT1/GATA3/GLI3/ANXA1/HLA-DRB1/IL12B/IL18/CD46/FOXP3/RARA/BCL6/SYK/ARID1A/ACTL6A/RUNX1/SOCS1/TNFSF9/CD74/SMARCB1/PTPRC/SMARCA4/MYB/SHH/SMARCA2/ADAM8/SART1/BAD/SOCS5/ADA/STAT5B/ITPKB/IL23A/LGALS9/IHH/TGFBR2/SMARCD1/SMARCC2/SMARCE1/SMARCC1/IL4R/IL7R/IL7/PBRM1/ARID1B/SMARCD2/IL4/PNP/RIPK2/VSIR	65
GO:0000819	GO:0000819	sister chromatid segregation	104/3503	239/18903	3.22e-19	4.73e-18	1.59e-18	RB1/ZW10/ATRX/CTNNB1/PLK1/ACTB/BECN1/AURKB/TNKS/ATM/CDC20/DUSP1/KIF22/CCNB1/NUP62/APC/KMT5A/MAD2L1/FBXW7/XRCC3/NDC80/TACC3/SPC24/BRD7/AXIN2/LATS1/PTTG1/KAT5/DCTN2/CTCF/STAG2/CDCA5/PRAP1/FEN1/BIRC5/KIF11/CDCA8/RAD21/BUB1/TPR/TTN/NAA10/ARID1A/NUF2/ACTL6A/KAT2B/BUB3/ESPL1/CDC6/CDC27/ANAPC1/RMI2/SMARCB1/MRE11/TOP2A/RAD51C/DDX11/SMARCA4/SMARCA2/TTK/KIF14/RIOK2/ESCO2/KIF4A/KIF18B/DSN1/RAN/POGZ/CENPE/SP…	104
GO:0046661	GO:0046661	male sex differentiation	83/3503	171/18903	3.54e-19	5.19e-18	1.75e-18	WT1/CITED2/ATRX/CTNNB1/ERCC1/ESR1/CCND1/BCL2/TNFSF10/SOX9/KIT/WNT5A/BAX/IL1A/SMAD4/TGFB2/HOXA9/AR/ROR2/PDGFA/PDGFRB/SFRP2/BMP6/TGFBR1/BCL2L11/ATN1/GFRA1/H3-3A/H3-3B/ING2/MMP14/NTRK1/PDGFRA/SFRP1/TCF21/COL9A3/GATA1/GATA3/NUPR1/HOXA13/MSH2/NUDT1/TLR9/LGR4/WDR48/RAB13/RARA/REN/BCL2L2/SDC1/WNT2B/PATZ1/BRIP1/BCL2L1/KITLG/ARID4A/SHH/ARID4B/CBL/BMP5/FANCA/STAT5B/CSDE1/ADGRG1/RNF38/NKX2-1/SGPL1/WNT4/HOXA…	83
GO:0051302	GO:0051302	regulation of cell division	89/3503	190/18903	3.58e-19	5.23e-18	1.76e-18	MYC/VEGFA/BRCA2/POLDIP2/IGF1R/IL1B/PLK1/TGFB1/FGF2/SETD2/TGFA/BECN1/POU5F1/FSD1/AURKB/IGF2/ECT2/FGFR2/IL1A/YBX1/TGFB2/TP63/PLK2/NUP62/MACC1/RHOA/PDGFA/SFRP2/AURKA/UVRAG/CIB1/FGF1/FGF5/MDK/PAX6/PDGFB/PTN/VEGFC/CAT/TXNIP/PLK4/VEGFD/DLL1/GIT1/BIRC5/PGF/CDCA8/PDXP/PTCH1/BIRC6/OPN1LW/TAL1/NCOA3/CDC6/CDC42/RBL2/BLM/VEGFB/RBL1/BCL2L1/OSM/FGF7/SHH/PIN1/KIF14/KIF3B/KIF18B/BTC/CDC14A/TGFB3/CXCR5/DR1/PLK3/P…	89
GO:0033673	GO:0033673	negative regulation of kinase activity	104/3503	240/18903	4.66e-19	6.8e-18	2.29e-18	RB1/AKT1/SIRT1/GSTP1/CDKN1A/EPHB2/IL1B/PIK3CB/PLK1/PTEN/BMP2/CASP3/PPARG/BMP7/CDKN1B/DUSP1/PDCD4/PRKAR1A/CAV1/CDKN2B/NUP62/LATS2/APC/HSPB1/IFNG/LRP5/TRIM27/SFRP2/SPRY2/CEBPA/GADD45A/WWTR1/HMGCR/PRKN/SFRP1/BMP4/SRCIN1/LATS1/MAPK8IP1/HIPK3/CDKN1C/CDKN2C/CDKN2D/NPRL2/PAQR3/DAB2IP/AGT/CORO1C/LRP6/MEN1/NF2/NPM1/CAMK2N1/PTPN6/DEPTOR/SNCA/UCHL1/YWHAG/KAT2B/MYOCD/ADIPOQ/MVP/CDKN2A/TSC2/PTPRC/ABL1/NF1/SPR…	104
GO:0106106	GO:0106106	cold-induced thermogenesis	75/3503	147/18903	4.69e-19	6.81e-18	2.29e-18	RB1/VEGFA/IGF1R/CXCR4/NOTCH1/EPAS1/ALDH1A1/HSF1/JAK2/ATF4/SIRT6/CAV1/APC/EBF2/NR1H2/CEBPB/PPARGC1A/FOXC2/HOXC10/RBPJ/NOVA1/OXTR/STK11/ADAM17/TLR4/WNT10B/CD36/NR1H3/ADRB2/KDM6B/ALPL/GJA1/FFAR4/IL15/IL18/LNPEP/OXT/PLAC8/PLCL1/LGR4/PRKAB1/PRLR/SYK/TSHR/CCR2/TRPM8/IL18R1/PER2/ADIPOQ/MFN2/GNAS/LEP/DDIT3/KDM1A/ID1/LEPR/GRB10/DIO2/HDAC3/FH/IL4R/ADCYAP1/PPARGC1B/UCP2/IL13/DYNC1H1/NRDC/ADIPOR1/IL4/ADIPOR2…	75
GO:0120161	GO:0120161	regulation of cold-induced thermogenesis	75/3503	147/18903	4.69e-19	6.81e-18	2.29e-18	RB1/VEGFA/IGF1R/CXCR4/NOTCH1/EPAS1/ALDH1A1/HSF1/JAK2/ATF4/SIRT6/CAV1/APC/EBF2/NR1H2/CEBPB/PPARGC1A/FOXC2/HOXC10/RBPJ/NOVA1/OXTR/STK11/ADAM17/TLR4/WNT10B/CD36/NR1H3/ADRB2/KDM6B/ALPL/GJA1/FFAR4/IL15/IL18/LNPEP/OXT/PLAC8/PLCL1/LGR4/PRKAB1/PRLR/SYK/TSHR/CCR2/TRPM8/IL18R1/PER2/ADIPOQ/MFN2/GNAS/LEP/DDIT3/KDM1A/ID1/LEPR/GRB10/DIO2/HDAC3/FH/IL4R/ADCYAP1/PPARGC1B/UCP2/IL13/DYNC1H1/NRDC/ADIPOR1/IL4/ADIPOR2…	75
GO:0040013	GO:0040013	negative regulation of locomotion	154/3503	419/18903	5.05e-19	7.3e-18	2.46e-18	AKT1/CITED2/CRK/HMGB1/APEX1/PTEN/BCL2/STAT3/TBX5/TGFB1/TNF/FGF2/GDF2/NOTCH1/SEMA6A/RAC1/CXCL12/THBS1/WNT5A/FOXO3/IGFBP5/SERPINF1/PPARG/RECK/DUSP1/IGFBP3/CCL2/KLF4/KLRK1/IL24/DCN/JAG1/HDAC2/RHOA/SMAD7/SERPINE1/SFRP2/IL33/CYP19A1/GADD45A/DPEP1/GRM5/HDAC1/ING1/ING2/MECP2/MIF/NFE2L2/CCN3/CX3CL1/SFRP1/TIMP1/TET1/CALR/NRP1/SLC9A3R1/TP53INP1/CDH1/HDAC5/PTPRU/SEMA3A/SEMA4D/EMILIN1/CYGB/COL3A1/ADORA3/DAB2…	154
GO:0002285	GO:0002285	lymphocyte activation involved in immune response	94/3503	207/18903	5.05e-19	7.3e-18	2.46e-18	TP53/ERCC1/MTOR/HMGB1/IL6/STAT3/TGFB1/FOXP1/ICAM1/LEF1/LILRB1/HAVCR2/IFNA1/IFNA13/IFNG/IL2/IL6R/IL10/LGALS1/SMAD7/MSH6/IRF8/JUNB/LGALS3/MDK/NOTCH2/TLR4/NSD2/XBP1/CD86/MALT1/CORO1A/IL27/GATA3/DLL1/ANXA1/HLA-DRB1/IL12B/IL18/CD46/MSH2/FOXP3/PLCG2/IL21/RARA/BCL6/TFRC/TP53BP1/ATAD5/ZC3H12A/IL18R1/CD28/CD40/CD74/CD81/EXO1/SPN/MLH1/PTPRC/HSPD1/PTK2B/IFNB1/ABL1/MYB/RNF168/CD40LG/NBN/RPS6/SOCS5/ADA/IFNA2/…	94
GO:0001938	GO:0001938	positive regulation of endothelial cell proliferation	64/3503	115/18903	5.32e-19	7.67e-18	2.58e-18	AKT1/VEGFA/SIRT1/JUN/EGF/FGFR1/HIF1A/HMGB1/PIK3CD/BMP2/STAT3/FGF2/GDF2/CXCL12/WNT5A/IGF2/KDR/SIRT6/F3/IL10/POLD4/BMP6/SP1/TGFBR1/AGTR1/MDK/PDGFB/PRKCA/BMP4/BMPR2/ADAM17/VEGFC/NRP1/AKT3/APLNR/VEGFD/FLT4/HMOX1/ITGA4/ITGB3/NRAS/PGF/PLCG1/MYDGF/CCL24/STAT5A/VIP/WNT2/CAV2/NRP2/VEGFB/GATA2/FGF7/NF1/CDH13/CCL26/TEK/ACVRL1/PROX1/HMGB2/AGGF1/CCR3/ANG/EGFL7	64
GO:0045669	GO:0045669	positive regulation of osteoblast differentiation	49/3503	75/18903	6.02e-19	8.67e-18	2.92e-18	RUNX2/YAP1/CTNNB1/IGF1/IL6/BMP2/FGF2/CCN1/BMP7/TP63/JAG1/HGF/IL6R/LRP5/SMAD1/SFRP2/BMP6/CEBPA/CEBPB/FERMT2/WWTR1/ILK/JUND/BMP4/BMPR2/WNT7B/WNT10B/CCN4/PDLIM7/CTHRC1/SCUBE3/GDF10/GLI3/FFAR4/TMEM119/MSX2/NELL1/ATRAID/NPNT/CTNNBIP1/WNT4/IL6ST/SMAD5/FBN2/LTF/BMPR1B/BMPR1A/ACVR1/CLIC1	49
GO:0009743	GO:0009743	response to carbohydrate	102/3503	234/18903	6.11e-19	8.77e-18	2.95e-18	RUNX2/CCN2/ERCC1/HIF1A/IGF1R/IL1B/PIK3CA/PTGS2/TNF/CASP3/SOX4/THBS1/SMAD2/RAF1/CASR/FOXO3/ICAM1/SERPINF1/CDKN1B/IL1A/SMAD4/MAP2K7/EGR1/ITGA2/RHOA/LRP5/MAP2K4/PRKCB/XBP1/CAT/KAT5/TXNIP/CMA1/COL4A3/AGER/ENDOG/SLC29A1/FBP1/TXN2/GCG/GHRHR/GLUL/ANGPT2/HLA-DRB1/HNF4A/LPL/MEN1/NKX2-2/OXT/PCK2/PFKFB2/TREM2/ANO1/PRKAA1/PRKAA2/MAP2K3/RPS6KB1/SREBF1/VAMP2/TH/GPR68/NR0B2/RAB11B/ADIPOQ/RMI1/SMARCB1/PTK2B/SMAR…	102
GO:0090100	GO:0090100	positive regulation of transmembrane receptor protein serine/threonine kinase signaling pathway	66/3503	121/18903	6.31e-19	9.05e-18	3.04e-18	CITED2/BMP2/TGFB1/GDF2/CCN1/PARP1/NOTCH1/THBS1/SMAD2/PPARG/BMP7/JAK2/KDR/SMAD4/TGFB2/ZEB2/CDKN2B/HES1/BMP6/TGFBR1/GDF15/EP300/RBPJ/ILK/ING2/NOTCH2/BMP4/BMPR2/STK11/ADAM17/CDH5/CDKN1C/CREBBP/DAB2/ENG/SCUBE3/FOXD1/GDF10/MEN1/MSX2/FERMT1/UBE2O/BMP3/TGFB1I1/TGFBR3/AXIN1/MYOCD/NPNT/TTK/HSP90AB1/BMP5/CSNK2B/TGFB3/TGFBR2/ACVRL1/HIPK2/SNW1/GDF5/BMP15/NUP93/BMPR1A/ACVR1/INHBA/CITED1/ACVR1B/FKBP8	66
GO:2000146	GO:2000146	negative regulation of cell motility	144/3503	383/18903	6.93e-19	9.9e-18	3.33e-18	AKT1/CITED2/CRK/HMGB1/APEX1/PTEN/BCL2/STAT3/TBX5/TGFB1/TNF/FGF2/GDF2/NOTCH1/RAC1/CXCL12/THBS1/FOXO3/IGFBP5/SERPINF1/PPARG/RECK/DUSP1/IGFBP3/CCL2/KLF4/KLRK1/IL24/DCN/JAG1/HDAC2/RHOA/SMAD7/SERPINE1/SFRP2/IL33/CYP19A1/GADD45A/DPEP1/HDAC1/ING1/ING2/MECP2/MIF/NFE2L2/CCN3/CX3CL1/SFRP1/TIMP1/TET1/CALR/SLC9A3R1/TP53INP1/CDH1/HDAC5/PTPRU/EMILIN1/CYGB/COL3A1/ADORA3/DAB2IP/DPP4/ENG/VASH1/SRGAP2/CORO1C/BRMS1…	144
GO:0009914	GO:0009914	hormone transport	121/3503	300/18903	7.22e-19	1.03e-17	3.46e-18	HIF1A/IL1B/IL6/SPP1/TNF/TNFSF11/SOX4/FOXO1/SMAD2/PSMD9/RAF1/CASR/PPARG/CREB1/IRS1/JAK2/KISS1/LIF/SMAD4/SIRT6/ADM/EDN1/IFNG/IL11/LRP5/BMP6/CYP19A1/AGTR1/ALOX5/CCN3/PRKN/GAL/CCL5/SFRP1/SPINK1/UCN/CLOCK/SLCO1B1/KDM5B/CRY1/CRY2/DAB2/AGT/FOXD1/GATA3/GCG/GHRH/GHRHR/GJA1/GLUL/FFAR1/ANXA1/HLA-DRB1/HNF4A/FFAR4/AQP1/KCNQ1/NOS2/PCK2/PFKFB2/POMC/ANO1/RETN/REN/SLC16A1/SREBF1/TACR1/HNF1A/BTK/TTR/VIP/SLC25A22/G…	121
GO:0002702	GO:0002702	positive regulation of production of molecular mediator of immune response	70/3503	133/18903	7.65e-19	1.09e-17	3.66e-18	SIRT1/EPHB2/IL1B/IL6/TGFB1/KIT/WNT5A/LILRB1/IL2/IL10/TRAF6/IL33/GPI/HLA-A/KLK3/MIF/P2RX7/TLR4/NSD2/XBP1/FZD5/CD86/CD36/MALT1/GATA3/IL1R1/IL17A/IL18/MSH2/MYD88/PGC/PLCG2/TLR9/B2M/SPHK2/IL21/SYK/MAP3K7/BTK/TFRC/TP53BP1/ATAD5/IL18R1/CD28/CD40/CD74/CD81/PHB1/MLH1/PTPRC/DDX21/DDX1/IL17F/PHB2/EXOSC3/IL4R/MAPKAPK2/IL5/CD55/SHLD2/SHLD1/SHLD3/IL13/SLC7A5/TRAF2/PAXIP1/HLA-E/IL4/RIPK2/ARID5A	70
GO:0003158	GO:0003158	endothelium development	72/3503	139/18903	7.91e-19	1.12e-17	3.78e-18	MET/VEGFA/CTNNB1/IL1B/ROCK1/ZEB1/TNF/EZR/CXCR4/GDF2/NOTCH1/FASN/FOXP1/ICAM1/MSN/COL18A1/PDPN/KDR/SMAD4/ROCK2/JAG1/RHOA/PECAM1/BMP6/FZD1/FGF1/FOXC2/RBPJ/SOX18/RDX/BMP4/BMPR2/NRP1/CDH5/HPSE/FSTL1/S1PR3/EDNRA/EDNRB/KDM6B/HEY1/CLIC4/DLL1/GSTM3/HOXA13/CXCL10/RHOB/MYD88/FOXP3/RAP2C/RAP1A/TNMD/TNFRSF1A/STARD13/CD34/IKBKB/PLCB1/CSNK2B/CEACAM1/HEY2/PDE4D/PDE2A/ID1/ACVRL1/CLDN1/PROX1/KRIT1/NOTCH4/STC1/ACVR…	72
GO:0009755	GO:0009755	hormone-mediated signaling pathway	89/3503	192/18903	8.4e-19	1.19e-17	4e-18	SIRT1/ESRRA/YAP1/ESR1/PTH/PARP1/NR3C1/ESR2/FOXP1/PPARG/SKP2/BMP7/JAK2/SRC/TP63/LATS2/GHR/GTF2H1/FOXA1/AR/RHOA/HDAC6/DAXX/DDX5/EP300/CNOT1/KDM4C/NR5A2/HDAC1/ZBTB7A/SFRP1/BMP4/TCF21/CALR/LATS1/CLOCK/NR1H3/CARM1/PTGES3/CRY1/CRY2/DAB2/GHRHR/MED1/PRLR/RARA/REN/BRCA1/TSHR/KMT2D/ARID1A/PGR/PHB1/SMARCA4/SST/CGB3/PAK1/KDM1A/CSNK2B/RXRA/NCOA1/PPARA/NR3C2/PTPN11/PHB2/GPER1/PARK7/EGLN2/PPARD/SSTR1/SSTR3/SSTR…	89
GO:0038034	GO:0038034	signal transduction in absence of ligand	46/3503	68/18903	8.58e-19	1.21e-17	4.07e-18	AKT1/PRDX2/FGFR1/GSK3B/IL1B/WWOX/BCL2/TNF/FAS/MCL1/MAPK7/FOXO3/BAX/IL1A/RIPK1/ERBB3/IL2/ITGAV/TERT/BCL2L11/RET/CX3CL1/SNAI2/CSF2/EYA2/SGK3/GATA1/PF4/BCL2A1/BCL2L2/FADD/BCL2L1/KITLG/COL2A1/NF1/BAD/HSPA1A/CASP2/IL7/BAK1/PPP2R1A/IL4/INHBA/HSPA1B/BAG3/UNC5B	46
GO:0097192	GO:0097192	extrinsic apoptotic signaling pathway in absence of ligand	46/3503	68/18903	8.58e-19	1.21e-17	4.07e-18	AKT1/PRDX2/FGFR1/GSK3B/IL1B/WWOX/BCL2/TNF/FAS/MCL1/MAPK7/FOXO3/BAX/IL1A/RIPK1/ERBB3/IL2/ITGAV/TERT/BCL2L11/RET/CX3CL1/SNAI2/CSF2/EYA2/SGK3/GATA1/PF4/BCL2A1/BCL2L2/FADD/BCL2L1/KITLG/COL2A1/NF1/BAD/HSPA1A/CASP2/IL7/BAK1/PPP2R1A/IL4/INHBA/HSPA1B/BAG3/UNC5B	46
GO:0061035	GO:0061035	regulation of cartilage development	48/3503	73/18903	9.21e-19	1.3e-17	4.36e-18	RUNX2/CCN2/CTNNB1/PTH/BMP2/SOX9/GDF2/CCN1/PTHLH/WNT5A/FRZB/SMAD1/SMAD7/BMP6/TGFBR1/EFEMP1/MDK/BMP4/BMPR2/SNAI2/SOX5/TRPS1/AXIN2/CCN4/CTSK/GREM1/GLI3/SMAD3/SOX6/PRKG2/RARA/BMP1/NKX3-2/LEP/NOG/IHH/LOXL2/PTPN11/ACVRL1/WNT11/HOXA11/ADAMTS7/GDF5/LTBP3/SMPD3/KAT2A/BMPR1B/POR	48
GO:0022408	GO:0022408	negative regulation of cell-cell adhesion	92/3503	202/18903	9.4e-19	1.32e-17	4.44e-18	AKT1/VEGFA/PRDX2/ERBB2/CD274/HMGB1/PTEN/PTK2/BMP2/TGFB1/CASP3/CTLA4/NOTCH1/MAPK7/CXCL12/LILRB1/JAK2/PRKAR1A/WNK1/HAVCR2/KLF4/JAG1/IL2/IL10/SMAD7/BMP6/WNT1/PDCD1LG2/CEBPB/IL2RA/LGALS3/MDK/ASS1/RDX/BMP4/CBFB/CD86/CDH1/GPNMB/GLI3/ANXA1/HLA-DRB1/IRF1/ARG2/NF2/PAWR/FOXP3/SERPINE2/PLG/PAG1/METTL3/PTPN6/BCL6/SDC4/TNFAIP8L2/VTCN1/ZC3H12A/ITCH/RUNX1/SOCS1/SOCS6/ADIPOQ/CD74/PRNP/IL1RN/SPN/IDO1/IFNB1/ABL1/S…	92
GO:0016575	GO:0016575	histone deacetylation	59/3503	102/18903	9.87e-19	1.38e-17	4.65e-18	TP53/VEGFA/SIRT1/MAPK8/SIRT6/CTBP1/HDAC2/HDAC9/HDAC4/HDAC6/HDAC1/ING2/SIRT7/TBL1X/UCN/TBL1XR1/MBD2/MTA1/HDAC5/APLNR/BRMS1/USP17L2/FOXP3/PRMT6/SPHK2/BCL6/SREBF1/BRMS1L/PER2/TBL1Y/PHB1/RBBP7/MTA2/SUV39H1/KDM5A/RBBP4/DR1/SKI/YEATS2/HDAC3/RBM14/CHD4/KAT2A/SIN3A/SGF29/GATAD2B/WDR5/CHD3/NIPBL/MBD3/MTA3/SMARCA5/RCOR1/BAZ2A/GATAD2A/RCOR2/RCOR3/MIER1/SFPQ	59
GO:0030307	GO:0030307	positive regulation of cell growth	81/3503	167/18903	1e-18	1.4e-17	4.72e-18	EGFR/AKT1/VEGFA/YAP1/ERBB2/FN1/MTOR/IGF1/BCL2/CXCR4/CXCL12/SYT1/TGFB2/EDN1/IL2/RHOA/LIMK1/SMAD7/SFRP2/TGFBR1/CDH4/CIB1/H3-3A/H3-3B/MMP14/PRKN/RPS6KA3/S100A9/SFRP1/BMPR2/ADAM17/UCN/NRP1/SPHK1/SEMA4D/CRABP2/DDX3X/LPAR3/IGFBP1/L1CAM/PAFAH1B1/PSMD10/CXCL16/BDNF/S100A8/TEAD1/MAPKAP1/MUL1/RASAL1/KDM2B/WNT3A/CDC42/PTK2B/SRF/H1-5/IL9/ADAM10/EFNA5/KRT17/CPNE6/RICTOR/CSNK2A1/SMURF1/DSCAM/EIF4G2/USP47/EXOSC…	81
GO:0045732	GO:0045732	positive regulation of protein catabolic process	94/3503	209/18903	1.13e-18	1.57e-17	5.29e-18	AKT1/MDM2/RNF19A/GSK3B/IL1B/PLK1/TNF/EZR/SOX9/HSP90AA1/WNT5A/FOXO1/CUL4B/CLU/MSN/CDC20/CDKN1B/SIRT6/VCP/CAV1/PLK2/DDB1/SGSM3/APC/IFNG/SMAD7/FBXW7/AURKA/IL33/CEBPA/ATG7/NFE2L2/PRKN/PSMC2/RDX/SUMO1/AXIN2/NKD1/NKD2/ADAM9/APC2/DAB2IP/DAB2/NUPR1/LRP1/NDUFA13/TREM2/ANKIB1/PSMD10/BARD1/VIP/BAG6/FBXO11/AXIN1/ITCH/CBFA2T3/CD81/KEAP1/MAPK9/ADAM8/SOCS5/RBX1/HSPA1A/TAF1/CSNK1A1/UBQLN2/FBXO22/PSEN1/CSNK2A1/DV…	94
GO:0110149	GO:0110149	regulation of biomineralization	60/3503	105/18903	1.15e-18	1.6e-17	5.38e-18	BCOR/HIF1A/PTH/ROCK1/BGLAP/BMP2/TGFB1/SOX9/CCN1/VDR/NOTCH1/TWIST1/BMP7/ATF4/ROCK2/BMP6/CEBPB/ALOX5/P2RX7/PTN/BMP4/BMPR2/WNT10B/COMP/ADRB2/CYP27B1/HEY1/GATA1/GREM1/TMEM119/IFITM5/SMAD3/NELL1/ATRAID/CCL3/WNT6/FZD9/ISG15/PTK2B/MGP/ENPP1/AHSG/RXRA/DMP1/GAS6/HEY2/TGFB3/FGF23/WNT4/CCR1/LTBP3/FBN2/PHOSPHO1/OMD/SRGN/LTF/BMPR1B/BMPR1A/ACVR1/RXRB	60
GO:0044409	GO:0044409	entry into host	78/3503	158/18903	1.17e-18	1.62e-17	5.45e-18	EGFR/HMGB1/CXCL8/CXCR4/CXADR/ICAM1/ITGB1/SRC/CAV1/EPHA2/ANPEP/ITGA2/ITGAV/LGALS1/TRIM27/UVRAG/XPR1/CDK1/TRIM14/CTSB/CTSL/AGTR1/TRIM59/NRP1/CD86/SIVA1/WWP1/CCR5/DPP4/EPS15/CLEC5A/GSN/HLA-DRB1/HTR2A/ITGA5/ITGB3/CD46/P4HB/AXL/PVR/SLC3A2/SLC20A2/TRIM21/BSG/TFRC/ITCH/CAV2/VAMP8/CD74/CD81/PHB1/CBL/HSPA1A/IFNA2/GYPA/RPSA/EFNB2/GAS6/TRIM10/ITGB5/LGALS9/HYAL2/CLDN1/EFNB3/SELPLG/SNX3/TRIM11/INSR/SLC52A2/SL…	78
GO:0071824	GO:0071824	protein-DNA complex subunit organization	114/3503	277/18903	1.2e-18	1.66e-17	5.58e-18	TP53/RB1/MYC/ATRX/ESR1/HMGB1/SETD2/SOX9/HMGA1/SIRT6/MED19/RAD51/DAXX/H2AX/H3-3A/H3-3B/WNT10B/KAT5/H4C1/H4C11/H4C12/H4C13/H4C14/H4C15/H4C2/H4C3/H4C4/H4C5/H4C6/H4C8/H4C9/HELLS/MCM2/NPM1/MED31/RSF1/MED1/TCF4/TERF1/ARID1A/H2BC21/ACTL6A/RUVBL1/MED27/RAD52/SMARCB1/PADI4/RAD51C/CDC45/SMARCA4/H1-5/TBP/TAF1/UBTF/H1-1/CENPA/H1-2/H3C1/HEY2/MED15/POGZ/DR1/CENPE/HMGB2/MED20/OIP5/GRWD1/CENPC/RNF8/SMARCD1/SART3…	114
GO:0030218	GO:0030218	erythrocyte differentiation	68/3503	128/18903	1.24e-18	1.72e-17	5.79e-18	RB1/VEGFA/CITED2/RPS19/MAPK14/ERCC2/HIF1A/STAT3/CASP3/KIT/CDK6/EPAS1/FOXO3/JAK2/KLF2/ZBTB7A/BMP4/BAP1/IKZF1/ETS1/GATA1/GATA3/HOXA5/PRMT1/KCNQ1/P4HTM/MED1/PRKDC/B2M/RHAG/BCL6/STAT1/TAL1/TGFBR3/ISG15/ID2/ARID4A/GATA2/MYB/EPO/SRF/RPS6/STAT5B/HSPA1A/KLF1/SPI1/RPS14/FLVCR1/MAFB/TRIM10/JMJD6/ATP5IF1/HSPA9/G6PD/HMGB2/TRIM58/KAT7/HIPK2/SP3/SMAD5/ZFP36L1/SLC25A5/RCOR1/INHBA/MB/HSPA1B/THRA/ACVR1B	68
GO:0051053	GO:0051053	negative regulation of DNA metabolic process	75/3503	149/18903	1.29e-18	1.78e-17	5.98e-18	TP53/BRCA2/CDKN1A/ERCC1/GDF2/PARP1/TWIST1/TNKS/CHEK1/ATM/HSF1/SRC/HMGA2/RECQL5/ERCC4/MSH6/MSH3/BMPR2/SUB1/POT1/GATA3/TINF2/MEN1/KMT2A/MSH2/FOXP3/RTEL1/TERF2IP/XRN1/ATR/NAT10/BCL6/RPS3/S100A11/TERF1/TERF2/TP53BP1/XRCC1/XRCC5/TNKS2/ADIPOQ/CDC6/BLM/RMI2/ERCC6/PIF1/MLH1/NBN/H1-5/H1-1/H1-2/GTPBP4/FBH1/HNRNPA1/DACH1/ACVRL1/ACD/DFFB/RAD50/TRIM28/ZRANB3/HELB/SHLD2/SHLD1/SHLD3/LIG3/SMARCAL1/HNRNPU/UBR5/PA…	75
GO:0098732	GO:0098732	macromolecule deacylation	71/3503	137/18903	1.33e-18	1.83e-17	6.16e-18	TP53/VEGFA/SIRT1/MAPK8/SIRT6/CTBP1/HDAC2/IFNG/HDAC9/HDAC4/HDAC6/EP300/HDAC1/ING2/SIRT7/TBL1X/UCN/TBL1XR1/MBD2/MTA1/HDAC5/APLNR/BRMS1/USP17L2/FOXP3/PRMT6/PRKAA1/PRKAA2/SPHK2/BCL6/SREBF1/BRMS1L/PER2/TBL1Y/PHB1/RBBP7/CCAR2/MTA2/SUV39H1/KDM5A/RBBP4/SPRED2/DR1/SKI/YEATS2/DYRK1A/TPPP/HDAC3/RBM14/FLNA/CHD4/KAT2A/SIN3A/SGF29/SIRT3/GATAD2B/WDR5/CHD3/NIPBL/MBD3/MTA3/SMARCA5/RCOR1/BAZ2A/GATAD2A/RCOR2/RCOR3/…	71
GO:2001251	GO:2001251	negative regulation of chromosome organization	57/3503	97/18903	1.36e-18	1.87e-17	6.27e-18	ZW10/ATRX/ERCC1/PLK1/PARP1/AURKB/TNKS/ATM/CDC20/DUSP1/SRC/CCNB1/APC/MAD2L1/MNAT1/XRCC3/NDC80/SPC24/ERCC4/H3-3A/H3-3B/PTTG1/PRAP1/POT1/TINF2/BIRC5/MCM2/RTEL1/TERF2IP/XRN1/CDCA8/NAT10/RAD21/BUB1/TERF1/TERF2/TPR/XRCC1/TNKS2/NAA10/NUF2/BUB3/ESPL1/TOP2A/PIF1/NBN/TTK/HNRNPA1/ACD/MAD1L1/RAD50/CDK5RAP2/SMARCA5/BUB1B/HNRNPU/SLX4/ZNF207	57
GO:0140694	GO:0140694	non-membrane-bounded organelle assembly	144/3503	386/18903	1.56e-18	2.14e-17	7.2e-18	CHEK2/EIF2S1/RPS19/POLDIP2/PLK1/TNF/EZR/AURKB/TNKS/ITGB1/MSN/CDC20/SMAD4/PRKAR1A/SRC/CDK2/PLK2/EDN1/NUP62/RHOA/PDGFRB/AURKA/NDC80/CNOT1/PDGFRA/FSCN1/CFLAR/G3BP1/MYL9/CETN1/PLK4/STAG2/CSF2/DDX3X/FLII/PUM2/GSN/BIRC5/KIF11/KRT19/TRIM37/MYL2/NPM1/CDCA8/PRKAA1/PRKAA2/CEP72/PRKDC/RPL10/RPS3/BRCA1/TPM1/TPR/TTN/XRCC5/CSRP3/KAT2B/CCNB2/RPL11/RPL5/RPS27/RPS28/E2F4/KIF2A/MLH1/MAPK9/SRF/HSPA1A/TMOD4/RPSA/RPS…	144
GO:0032640	GO:0032640	tumor necrosis factor production	86/3503	184/18903	1.69e-18	2.31e-17	7.77e-18	GSTP1/AKAP12/EPHB2/HMGB1/IGF1/IL6/STAT3/THBS1/TWIST1/WNT5A/CLU/FOXP1/LILRB1/IL1A/JAK2/HAVCR2/RIPK1/CD47/HDAC2/HSPB1/IFNG/IL10/TRIM27/IL33/MIF/CX3CL1/TLR4/FZD5/CD36/GPNMB/CYBB/DHX9/AGER/IL12B/IL17A/ARG2/LPL/MMP8/MYD88/FOXP3/PF4/PLCG2/TLR9/TREM2/POMC/AXL/SPHK2/PTPN6/RARA/CCL3/SYK/BTK/CCR2/ZC3H12A/FADD/CD14/ADIPOQ/CD34/CD2/SPN/ACP5/PTPRC/LEP/TNFRSF8/TREX1/PIK3R1/DICER1/GAS6/IL23A/NR1H4/PSEN1/LGALS9/…	86
GO:0032680	GO:0032680	regulation of tumor necrosis factor production	86/3503	184/18903	1.69e-18	2.31e-17	7.77e-18	GSTP1/AKAP12/EPHB2/HMGB1/IGF1/IL6/STAT3/THBS1/TWIST1/WNT5A/CLU/FOXP1/LILRB1/IL1A/JAK2/HAVCR2/RIPK1/CD47/HDAC2/HSPB1/IFNG/IL10/TRIM27/IL33/MIF/CX3CL1/TLR4/FZD5/CD36/GPNMB/CYBB/DHX9/AGER/IL12B/IL17A/ARG2/LPL/MMP8/MYD88/FOXP3/PF4/PLCG2/TLR9/TREM2/POMC/AXL/SPHK2/PTPN6/RARA/CCL3/SYK/BTK/CCR2/ZC3H12A/FADD/CD14/ADIPOQ/CD34/CD2/SPN/ACP5/PTPRC/LEP/TNFRSF8/TREX1/PIK3R1/DICER1/GAS6/IL23A/NR1H4/PSEN1/LGALS9/…	86
GO:0098813	GO:0098813	nuclear chromosome segregation	126/3503	321/18903	1.93e-18	2.63e-17	8.84e-18	RB1/ZW10/ATRX/CTNNB1/PLK1/ACTB/BECN1/AURKB/TNKS/ATM/CDC20/DUSP1/ECT2/KIF22/CCNB1/CCNE1/NUP62/APC/KMT5A/MAD2L1/FBXW7/XRCC3/NDC80/TACC3/SPC24/ERCC4/BRD7/SIRT7/AXIN2/LATS1/PTTG1/ACTR2/KAT5/DCTN2/CTCF/STAG2/CDCA5/PRAP1/FEN1/BIRC5/KIF11/CDCA8/FANCM/RAD21/BUB1/TERF1/TPR/TTN/BAG6/NAA10/ARID1A/NUF2/ACTL6A/KAT2B/BUB3/ESPL1/CDC6/CDC27/CDC42/ANAPC1/RMI2/RMI1/BRIP1/SMARCB1/MRE11/TOP2A/MLH1/RAD51C/DDX11/SMARC…	126
GO:0071772	GO:0071772	response to BMP	84/3503	178/18903	2e-18	2.72e-17	9.14e-18	RUNX2/EXT1/MAPK3/BMP2/TGFB1/SOX9/GDF2/CCN1/NOTCH1/WNT5A/SMAD2/XIAP/LEF1/PPARG/BMP7/DKK1/PDCD4/KDR/SMAD4/TGFB2/EGR1/FBN1/HES1/SMAD1/SMAD7/SOST/SFRP2/BMP6/WNT1/FZD1/GDF15/ATF2/DDX5/RBPJ/ILK/NOTCH2/SFRP1/BMP4/BMPR2/CDH5/FSTL1/COMP/ENG/SCUBE3/FOXD1/GATA3/GREM1/HOXA13/ITGA3/SMAD3/MSX2/UBE2O/TGFBR3/USP9X/DLX5/BAMBI/COL2A1/ABL1/NOG/BMP5/CHRDL2/TGFB3/SMAD6/ACVRL1/SKI/SMURF1/ADAMTS7/SFRP4/HIPK2/SMAD5/GDF5…	84
GO:0071773	GO:0071773	cellular response to BMP stimulus	84/3503	178/18903	2e-18	2.72e-17	9.14e-18	RUNX2/EXT1/MAPK3/BMP2/TGFB1/SOX9/GDF2/CCN1/NOTCH1/WNT5A/SMAD2/XIAP/LEF1/PPARG/BMP7/DKK1/PDCD4/KDR/SMAD4/TGFB2/EGR1/FBN1/HES1/SMAD1/SMAD7/SOST/SFRP2/BMP6/WNT1/FZD1/GDF15/ATF2/DDX5/RBPJ/ILK/NOTCH2/SFRP1/BMP4/BMPR2/CDH5/FSTL1/COMP/ENG/SCUBE3/FOXD1/GATA3/GREM1/HOXA13/ITGA3/SMAD3/MSX2/UBE2O/TGFBR3/USP9X/DLX5/BAMBI/COL2A1/ABL1/NOG/BMP5/CHRDL2/TGFB3/SMAD6/ACVRL1/SKI/SMURF1/ADAMTS7/SFRP4/HIPK2/SMAD5/GDF5…	84
GO:0046883	GO:0046883	regulation of hormone secretion	101/3503	234/18903	2.12e-18	2.87e-17	9.64e-18	HIF1A/IL1B/IL6/SPP1/TNF/TNFSF11/SOX4/FOXO1/PSMD9/CASR/PPARG/CREB1/IRS1/JAK2/KISS1/LIF/SMAD4/SIRT6/EDN1/IFNG/IL11/LRP5/BMP6/CYP19A1/AGTR1/ALOX5/CCN3/PRKN/GAL/CCL5/SFRP1/SPINK1/UCN/CLOCK/KDM5B/CRY1/CRY2/DAB2/AGT/GCG/GHRH/GHRHR/GJA1/GLUL/FFAR1/ANXA1/HLA-DRB1/HNF4A/FFAR4/NOS2/PCK2/PFKFB2/POMC/ANO1/RETN/REN/SLC16A1/SREBF1/TACR1/SLC25A22/GPR68/NR0B2/VAMP8/PER2/SYT7/ADIPOQ/CNR1/OSM/LEP/BAD/EFNA5/KCNA5/N…	101
GO:0031647	GO:0031647	regulation of protein stability	127/3503	325/18903	2.18e-18	2.94e-17	9.88e-18	TP53/CHEK2/SIRT1/MDM2/LMNA/FBXW11/IGF1/PLK1/MAPK1/PTEN/BCL2/BMP2/CASP3/SOX4/HSP90AA1/CLU/CREB1/KRAS/MDM4/SIRT6/SRC/SMAD7/PIM1/FBXW7/AURKA/TERT/HDAC6/NDC80/PPARGC1A/CRYAB/DDOST/EP300/PRKN/TBL1X/SUMO1/WNT10B/CALR/TSPAN1/PTGES3/CREBBP/CSN3/CTNND1/EFNA1/FLOT2/GAPDH/GSN/LSS/SMAD3/NF2/NPM1/PFN2/PRKDC/BAG1/SENP2/SMO/SNCA/SREBF1/TRIM21/VHL/USP7/BAG6/MUL1/USP9X/RUVBL1/CD81/PRNP/RPL11/RPL5/RPS7/PHB1/HSPD1/…	127
GO:1903557	GO:1903557	positive regulation of tumor necrosis factor superfamily cytokine production	61/3503	109/18903	2.44e-18	3.28e-17	1.1e-17	AKAP12/EPHB2/HMGB1/IL6/STAT3/THBS1/TWIST1/WNT5A/CLU/IL1A/JAK2/HAVCR2/RIPK1/HDAC2/HSPB1/IFNG/IL33/MIF/TLR4/FZD5/CD86/CD36/CYBB/DHX9/AGER/IL12B/IL17A/LPL/MMP8/MYD88/PF4/PLCG2/TLR9/SPHK2/CCL3/SYK/BTK/CCR2/FADD/CD14/CD2/SPN/PTPRC/LEP/ADAM8/TNFRSF8/PIK3R1/IL23A/PSEN1/LGALS9/TYROBP/IL17F/PTPN11/PTAFR/ARHGEF2/MAPKAPK2/TLR2/HLA-E/RIPK2/OAS1/ARID5A	61
GO:0006913	GO:0006913	nucleocytoplasmic transport	128/3503	329/18903	2.44e-18	3.28e-17	1.1e-17	TP53/SQSTM1/AKT1/LMNA/CDKN1A/MAPK14/GSK3B/IL1B/PTGS2/STAT3/TGFB1/SETD2/HSP90AA1/NOTCH1/IFI27/ECT2/JAK2/SIRT6/KHDRBS1/NUP62/AGFG1/IFNG/RPAIN/CDK1/CDK5/ATF2/E2F3/ING1/SIRT7/PML/SRSF3/BMP4/UBE2I/SUMO1/PTTG1IP/CALR/CD36/CDH1/IPO8/TXNIP/MALT1/CRY2/CSE1L/DHX9/AGT/EGR2/GLI3/NXT1/APOD/SMAD3/MMP12/NPM1/RAB23/PKD1/MED1/FERMT1/IPO9/BARD1/RANBP1/SMO/SYK/TPR/XPO1/YWHAE/ZC3H12A/AXIN1/EIF4A3/HEATR3/TSC2/NFKBIA/…	128
GO:0051169	GO:0051169	nuclear transport	128/3503	329/18903	2.44e-18	3.28e-17	1.1e-17	TP53/SQSTM1/AKT1/LMNA/CDKN1A/MAPK14/GSK3B/IL1B/PTGS2/STAT3/TGFB1/SETD2/HSP90AA1/NOTCH1/IFI27/ECT2/JAK2/SIRT6/KHDRBS1/NUP62/AGFG1/IFNG/RPAIN/CDK1/CDK5/ATF2/E2F3/ING1/SIRT7/PML/SRSF3/BMP4/UBE2I/SUMO1/PTTG1IP/CALR/CD36/CDH1/IPO8/TXNIP/MALT1/CRY2/CSE1L/DHX9/AGT/EGR2/GLI3/NXT1/APOD/SMAD3/MMP12/NPM1/RAB23/PKD1/MED1/FERMT1/IPO9/BARD1/RANBP1/SMO/SYK/TPR/XPO1/YWHAE/ZC3H12A/AXIN1/EIF4A3/HEATR3/TSC2/NFKBIA/…	128
GO:0002819	GO:0002819	regulation of adaptive immune response	90/3503	198/18903	2.63e-18	3.52e-17	1.18e-17	SIRT1/EPHB2/CD274/HMGB1/IL1B/IL6/TGFB1/TNF/LILRB1/JAK2/HAVCR2/IL2/IL10/SMAD7/TRIM27/TRAF6/IL33/RIPK3/AHR/HLA-A/IL12A/JUNB/P2RX7/PLA2G4A/NSD2/FZD5/TNFSF13B/MALT1/AGER/IL27/GATA3/ANXA1/HLA-DRB1/IL1R1/IL12B/IL18/IRF1/LTA/CD46/MSH2/FOXP3/TREM2/B2M/PTPN6/PVR/BCL6/MAP3K7/BTK/TFRC/TP53BP1/CCR2/ATAD5/ZC3H12A/FADD/IL18R1/CD28/CD40/CD81/MLH1/PTPRC/HSPD1/IFNB1/SOCS5/ADA/IFNA2/CEACAM1/IL23A/IL6ST/EXOSC3/IL4R…	90
GO:0048661	GO:0048661	positive regulation of smooth muscle cell proliferation	57/3503	98/18903	2.66e-18	3.56e-17	1.2e-17	AKT1/MMP2/JUN/IGF1/IGF1R/IL6/MMP9/PIK3CA/PTGS2/TGFB1/TNF/FGF2/THBS1/DNMT1/FOXP1/IGFBP5/FGFR2/JAK2/SRC/EDN1/IL6R/IL10/ITGA2/MEF2D/MAP3K5/MNAT1/NOTCH3/PDGFRB/TERT/FRS2/HDAC1/PDGFB/CCL5/CX3CL1/BMP4/TLR4/CCN4/AGT/GJA1/HMOX1/IL18/ITGB3/MYD88/RPS6KB1/STAT1/ADAMTS1/MFN2/ID2/PHB1/NF1/CDH13/CALCRL/TGFBR2/PTAFR/SMPD3/IL13/BMPR1A	57
GO:0072132	GO:0072132	mesenchyme morphogenesis	40/3503	55/18903	2.68e-18	3.57e-17	1.2e-17	MYC/MDM2/BMP2/SOX9/NOTCH1/TWIST1/WNT5A/SMAD2/LEF1/BMP7/SMAD4/MDM4/SNAI1/TGFB2/TGFBR1/FOXF1/FOXC2/RBPJ/SNAI2/APLNR/ENG/FOXC1/HEY1/SMAD3/MSX2/ACTA2/ROBO1/TBX2/ACTG2/WNT3A/NOG/BMP5/ACTA1/HEY2/TGFBR2/ACVRL1/WNT11/ACTC1/BMPR1A/ACVR1	40
GO:0045445	GO:0045445	myoblast differentiation	62/3503	112/18903	2.7e-18	3.6e-17	1.21e-17	RB1/MAPK14/IGF1/ACTB/TGFB1/TNF/SOX9/SOX4/NOTCH1/EPAS1/ITGB1/IGFBP3/JAG1/LGALS1/MAP3K5/DDX5/BRD7/RBPJ/BMP4/WNT10B/SRA1/KAT5/FLOT2/GREM1/DLL1/IL18/CXCL10/NRAS/PLG/BCL9/MAPK12/SDC1/TBX2/ARID1A/ACTL6A/WNT3A/MYOCD/MYOG/SMARCB1/MYOD1/SMARCA4/PLCB1/SHH/SMARCA2/DDIT3/SRF/PITX1/TBXT/PPARD/SMARCD1/SMARCC2/SMARCE1/SMARCC1/ZFP36L1/DDX17/MAML1/PBRM1/ARID1B/SMARCD2/ID3/BTG1/NRG1	62
GO:0010506	GO:0010506	regulation of autophagy	132/3503	344/18903	2.81e-18	3.74e-17	1.26e-17	TP53/AKT1/MET/SIRT1/MTOR/POLDIP2/GSK3B/HIF1A/HMGB1/PIK3CA/PIK3CB/MAPK3/BCL2/ROCK1/STAT3/CASP3/MTDH/MAPK8/BECN1/MCL1/FOXO1/FOXO3/ATM/TRIM13/KDR/ATG5/PLK2/DCN/HGF/HSPB1/IFNG/IL10/FBXW7/TRIM27/UVRAG/TRIM14/HDAC6/BCL2L11/CDK5/EP300/ERCC4/ATF6/LAMP3/PRKN/STK11/FZD5/TP53INP1/DNM1L/KAT5/NPRL2/LZTS1/ADRB2/DAPK1/CTTN/ENDOG/FOXK1/ATG14/ATP6V1C2/GAPDH/NUPR1/GFAP/TBK1/RMC1/HMOX1/STING1/IFI16/RAB8A/TLR9/TREM2…	132
GO:0002822	GO:0002822	regulation of adaptive immune response based on somatic recombination of immune receptors built from immunoglobulin superfamily domains	85/3503	182/18903	2.84e-18	3.76e-17	1.27e-17	EPHB2/CD274/HMGB1/IL1B/IL6/TGFB1/TNF/LILRB1/JAK2/HAVCR2/IL2/IL10/SMAD7/TRAF6/IL33/RIPK3/AHR/HLA-A/IL12A/JUNB/P2RX7/PLA2G4A/NSD2/FZD5/TNFSF13B/MALT1/AGER/IL27/GATA3/ANXA1/HLA-DRB1/IL1R1/IL12B/IL18/LTA/CD46/MSH2/FOXP3/TREM2/B2M/PTPN6/PVR/BCL6/MAP3K7/BTK/TFRC/TP53BP1/CCR2/ATAD5/ZC3H12A/FADD/IL18R1/CD28/CD40/CD81/MLH1/PTPRC/HSPD1/IFNB1/SOCS5/ADA/IFNA2/CEACAM1/IL23A/EXOSC3/IL4R/IL7R/TYK2/CD55/SHLD2/SH…	85
GO:0007051	GO:0007051	spindle organization	89/3503	195/18903	2.92e-18	3.87e-17	1.3e-17	CHEK2/ATRX/POLDIP2/STMN1/PLK1/EZR/FSD1/AURKB/DCTN6/TNKS/CDC20/VCP/CCNB1/PLK2/NUP62/RHOA/PTPA/AURKA/UVRAG/NDC80/TACC3/LIMK2/MECP2/DCTN2/STAG2/BIRC5/KIF11/PKD1/CDCA8/CEP72/RPS3/TPR/NUF2/CCNB2/ESPL1/KIF2A/MLH1/TTK/HSPA1A/SBDS/KIF4A/KIF3B/RAN/CLTC/MYBL2/CENPE/SPAG5/MYH9/TUBB/GNAI1/DRG1/PRC1/TPPP/HDAC3/NEK2/TUBG1/ABRAXAS1/FLNA/CHMP2A/SMC1A/PCNT/CENPJ/SENP6/CSNK1D/PPP2R1A/RAB11A/DCTN1/DLG1/DYNC1H1/MAPR…	89
GO:0060411	GO:0060411	cardiac septum morphogenesis	47/3503	72/18903	3.31e-18	4.37e-17	1.47e-17	TP53/CITED2/MDM2/TBX5/CCN1/MIR17HG/SOX4/NOTCH1/WNT5A/BMP7/FGFR2/SMAD4/TGFB2/JAG1/HES1/SMAD7/TGFBR1/FZD1/RBPJ/NOTCH2/BMP4/BMPR2/NSD2/NRP1/APLNR/ENG/HEY1/MSX2/FGFRL1/ROBO1/SMO/TBX2/TGFBR3/NRP2/SLIT2/NOG/BMP5/HEY2/TGFBR2/SMAD6/WNT11/PROX1/EGLN1/LRP2/BMPR1A/ACVR1/PARVA	47
GO:0046718	GO:0046718	viral entry into host cell	75/3503	151/18903	3.45e-18	4.54e-17	1.53e-17	EGFR/HMGB1/CXCR4/CXADR/ICAM1/ITGB1/CAV1/EPHA2/ANPEP/ITGA2/ITGAV/LGALS1/TRIM27/UVRAG/XPR1/CDK1/TRIM14/CTSB/CTSL/AGTR1/TRIM59/NRP1/CD86/SIVA1/WWP1/CCR5/DPP4/EPS15/CLEC5A/GSN/HLA-DRB1/HTR2A/ITGA5/ITGB3/CD46/P4HB/AXL/PVR/SLC3A2/SLC20A2/TRIM21/BSG/TFRC/ITCH/CAV2/VAMP8/CD74/CD81/PHB1/HSPA1A/IFNA2/GYPA/RPSA/EFNB2/GAS6/TRIM10/ITGB5/LGALS9/HYAL2/CLDN1/EFNB3/SELPLG/SNX3/TRIM11/INSR/SLC52A2/SLC1A5/CD55/CD4/…	75
GO:2000106	GO:2000106	regulation of leukocyte apoptotic process	55/3503	93/18903	3.62e-18	4.76e-17	1.6e-17	TP53/SIRT1/CD274/HIF1A/PIK3CB/PIK3CD/PTEN/BCL2/MIR17HG/CXCL12/WNT5A/AURKB/FOXP1/BAX/LILRB1/IL2/IL10/BCL2L11/RIPK3/SLC7A11/NOC2L/CXCR2/LGALS3/MIF/P2RX7/CCL5/BMP4/ADAM17/BIRC7/EFNA1/ANXA1/ARG2/PDCD1/AXL/BCL6/BTK/FADD/CD74/CDKN2A/BCL2L1/KITLG/IDO1/NF1/ADAM8/CCR7/ADA/MERTK/GAS6/ITPKB/LGALS9/ST6GAL1/SLC39A10/IL7R/IRS2/IRF7	55
GO:0002688	GO:0002688	regulation of leukocyte chemotaxis	67/3503	127/18903	3.63e-18	4.76e-17	1.6e-17	VEGFA/HMGB1/IL6/CXCL8/MAPK1/MAPK3/PTK2/RAC1/CXCL12/THBS1/WNT5A/DUSP1/CCL2/WNK1/KLRK1/EDN1/IL6R/SERPINE1/RAC2/CYP19A1/FPR2/CXCR2/IL12A/MDK/MIF/CCN3/PTN/CCL5/ADAM17/VEGFC/CALR/DNM1L/CREB3/CCL27/CSF1R/DPP4/VEGFD/GREM1/STK39/CXCL10/MPP1/PGF/MTUS1/CCL3/CCR2/SLIT2/CD74/VEGFB/CSF1/PTK2B/CCR7/SPI1/ADAM10/GAS6/IL23A/CXCL13/LGALS9/IL34/NEDD9/RIN3/CCR1/CCL7/EDN3/IL4/F7/C5AR1/DAPK2	67
GO:0001935	GO:0001935	endothelial cell proliferation	90/3503	199/18903	3.94e-18	5.16e-17	1.73e-17	AKT1/VEGFA/SIRT1/JUN/EGF/FGFR1/HIF1A/HMGB1/PIK3CB/PIK3CD/BMP2/STAT3/TNF/FGF2/GDF2/CXCL12/THBS1/WNT5A/IGF2/SPARC/PPARG/KDR/SIRT6/CCL2/CAV1/EPHA2/F3/FLT1/IL10/POLD4/BMP6/SP1/TGFBR1/AGTR1/ALOX5/IL12A/MDK/MMP14/PDGFB/PRKCA/BMP4/BMPR2/ADAM17/VEGFC/NRP1/AKT3/CNMD/COL4A3/APLNR/VEGFD/VASH1/FLT4/HMOX1/IL12B/ITGA4/ITGB3/NGFR/NRAS/PGF/PLCG1/MYDGF/PRL/CCL24/TNMD/STAT1/STAT5A/VIP/WNT2/CAV2/NRP2/CD34/VEGFB/GAT…	90
GO:0030509	GO:0030509	BMP signaling pathway	80/3503	167/18903	4.21e-18	5.51e-17	1.85e-17	RUNX2/EXT1/MAPK3/BMP2/TGFB1/GDF2/CCN1/NOTCH1/WNT5A/SMAD2/XIAP/LEF1/PPARG/BMP7/DKK1/PDCD4/KDR/SMAD4/TGFB2/EGR1/FBN1/HES1/SMAD1/SMAD7/SOST/SFRP2/BMP6/WNT1/FZD1/GDF15/ATF2/DDX5/RBPJ/ILK/NOTCH2/SFRP1/BMP4/BMPR2/CDH5/FSTL1/COMP/ENG/SCUBE3/FOXD1/GREM1/HOXA13/ITGA3/SMAD3/MSX2/UBE2O/TGFBR3/USP9X/DLX5/BAMBI/ABL1/NOG/BMP5/CHRDL2/TGFB3/SMAD6/ACVRL1/SKI/SMURF1/SFRP4/HIPK2/SMAD5/GDF5/FST/LRP2/SMPD3/DLX3/BMP15…	80
GO:1901983	GO:1901983	regulation of protein acetylation	53/3503	88/18903	4.72e-18	6.16e-17	2.07e-17	SIRT1/GSK3B/SOX4/TWIST1/CHEK1/LIF/SMAD4/ATG5/CTBP1/HDAC2/PPARGC1A/NOC2L/BRD7/PML/SNAI2/KAT5/CTCF/DDX3X/SF3B1/GATA3/KMT2A/NOS1/FOXP3/TERF2IP/PRKAA1/PRKAA2/SPHK2/SNCA/BRCA1/DEK/MYOCD/SMARCB1/GATA2/ERCC6/MUC1/EID1/DDX21/SPI1/NFYA/PARK7/KAT7/MYBBP1A/KAT2A/SIN3A/SET/RUVBL2/ARRB1/NFYC/SMARCA5/NFYB/PAXIP1/DIP2A/ARID5A	53
GO:0009615	GO:0009615	response to virus	149/3503	409/18903	4.82e-18	6.28e-17	2.11e-17	EXT1/MST1R/MAPK14/HIF1A/IL1B/IL6/STMN1/BCL2/TNF/CXCR4/SETD2/BECN1/HSP90AA1/CXCL12/IFI27/MICA/CDK6/CLU/BAX/RELA/SKP2/TRIM13/LILRB1/JAK2/SRC/ATG5/HSPB1/IFNA1/IFNA13/IFNG/NFKB1/TRIM27/HMGA2/IL33/XPR1/ATG7/RIPK3/ATF2/BIRC2/BIRC3/IL12A/MICB/ODC1/PML/EIF2AK2/CCL5/CALR/CASP1/PQBP1/G3BP1/CFL1/ZMYND11/IFI44L/DDX3X/DHX9/GSDME/FGR/PUM2/IL17RA/IL27/GATA3/TBK1/STING1/IFI16/IL12B/IL15/CXCL10/IRF1/IRF2/ISG20/JA…	149
GO:0023061	GO:0023061	signal release	165/3503	470/18903	4.9e-18	6.36e-17	2.14e-17	GRM4/TNFRSF11A/GSK3B/HIF1A/IL1B/IL6/PTGS2/SPP1/TNF/TNFSF11/SOX4/CXCL12/FOXO1/SMAD2/PSMD9/RAF1/CASR/PPARG/LILRB1/CREB1/IL1A/IRS1/JAK2/KISS1/LIF/SMAD4/SIRT6/SYT1/ADM/EDN1/IFNG/IL11/LRP5/BMP6/CDK5/PRRT2/CYP19A1/AGTR1/ALOX5/MIF/CCN3/OXTR/P2RX7/PRKN/GAL/PLA2G4A/PRKCB/PRKCG/CCL5/SFRP1/SPINK1/UCN/CAMK2A/CLOCK/ABCC4/KDM5B/ADORA3/CRY1/CRY2/CTBP2/DAB2/AGT/ABCA1/EDNRB/F2R/FOXD1/GATA3/GCG/GHRH/GHRHR/GJA1/KCN…	165
GO:0071479	GO:0071479	cellular response to ionizing radiation	48/3503	75/18903	4.9e-18	6.36e-17	2.14e-17	TP53/CHEK2/WRN/SIRT1/BRCA2/MDM2/CDKN1A/YAP1/MAPK14/HSPA5/ATM/ECT2/HRAS/HSF1/EGR1/RAD51/SFRP2/CRYAB/GADD45A/H2AX/MGMT/SFRP1/SNAI2/CLOCK/PRAP1/EEF1D/ELK1/XRCC6/GATA3/IFI16/RHOB/MAP3K20/ATR/KDM4D/BARD1/BRCA1/TP53BP1/XRCC5/RPL26/BLM/CCND2/BCL2L1/KDM1A/TREX1/DNM2/GRB2/NIPBL/BABAM2	48
GO:0060560	GO:0060560	developmental growth involved in morphogenesis	100/3503	233/18903	5.03e-18	6.51e-17	2.19e-17	VEGFA/EXT1/YAP1/CTNNB1/ESR1/FN1/GSK3B/SPP1/CXCR4/SOX9/HSP90AA1/NOTCH1/SEMA6A/CXCL12/WNT5A/ITGB1/FGFR2/SIX1/SYT1/EDN1/LIMK1/SFRP2/AURKA/HDAC6/CDH4/CDK5/SPRY2/FGF1/PRKN/SFRP1/BMP4/BMPR2/STK11/WNT7B/NKD1/NRP1/CDH1/SEMA3A/SEMA4D/KDM5B/CRABP2/DCC/EDNRA/CTTN/EPHA7/ALCAM/FGF13/LPAR3/ITGA4/AREG/L1CAM/PAFAH1B1/PLXNA1/MED1/SEMA4C/KIF26B/BDNF/RAPH1/TBX2/DDR1/MUL1/SEMA6D/USP9X/ULK1/RASAL1/NRP2/CPNE1/WNT3A/SL…	100
GO:0010675	GO:0010675	regulation of cellular carbohydrate metabolic process	76/3503	155/18903	5.33e-18	6.87e-17	2.31e-17	TP53/AKT1/SIRT1/PHLDA2/MTOR/GSK3B/IGF1/PTH/STAT3/PTH1R/NR3C1/FOXO1/IGF2/AKT2/IGFBP3/IRS1/SIRT6/SRC/DDB1/HDAC4/PPARGC1A/EP300/MST1/PRKN/SIRT7/PDK1/STK11/NCOA2/SORBS1/CRY1/FBP1/FOXK1/GCG/NUPR1/GIT1/PDK4/PFKFB2/PGAM1/POMC/SNCA/USP7/RUBCNL/CBFA2T3/KAT2B/ADIPOQ/IGFBP4/PTK2B/LEP/PMAIP1/ENPP1/BAD/SESN2/PPARA/P2RY1/PTAFR/LEPR/GPER1/INS/INSR/ADCYAP1R1/IRS2/GPT/PLEK/KAT2A/GPLD1/C1QTNF3/PRKCE/RANBP2/NCOR1/W…	76
GO:0035148	GO:0035148	tube formation	76/3503	155/18903	5.33e-18	6.87e-17	2.31e-17	VEGFA/FOLR1/CITED2/NFIB/CTNNB1/EGF/HIF1A/PIK3CD/TGFB1/CASP3/FGF2/SETD2/SOX9/SOX4/NOTCH1/TWIST1/WNT5A/BMP7/FGFR2/SIX1/TGFB2/ADM/SFRP2/TRAF6/FZD1/BCL2L11/IRX2/EDA/ARHGAP35/MTHFR/MIB1/RET/SFRP1/BMP4/TGM2/CTHRC1/DAB2IP/CLUAP1/GATA3/GREM1/APAF1/SEMA4C/SALL4/PTCH1/OVOL2/RARA/SDC4/VASP/WNT6/YWHAZ/IRX1/KDM2B/LHX2/RPS7/TSC2/ABL1/SHH/SUFU/NOG/BMP5/PFN1/EDAR/DVL1/WNT4/SKI/PODXL/PROX1/MTHFD1L/LRP2/PRKACA/RAL…	76
GO:0002831	GO:0002831	regulation of response to biotic stimulus	136/3503	361/18903	5.41e-18	6.96e-17	2.34e-17	PRDX2/RPS19/CRK/CD274/HMGB1/IL1B/MAPK3/PARP1/HSP90AA1/WNT5A/MICA/FOXP1/XIAP/PPARG/CASP8/LILRB1/SRC/HAVCR2/ATG5/KLRK1/BMP6/TRAF6/NR1H2/AHR/EP300/SASH1/FPR2/HLA-A/BIRC2/BIRC3/KLK3/IL12A/MICB/MIF/NFE2L2/PRKCA/CCL5/CX3CL1/TLR4/CD36/NR1H3/PQBP1/EMILIN1/CREBBP/DAPK1/DHX9/FCN2/FGR/PUM2/CADM1/IL27/XRCC6/GFER/TBK1/HLA-DRB1/STING1/IFI16/IL12B/IL15/IL17A/IRF1/USP17L2/ARG2/MMP12/MNDA/FOXP3/PGC/PLCG2/TLR9/TRE…	136
GO:0009895	GO:0009895	negative regulation of catabolic process	128/3503	332/18903	5.85e-18	7.51e-17	2.52e-17	TP53/EGFR/AKT1/MET/TAF15/MAPK14/MTOR/POLDIP2/IL1B/PIK3CA/PIK3CG/BCL2/ROCK1/STAT3/TNF/E2F1/BECN1/MCL1/RELA/TIMP2/SMAD4/MDM4/YBX1/SIRT6/FHIT/ALK/ANXA2/HGF/IL10/MAD2L1/TIMP3/WNT1/HDAC4/IGF2BP1/LAMP3/HMGCR/PML/PRKCG/TIMP1/AXIN2/IGF2BP3/LZTS1/DAB2IP/DHX9/DKC1/FBP1/FOXK1/FUS/NUPR1/GIT1/HMOX1/HNRNPD/SMAD3/MYD88/NELL1/NOS2/ATRAID/SERPINE2/TREM2/PRKAA1/SNCA/VIP/USP7/BAG6/USP9X/CBFA2T3/EIF3H/RPL11/RPL5/RPS…	128
GO:0043010	GO:0043010	camera-type eye development	130/3503	340/18903	7.17e-18	9.19e-17	3.09e-17	EGFR/VEGFA/JUN/WT1/TOPORS/CITED2/CTNNB1/EPHB2/HIF1A/STAT3/ZEB1/PROM1/FGF2/SOX9/NOTCH1/TWIST1/WNT5A/VIM/PLAAT3/SERPINF1/BAX/BMP7/CDKN1B/KDR/ATF4/TGFB2/KLF4/JAG1/EPHA2/FBN1/FLT1/HDAC2/HES1/LRP5/PDGFRB/RPE65/TGFBR1/SPRY2/NES/FRS2/CRYAB/EFEMP1/FOXC2/SLC7A11/ARHGAP35/HDAC1/IMPDH2/LIMK2/NOTCH2/PAX6/PDGFRA/RET/BMP4/BMPR2/WNT7B/YY1/FZD5/BIRC7/NRP1/KDM5B/FAT1/ZHX2/FOXC1/CLIC4/GATA3/GLI3/LAMA1/DLL1/HMGN1/A…	130
GO:0150063	GO:0150063	visual system development	144/3503	392/18903	7.6e-18	9.71e-17	3.26e-17	EGFR/VEGFA/JUN/WT1/TOPORS/CITED2/CTNNB1/EPHB2/HIF1A/BCL2/SOX2/STAT3/ZEB1/PROM1/FGF2/SOX9/NOTCH1/TWIST1/WNT5A/VIM/PLAAT3/SERPINF1/BAX/BMP7/CDKN1B/KDR/ATF4/TGFB2/KLF4/JAG1/EPHA2/FBN1/FLT1/HDAC2/HES1/LRP5/PDGFRB/RPE65/BMP6/TGFBR1/SPRY2/NES/FRS2/CRYAB/EFEMP1/ATF6/FOXC2/SLC7A11/ARHGAP35/HDAC1/FASLG/IMPDH2/LIMK2/NOTCH2/PAX6/PDGFRA/RET/BMP4/BMPR2/WNT7B/YY1/FZD5/BIRC7/NKD1/NRP1/KDM5B/FAT1/ZHX2/FOXC1/CLIC…	144
GO:0061383	GO:0061383	trabecula morphogenesis	36/3503	47/18903	7.61e-18	9.71e-17	3.26e-17	MMP2/NOTCH1/BMP7/COL1A1/TGFB2/RHOA/TGFBR1/RBPJ/SFRP1/WNT10B/SEMA4D/ENG/FHL2/HEY1/GREM1/MSX2/MED1/OVOL2/TGFBR3/THBS3/ADAMTS1/NOG/SRF/BMP5/HEY2/TEK/SOS1/PLXNB1/CAV3/EGLN1/PPARGC1B/FBN2/CHAD/BMPR1A/NRG1/FKBP1A	36
GO:0033077	GO:0033077	T cell differentiation in thymus	52/3503	86/18903	7.63e-18	9.71e-17	3.27e-17	TP53/BMI1/CTNNB1/ERBB2/GLI2/IL1B/BCL2/ZEB1/CDK6/IL1A/ATG5/WNT1/RIPK3/TNFRSF9/BMP4/STK11/ADAM17/FZD5/GATA3/GLI3/AIRE/FOXP3/PRKDC/B2M/SOD1/BRAF/FZD7/FZD8/FADD/CD28/CD74/PTPRC/ABL1/SHH/ADAM8/SRF/RPS6/CCR7/ADA/STAT5B/MAFB/ITPKB/JMJD6/IHH/DOCK2/JAG2/SOS1/WNT4/IL7R/ZFP36L1/DNAJA3/RIPK2	52
GO:0008584	GO:0008584	male gonad development	73/3503	147/18903	9.77e-18	1.24e-16	4.18e-17	WT1/CITED2/ATRX/ERCC1/ESR1/CCND1/BCL2/TNFSF10/SOX9/KIT/WNT5A/BAX/IL1A/SMAD4/TGFB2/HOXA9/AR/PDGFA/PDGFRB/SFRP2/TGFBR1/BCL2L11/ATN1/GFRA1/H3-3A/H3-3B/ING2/MMP14/NTRK1/PDGFRA/SFRP1/TCF21/COL9A3/GATA1/GATA3/NUPR1/MSH2/NUDT1/TLR9/WDR48/RAB13/RARA/REN/BCL2L2/SDC1/WNT2B/PATZ1/BRIP1/BCL2L1/KITLG/ARID4A/ARID4B/CBL/FANCA/CSDE1/ADGRG1/RNF38/NKX2-1/SGPL1/WNT4/HOXA11/HMGB2/AMH/INSR/SRD5A1/UBB/LRP2/HSD17B4/ARI…	73
GO:0030316	GO:0030316	osteoclast differentiation	57/3503	100/18903	9.83e-18	1.25e-16	4.19e-17	TNFRSF11A/ESRRA/MAPK14/CTNNB1/FOS/MTOR/TNFRSF11B/BGLAP/TNF/TNFSF11/FOXP1/LILRB1/CREB1/SRC/EPHA2/FBN1/ANXA2/IFNG/FBXW7/TRAF6/CEBPB/JUNB/NOTCH2/SFRP1/TLR4/CCN4/LRRC17/PIAS3/CD109/CSF1R/IAPP/IL12B/IL17A/PAFAH1B1/TREM2/GPR137/CCL3/TFRC/GPR68/CD81/GAB2/CSF1/NF1/KLF10/MAFB/PIK3R1/IL23A/TYROBP/DCSTAMP/NEDD9/CCR1/PPARGC1B/TF/LTF/IL4/MITF/POU4F2	57
GO:0031570	GO:0031570	DNA integrity checkpoint signaling	67/3503	129/18903	1.07e-17	1.35e-16	4.53e-17	TP53/CHEK2/BRCA2/MDM2/CDKN1A/MAPK14/PLK1/CCND1/E2F1/CHEK1/ATM/CDKN1B/CDK2/PLK2/RAD51/CDK1/ATF2/H2AX/PML/CUL4A/CCNG1/CLOCK/TOPBP1/FOXN3/PRAP1/CRY1/MSH2/TRIAP1/MAP3K20/ATR/PRKDC/BARD1/BRCA1/TP53BP1/CRADD/CDC5L/CDC6/RPL26/BLM/XPC/BRIP1/DNA2/MRE11/ERCC6/MUC1/CDC45/NBN/CCAR2/RPS27L/CASP2/MUS81/TREX1/FOXO4/PTPN11/PLK3/GTSE1/DTL/MDC1/RPA2/FANCD2/CLSPN/ABRAXAS1/PBK/FZR1/CEP63/UIMC1/BABAM2	67
GO:0006261	GO:0006261	DNA-templated DNA replication	79/3503	166/18903	1.11e-17	1.4e-16	4.7e-17	RECQL4/WRN/RFC1/BRCA2/ATRX/PCNA/PARP1/HMGA1/CCNE1/CDK2/POLE4/POLD4/RAD51/RPAIN/RECQL5/CDK9/SIRT7/RECQL/CARM1/TOPBP1/POLG2/ENDOG/FEN1/MCM2/ORC2/RTEL1/POLA1/POLD1/ATR/FANCM/BARD1/REV3L/RFC2/BCL6/BRCA1/TERF1/TERF2/ATAD5/CDC6/CDC34/PRIM1/BLM/DNA2/RPA1/MRE11/MCM7/MCM10/RBBP8/CDC45/DDX11/NBN/DDX21/CCNE2/MUS81/MCM3/TRAIP/FBH1/MCM8/WRNIP1/DACH1/STOML2/POLB/KAT7/DNAJA3/RAD50/CDC7/ZRANB3/HELB/LIG3/MCM6/BAZ…	79
GO:0046879	GO:0046879	hormone secretion	116/3503	291/18903	1.11e-17	1.4e-16	4.7e-17	HIF1A/IL1B/IL6/SPP1/TNF/TNFSF11/SOX4/FOXO1/SMAD2/PSMD9/RAF1/CASR/PPARG/CREB1/IRS1/JAK2/KISS1/LIF/SMAD4/SIRT6/ADM/EDN1/IFNG/IL11/LRP5/BMP6/CYP19A1/AGTR1/ALOX5/CCN3/PRKN/GAL/CCL5/SFRP1/SPINK1/UCN/CLOCK/KDM5B/CRY1/CRY2/DAB2/AGT/FOXD1/GATA3/GCG/GHRH/GHRHR/GJA1/GLUL/FFAR1/ANXA1/HLA-DRB1/HNF4A/FFAR4/AQP1/KCNQ1/NOS2/PCK2/PFKFB2/POMC/ANO1/RETN/REN/SLC16A1/SREBF1/TACR1/HNF1A/BTK/VIP/SLC25A22/GPR68/NR0B2/V…	116
GO:0006289	GO:0006289	nucleotide-excision repair	51/3503	84/18903	1.23e-17	1.55e-16	5.2e-17	TP53/SIRT1/BRCA2/ERCC1/ERCC2/ACTB/ERCC5/DDB1/GTF2H1/MNAT1/ERCC3/ERCC4/BRD7/MMS19/CUL4A/KAT5/CETN1/HMGN1/POLD1/RPA3/XPA/USP7/ARID1A/ACTL6A/XPC/DDB2/BRIP1/RAD52/RPA1/SMARCB1/ERCC6/SMARCA4/SMARCA2/BCL7A/RAD23A/KAT7/RPA2/SMARCD1/SMARCC2/SMARCE1/SMARCC1/ATXN3/CETN2/FAN1/PBRM1/RAD23B/ARID1B/POLK/SMARCD2/DPF2/SLX4	51
GO:0048880	GO:0048880	sensory system development	145/3503	398/18903	1.35e-17	1.7e-16	5.71e-17	EGFR/VEGFA/JUN/WT1/TOPORS/CITED2/CTNNB1/EPHB2/HIF1A/BCL2/SOX2/STAT3/ZEB1/PROM1/FGF2/SOX9/NOTCH1/TWIST1/WNT5A/VIM/PLAAT3/SERPINF1/BAX/BMP7/CDKN1B/KDR/ATF4/TGFB2/KLF4/JAG1/EPHA2/FBN1/FLT1/HDAC2/HES1/LRP5/PDGFRB/RPE65/BMP6/TGFBR1/SPRY2/NES/FRS2/CRYAB/EFEMP1/ATF6/FOXC2/SLC7A11/ARHGAP35/HDAC1/FASLG/IMPDH2/LIMK2/NOTCH2/PAX6/PDGFRA/RET/BMP4/BMPR2/WNT7B/YY1/FZD5/BIRC7/NKD1/NRP1/SEMA3A/KDM5B/FAT1/ZHX2/FOX…	145
GO:0044839	GO:0044839	cell cycle G2/M phase transition	76/3503	157/18903	1.36e-17	1.7e-16	5.71e-17	TP53/CHEK2/CCNB3/BRD4/CDK4/CDKN1A/FOXM1/ABCB1/PLK1/CCND1/AURKB/CHEK1/ATM/SKP2/CCNB1/CDK2/KHDRBS1/ING4/CDK14/AURKA/WEE1/CDK1/NDC80/NES/MECP2/WNT10B/CCNA2/CCNG1/LATS1/MELK/TOPBP1/FOXN3/USP17L2/NPM1/BARD1/RAD21/BRCA1/ATAD5/PPM1D/CCNB2/CDC6/CDC25A/AVEN/BLM/MRE11/RAD51C/RBBP8/PLCB1/NBN/KIF14/FOXO4/PLK3/BACH1/USP47/DTL/CDC25C/CDC25B/CHFR/CLSPN/ABRAXAS1/DNM2/RAD50/SIN3A/CDC7/INTS3/MACROH2A1/RAB11A/FZR1/…	76
GO:0051896	GO:0051896	regulation of protein kinase B signaling	86/3503	189/18903	1.37e-17	1.71e-16	5.75e-17	EGFR/MET/SIRT1/MST1R/EGF/FGFR1/MTOR/IGF1/IGF1R/PIK3CA/PIK3CB/PIK3CD/PIK3CG/PTEN/PTK2/TGFB1/TNF/TNFSF11/FGF2/MTDH/HSP90AA1/THBS1/IGF2/IGFBP5/ITGB1/SRC/EPHA2/F3/PDGFA/TGFBR1/GDF15/SPRY2/CIB1/FERMT2/CHI3L1/CSF3/NTRK1/RET/CX3CL1/STK11/SLC9A3R1/HPSE/ENG/GATA3/IAPP/IL18/AXL/MYDGF/CCL3/MUL1/CALCR/CPNE1/CD28/TSC2/PHB1/OSM/LEP/ADAM8/DDIT3/HSP90AB1/CCR7/THPO/GAS6/MAZ/RICTOR/PPARA/HYAL2/TEK/TXN/CAV3/GPER1/P…	86
GO:0045638	GO:0045638	negative regulation of myeloid cell differentiation	55/3503	95/18903	1.39e-17	1.74e-16	5.85e-17	MYC/CTNNB1/TNFRSF11B/CDK6/LILRB1/FBN1/HOXA9/FBXW7/CIB1/GABPA/SFRP1/TLR4/CUL4A/LRRC17/PIAS3/H4C1/H4C11/H4C12/H4C13/H4C14/H4C15/H4C2/H4C3/H4C4/H4C5/H4C6/H4C8/H4C9/DLL1/HOXA5/HOXB8/PRMT1/IAPP/PF4/GPR137/RARA/CCL3/GPR68/ADIPOQ/NFKBIA/GATA2/PTK2B/MYB/NF1/STAT5B/MAFB/PIK3R1/CEACAM1/ITPKB/HSPA9/CDC73/ZFP36L1/LTF/IL4/INHBA	55
GO:0045834	GO:0045834	positive regulation of lipid metabolic process	75/3503	154/18903	1.44e-17	1.79e-16	6.01e-17	AKT1/MTOR/IGF1R/IL1B/PTGS2/PTK2/TGFB1/TNF/FGF2/CCN1/KIT/TWIST1/PPARG/CREB1/AKT2/FGFR3/IL1A/IRS1/SRC/TAFAZZIN/ADM/FLT1/IFNG/PDGFRB/BMP6/NR1H2/PPARGC1A/AADAC/FGF1/PDGFB/PDGFRA/NR1H3/KAT5/SORBS1/DAB2/FGR/ATG14/ANXA1/HTR2A/PRKAA1/SPHK2/PNPLA2/SREBF1/STAR/DGKZ/ADIPOQ/ABCG1/CD74/CD81/CDC42/PTK2B/CCR7/PRKCD/NR1H4/PPARA/PLA2G6/TEK/WNT4/STOML2/PPARD/INS/HSD17B13/F2/IRS2/GPLD1/P2RY12/PRKCE/CAPN2/SIRT3/PIK3…	75
GO:0002763	GO:0002763	positive regulation of myeloid leukocyte differentiation	41/3503	59/18903	1.48e-17	1.84e-16	6.19e-17	RB1/FOS/TGFB1/TNF/TNFSF11/LEF1/CASP8/CREB1/HSF1/LIF/RIPK1/IFNG/ROR2/TRAF6/NOTCH2/PRKCA/HLA-DRB1/IL12B/IL17A/PF4/TREM2/GPR68/RUNX1/FADD/CD74/ID2/KITLG/CSF1/KLF10/IL23A/IL34/TYROBP/CTNNBIP1/DCSTAMP/NEDD9/CCR1/PPARGC1B/ZFP36L1/IL5/CD4/POU4F2	41
GO:0001892	GO:0001892	embryonic placenta development	52/3503	87/18903	1.56e-17	1.93e-16	6.5e-17	EGFR/AKT1/PHLDA2/CITED2/HIF1A/MAPK1/SETD2/CCN1/IGF2/EPAS1/LEF1/BMP7/CASP8/FGFR2/LIF/SNAI1/ADM/HES1/IL10/MAP2K1/CEBPA/CEBPB/RBPJ/JUNB/PDGFB/WNT7B/FZD5/PLK4/CSF2/VASH1/HEY1/KRT19/PKD1/PLG/MED1/BIRC6/OVOL2/WNT2/TFEB/SOCS3/GATA2/BMP5/NCOA1/HEY2/BPTF/EGLN1/SP3/ZFP36L1/GRB2/TRIM28/PRDM1/CITED1	52
GO:0046546	GO:0046546	development of primary male sexual characteristics	73/3503	148/18903	1.58e-17	1.96e-16	6.59e-17	WT1/CITED2/ATRX/ERCC1/ESR1/CCND1/BCL2/TNFSF10/SOX9/KIT/WNT5A/BAX/IL1A/SMAD4/TGFB2/HOXA9/AR/PDGFA/PDGFRB/SFRP2/TGFBR1/BCL2L11/ATN1/GFRA1/H3-3A/H3-3B/ING2/MMP14/NTRK1/PDGFRA/SFRP1/TCF21/COL9A3/GATA1/GATA3/NUPR1/MSH2/NUDT1/TLR9/WDR48/RAB13/RARA/REN/BCL2L2/SDC1/WNT2B/PATZ1/BRIP1/BCL2L1/KITLG/ARID4A/ARID4B/CBL/FANCA/CSDE1/ADGRG1/RNF38/NKX2-1/SGPL1/WNT4/HOXA11/HMGB2/AMH/INSR/SRD5A1/UBB/LRP2/HSD17B4/ARI…	73
GO:0006469	GO:0006469	negative regulation of protein kinase activity	94/3503	216/18903	1.66e-17	2.05e-16	6.89e-17	RB1/AKT1/SIRT1/GSTP1/CDKN1A/EPHB2/IL1B/PIK3CB/PLK1/PTEN/BMP2/CASP3/PPARG/BMP7/CDKN1B/DUSP1/PDCD4/PRKAR1A/CAV1/CDKN2B/NUP62/LATS2/APC/HSPB1/IFNG/LRP5/TRIM27/SFRP2/SPRY2/CEBPA/GADD45A/WWTR1/HMGCR/SFRP1/BMP4/SRCIN1/LATS1/MAPK8IP1/HIPK3/CDKN1C/CDKN2C/CDKN2D/PAQR3/DAB2IP/AGT/CORO1C/LRP6/MEN1/NF2/NPM1/CAMK2N1/PTPN6/DEPTOR/SNCA/UCHL1/YWHAG/KAT2B/MYOCD/ADIPOQ/MVP/CDKN2A/TSC2/PTPRC/ABL1/NF1/SPRY4/CBL/SOCS…	94
GO:0001936	GO:0001936	regulation of endothelial cell proliferation	84/3503	183/18903	1.68e-17	2.08e-16	6.98e-17	AKT1/VEGFA/SIRT1/JUN/EGF/FGFR1/HIF1A/HMGB1/PIK3CD/BMP2/STAT3/TNF/FGF2/GDF2/CXCL12/THBS1/WNT5A/IGF2/SPARC/PPARG/KDR/SIRT6/CCL2/CAV1/F3/FLT1/IL10/POLD4/BMP6/SP1/TGFBR1/AGTR1/ALOX5/IL12A/MDK/PDGFB/PRKCA/BMP4/BMPR2/ADAM17/VEGFC/NRP1/AKT3/CNMD/COL4A3/APLNR/VEGFD/VASH1/FLT4/HMOX1/IL12B/ITGA4/ITGB3/NGFR/NRAS/PGF/PLCG1/MYDGF/PRL/CCL24/TNMD/STAT1/STAT5A/VIP/WNT2/CAV2/NRP2/VEGFB/GATA2/FGF7/LEP/NF1/CDH13/CC…	84
GO:0000077	GO:0000077	DNA damage checkpoint signaling	64/3503	121/18903	1.72e-17	2.11e-16	7.11e-17	TP53/CHEK2/BRCA2/MDM2/CDKN1A/MAPK14/PLK1/CCND1/E2F1/CHEK1/ATM/CDKN1B/CDK2/PLK2/RAD51/CDK1/ATF2/H2AX/PML/CUL4A/CCNG1/CLOCK/TOPBP1/FOXN3/PRAP1/CRY1/MSH2/TRIAP1/MAP3K20/ATR/PRKDC/BARD1/BRCA1/TP53BP1/CRADD/CDC5L/RPL26/BLM/XPC/BRIP1/MRE11/ERCC6/MUC1/NBN/CCAR2/RPS27L/CASP2/MUS81/TREX1/FOXO4/PTPN11/PLK3/GTSE1/DTL/MDC1/RPA2/FANCD2/CLSPN/ABRAXAS1/PBK/FZR1/CEP63/UIMC1/BABAM2	64
GO:0001654	GO:0001654	eye development	142/3503	388/18903	1.87e-17	2.3e-16	7.75e-17	EGFR/VEGFA/JUN/WT1/TOPORS/CITED2/CTNNB1/EPHB2/HIF1A/BCL2/SOX2/STAT3/ZEB1/PROM1/FGF2/SOX9/NOTCH1/TWIST1/WNT5A/VIM/PLAAT3/SERPINF1/BAX/BMP7/CDKN1B/KDR/ATF4/TGFB2/KLF4/JAG1/EPHA2/FBN1/FLT1/HDAC2/HES1/LRP5/PDGFRB/RPE65/BMP6/TGFBR1/SPRY2/NES/FRS2/CRYAB/EFEMP1/ATF6/FOXC2/SLC7A11/ARHGAP35/HDAC1/FASLG/IMPDH2/LIMK2/NOTCH2/PAX6/PDGFRA/RET/BMP4/BMPR2/WNT7B/YY1/FZD5/BIRC7/NKD1/NRP1/KDM5B/FAT1/ZHX2/FOXC1/CLIC…	142
GO:2001021	GO:2001021	negative regulation of response to DNA damage stimulus	50/3503	82/18903	1.98e-17	2.43e-16	8.16e-17	CHEK2/SIRT1/MDM2/ERCC1/BCL2/CD44/CXCL12/TWIST1/CLU/ACKR3/HSF1/SNAI1/SFRP2/HMGA2/RECQL5/ERCC4/ING2/MIF/SNAI2/PTTG1IP/CDKN2D/TRIAP1/RTEL1/PSMD10/RPS3/TERF2/TP53BP1/TPT1/XRCC1/ATAD5/CD74/RMI2/BCL2L1/ERCC6/MUC1/BID/CCAR2/KDM1A/FBH1/USP47/DYRK1A/HELB/ZNF385A/SHLD2/SHLD1/SHLD3/TMEM161A/UBR5/OTUB1/TAF9	50
GO:0003279	GO:0003279	cardiac septum development	59/3503	107/18903	2.28e-17	2.79e-16	9.38e-17	TP53/CITED2/MDM2/ADAMTS6/TBX5/CCN1/MIR17HG/SOX4/NOTCH1/WNT5A/BMP7/FGFR2/SMAD4/MDM4/TGFB2/JAG1/HES1/SMAD7/TGFBR1/FZD1/FRS2/RBPJ/NOTCH2/BMP4/BMPR2/NSD2/NRP1/APLNR/ENG/HEY1/GATA3/HOXA13/MSX2/FGFRL1/SALL4/ROBO1/SMO/TBX2/TGFBR3/NRP2/SLIT2/SUFU/NOG/BMP5/HEY2/TGFBR2/PDE2A/SMAD6/WNT11/PROX1/EGLN1/LRP2/MATR3/MAML1/CNTRL/BMPR1A/ACVR1/PRDM1/PARVA	59
GO:0062013	GO:0062013	positive regulation of small molecule metabolic process	74/3503	152/18903	2.42e-17	2.95e-16	9.93e-17	AKT1/SIRT1/MTOR/HIF1A/IGF1/IL1B/PTH/PTGS2/TNF/PTH1R/TWIST1/FOXO1/IGF2/PPARG/AKT2/IRS1/SRC/TAFAZZIN/VCP/ADM/DDB1/IFNG/BMP6/NR1H2/PPARGC1A/FGF1/P2RX7/STK11/NR1H3/SORBS1/DAB2/GCG/ANXA1/HTR2A/NOS1/NOS2/TREM2/PRKAA1/PRKAA2/SNCA/SREBF1/STAR/TMSB4X/KAT2B/ADIPOQ/ABCG1/CD74/PMAIP1/NR1H4/PPARA/PSEN1/P2RY1/PTAFR/WNT4/GPER1/PARK7/PPARD/INS/INSR/CLYBL/ADCYAP1R1/IRS2/GPT/RCVRN/KAT2A/GPLD1/PRKCE/WDR5/IL4/POR/HR…	74
GO:0042593	GO:0042593	glucose homeostasis	103/3503	248/18903	2.61e-17	3.18e-16	1.07e-16	AKT1/SIRT1/HIF1A/IGF1R/IL6/PIK3CA/STAT3/SOX4/FOXO1/RAF1/CASR/FOXO3/ICAM1/IGFBP5/SERPINF1/PPARG/IRS1/SMAD4/SIRT6/FOXA1/LRP5/CEBPA/PPARGC1A/ALOX5/GPI/HK2/PAX6/STK11/XBP1/CCN4/KAT5/CMA1/CRY1/CRY2/AGER/ENDOG/SLC29A1/FOXK1/FGFR4/BACE2/GCG/GHRHR/FFAR1/HLA-DRB1/HNF4A/MEN1/NGFR/PCK2/PDK4/TREM2/POMC/ANO1/PRKAA1/PRKAA2/PTCH1/NCOA5/SLC2A4/SLC16A1/HNF1A/TH/ASPSCR1/CSRP3/GPR68/RAB11B/ADIPOQ/RMI1/SMARCB1/CNR1/…	103
GO:0072080	GO:0072080	nephron tubule development	55/3503	96/18903	2.68e-17	3.26e-16	1.1e-16	MYC/VEGFA/WT1/YAP1/CTNNB1/BCL2/BMP2/PROM1/FGF2/SOX9/NOTCH1/LIF/SMAD4/SIX1/JAG1/HES1/WNT1/IRX2/FGF1/WWTR1/HOXB7/ILK/NOTCH2/BMP4/TCF21/WNT7B/CD24/AGT/FOXD1/GATA3/GREM1/GLI3/DLL1/AQP1/TACSTD2/PKD1/KIF26B/LGR4/PTCH1/SMO/STAT1/WNT6/WNT2B/IRX1/NPNT/SHH/NOG/MTSS1/CTNNBIP1/WNT4/WNT11/HOXA11/DLG1/ADAMTS16/CITED1	55
GO:0002065	GO:0002065	columnar/cuboidal epithelial cell differentiation	62/3503	116/18903	2.77e-17	3.37e-16	1.13e-16	AKT1/EXT1/NFIB/YAP1/CTNNB1/GSK3B/HIF1A/BMP2/FGF2/SOX9/SOX4/NOTCH1/WNT5A/FASN/ROS1/CDK6/BMP7/FGFR2/SRC/CAV1/TP63/KLF4/CDH2/JAG1/FOXA1/HES1/SERPINE1/BMP6/CEBPB/NR5A2/NPY/PAX6/BMP4/KLF5/TYMS/FZD5/CLOCK/IL31RA/DSPP/DLL1/HNF4A/HOXA5/MEN1/NKX2-2/RARA/SMO/PGR/NKX3-2/GATA2/ABL1/BMP5/BAD/TUBB/WNT4/WNT11/PROX1/IL6ST/FST/AGR2/IL13/DLX3/PRDM1	62
GO:0061564	GO:0061564	axon development	168/3503	490/18903	3.3e-17	4e-16	1.34e-16	MMP2/VEGFA/DHFR/JUN/EXT1/FOLR1/NFIB/EPHB2/ERBB2/FN1/GLI2/GSK3B/IGF1R/STMN1/PTEN/PTK2/BCL2/ACTB/SPP1/CASP3/CCK/HSP90AA1/NOTCH1/SEMA6A/RAC1/CXCL12/WNT5A/ITGB1/BMP7/CDH11/CREB1/FGFR2/JAK2/SMAD4/KLF4/CDH2/EDN1/EPHA2/TNC/LIMK1/NOTCH3/MAP2K1/RAC2/HDAC6/CDH4/CDK5/ARHGAP35/NOTCH2/NTRK1/PAX6/PTN/RET/S100A6/BMPR2/STK11/NRP1/CDH1/SEMA3A/SEMA4D/RAB10/CRABP2/CSF1R/DCC/EDNRA/EFNA1/EFNB1/EGR2/CTTN/EPHA7/ALCAM/F…	168
GO:0043588	GO:0043588	skin development	118/3503	302/18903	3.55e-17	4.3e-16	1.45e-16	EGFR/EZH2/MET/EXT1/YAP1/CTNNB1/ERCC2/GLI2/STMN1/BCL2/ROCK1/TNF/CASP3/SOX9/VDR/NOTCH1/WNT5A/IGFBP5/RELA/ABCB6/COL1A1/FGFR2/DKK1/IL1A/SMAD4/SNAI1/TGFB2/TP63/KLF4/ROCK2/JAG1/EPHA2/LATS2/HDAC2/ITGA2/PDGFA/MAP2K1/EDA/FOSL2/HDAC1/RBPJ/ITGA6/NME2/PAX6/GAL/SOX18/WNT10B/ADAM9/LATS1/ADAMTS2/CDH3/TXNIP/PTGES3/HPSE/COL1A2/COL3A1/COMP/CD109/APCDD1/CYP27B1/FOXC1/PUM2/CLIC4/DLL1/ANXA1/AQP3/IL18/ITGA3/MSX2/NGFR/…	118
GO:0033500	GO:0033500	carbohydrate homeostasis	103/3503	249/18903	3.65e-17	4.41e-16	1.48e-16	AKT1/SIRT1/HIF1A/IGF1R/IL6/PIK3CA/STAT3/SOX4/FOXO1/RAF1/CASR/FOXO3/ICAM1/IGFBP5/SERPINF1/PPARG/IRS1/SMAD4/SIRT6/FOXA1/LRP5/CEBPA/PPARGC1A/ALOX5/GPI/HK2/PAX6/STK11/XBP1/CCN4/KAT5/CMA1/CRY1/CRY2/AGER/ENDOG/SLC29A1/FOXK1/FGFR4/BACE2/GCG/GHRHR/FFAR1/HLA-DRB1/HNF4A/MEN1/NGFR/PCK2/PDK4/TREM2/POMC/ANO1/PRKAA1/PRKAA2/PTCH1/NCOA5/SLC2A4/SLC16A1/HNF1A/TH/ASPSCR1/CSRP3/GPR68/RAB11B/ADIPOQ/RMI1/SMARCB1/CNR1/…	103
GO:0033157	GO:0033157	regulation of intracellular protein transport	96/3503	225/18903	3.74e-17	4.51e-16	1.52e-16	MAPK14/ERBB2/GSK3B/IL1B/PTGS2/TGFB1/MAPK8/HSP90AA1/IFI27/ECT2/AKT2/HRAS/JAK2/SIRT6/IFNG/FBXW7/RAC2/CDK1/CDK5/CIB1/GZMB/PRKN/SIRT7/BMP4/SUMO1/FZD5/BAP1/PDCD5/CD36/CDH1/HUWE1/GLI3/APOD/ITGAM/ITGB2/USP17L2/SMAD3/RAB23/FERMT1/PRKAA1/BARD1/SLC1A1/SMO/SREBF1/VAMP2/TPR/XPO1/YWHAE/ZC3H12A/CDK5R1/ADIPOQ/NPEPPS/CD81/BBC3/PRNP/OS9/LEP/SHH/NF1/SUFU/HSP90AB1/PRKCD/CEMIP/PTPN14/RAN/PIK3R1/GAS6/PSEN1/HYAL2/PTPN…	96
GO:0032760	GO:0032760	positive regulation of tumor necrosis factor production	58/3503	105/18903	3.8e-17	4.57e-16	1.54e-16	AKAP12/EPHB2/HMGB1/IL6/STAT3/THBS1/TWIST1/WNT5A/CLU/IL1A/JAK2/HAVCR2/RIPK1/HDAC2/HSPB1/IFNG/IL33/MIF/TLR4/FZD5/CD36/CYBB/DHX9/AGER/IL12B/IL17A/LPL/MMP8/MYD88/PF4/PLCG2/TLR9/SPHK2/CCL3/SYK/BTK/CCR2/FADD/CD14/CD2/SPN/PTPRC/LEP/TNFRSF8/PIK3R1/IL23A/PSEN1/LGALS9/TYROBP/PTPN11/PTAFR/ARHGEF2/MAPKAPK2/TLR2/HLA-E/RIPK2/OAS1/ARID5A	58
GO:0051495	GO:0051495	positive regulation of cytoskeleton organization	87/3503	195/18903	4.03e-17	4.85e-16	1.63e-16	MET/CCN2/MTOR/RAC1/CDKN1B/HRAS/ROCK2/CD47/EDN1/NUP62/RHOA/LIMK1/TRIM27/TGFBR1/CDK5/NES/FERMT2/CSF3/LPAR1/MECP2/P2RX7/CX3CL1/SFRP1/NRP1/PLK4/WASF3/CCL27/CTTN/GIT1/GSN/ARL2/SMAD3/NF2/PFN2/KIRREL1/PDXP/PXN/RPS3/CCL24/SDC4/BRAF/TACR1/TPM1/VASP/CDK5R1/CDC42/PTK2B/ABL1/PAK1/CCR7/PFN1/HSPA1A/EPHA1/MTSS1/CDC42EP3/RICTOR/TGFB3/CCL26/ID1/SPAG5/TEK/WNT4/WNT11/PROX1/CAV3/DRG1/LMOD1/PLEK/FHOD1/GRB2/BIN1/CENPJ…	87
GO:0034614	GO:0034614	cellular response to reactive oxygen species	73/3503	150/18903	4.07e-17	4.88e-16	1.64e-16	EGFR/AKT1/EZH2/MET/MMP2/SIRT1/DHFR/JUN/PRDX2/FOS/APEX1/IL6/MMP9/PCNA/MAPK1/MAPK3/MAPK8/BECN1/MAPK7/FOXO3/FOXP1/RELA/BMP7/ECT2/HSF1/SRC/RIPK1/EDN1/HDAC2/HGF/IL10/MAP3K5/CDK1/HDAC6/KLF2/RIPK3/NFE2L2/PRDX1/PDGFRA/CAT/SPHK1/CD36/ENDOG/KDM6B/ANXA1/AQP1/RHOB/MPO/PAWR/PRKAA1/AXL/PXN/RPS3/BNIP3/SOD1/BTK/TPM1/AIFM1/ABL1/CHUK/SOD2/MAPK9/PRKCD/TREX1/MAP1LC3A/PDE8A/TXN/PARK7/TRAP1/PPARGC1B/NQO1/SMPD3/PRDX3	73
GO:0030500	GO:0030500	regulation of bone mineralization	50/3503	83/18903	4.08e-17	4.89e-16	1.64e-16	BCOR/HIF1A/PTH/BGLAP/BMP2/TGFB1/SOX9/CCN1/VDR/TWIST1/BMP7/BMP6/ALOX5/P2RX7/PTN/BMP4/BMPR2/WNT10B/COMP/ADRB2/CYP27B1/GATA1/GREM1/TMEM119/IFITM5/SMAD3/NELL1/ATRAID/CCL3/FZD9/ISG15/PTK2B/MGP/ENPP1/AHSG/RXRA/TGFB3/FGF23/WNT4/CCR1/LTBP3/FBN2/PHOSPHO1/OMD/SRGN/LTF/BMPR1B/BMPR1A/ACVR1/RXRB	50
GO:0035065	GO:0035065	regulation of histone acetylation	43/3503	65/18903	4.23e-17	5.05e-16	1.7e-16	SIRT1/TWIST1/CHEK1/LIF/SMAD4/ATG5/CTBP1/PPARGC1A/NOC2L/BRD7/SNAI2/CTCF/SF3B1/GATA3/KMT2A/NOS1/FOXP3/SPHK2/SNCA/BRCA1/DEK/MYOCD/SMARCB1/GATA2/ERCC6/MUC1/EID1/DDX21/SPI1/NFYA/PARK7/KAT7/MYBBP1A/KAT2A/SIN3A/SET/RUVBL2/ARRB1/NFYC/SMARCA5/NFYB/PAXIP1/ARID5A	43
GO:1905330	GO:1905330	regulation of morphogenesis of an epithelium	43/3503	65/18903	4.23e-17	5.05e-16	1.7e-16	VEGFA/CTNNB1/EGF/ESR1/PIK3CD/TNF/FGF2/SOX9/WNT5A/FOXP1/BMP7/LIF/SIRT6/SIX1/HGF/AR/PDGFA/FGF1/HOXB7/MDK/SFRP1/BMP4/SNAI2/NKD1/AGT/GATA3/GREM1/GJA1/CXCL10/TACSTD2/LGR4/SMO/TBX2/WNT2/WNT2B/WNT5B/FGF7/ABL1/SHH/NOG/WNT4/CAV3/PHB2	43
GO:0032386	GO:0032386	regulation of intracellular transport	127/3503	336/18903	5.06e-17	6.02e-16	2.02e-16	MAPK14/ERBB2/GSK3B/IL1B/MAPK1/MAPK3/PTGS2/TGFB1/EZR/SETD2/MAPK8/HSP90AA1/IFI27/MSN/ECT2/AKT2/HRAS/JAK2/SIRT6/SRC/KHDRBS1/ANXA2/IFNG/FBXW7/MAP2K1/RAC2/CDK1/CDK5/CIB1/CRYAB/GZMB/PRKN/SIRT7/RDX/BMP4/STK11/SUMO1/FZD5/BAP1/PDCD5/CD36/CDH1/HUWE1/EHD1/DAB2/DHX9/GAS1/GLI3/APOD/ITGAM/ITGB2/USP17L2/SMAD3/RAB23/FERMT1/PRKAA1/BARD1/SLC1A1/SMO/SREBF1/VAMP2/TNNC1/TPR/XPO1/YWHAE/USP7/ZC3H12A/CDK5R1/RAB11B/ADIPO…	127
GO:0071482	GO:0071482	cellular response to light stimulus	64/3503	123/18903	5.06e-17	6.02e-16	2.02e-16	TP53/MMP2/MYC/SIRT1/EIF2S1/CDKN1A/ERCC1/MMP9/PCNA/PTGS2/PARP1/AURKB/CASP9/CUL4B/CHEK1/MMP3/BAX/AKT2/MMP1/ATF4/DDB1/EP300/ERCC4/NOC2L/STK11/TIMP1/YY1/CUL4A/TP53INP1/CREBBP/CRIP1/CRY1/CRY2/AQP1/MME/NPM1/TRIAP1/POLD1/ATR/METTL3/OPN1LW/OPN1SW/XPA/CDC25A/RPL26/XPC/DDB2/KDM1A/RBX1/PRKCD/SAG/TAF1/TREX1/PIK3R1/HYAL2/CARD16/USP47/NEDD4/BAK1/RUVBL2/PBK/POLH/POLK/TMEM161A	64
GO:0002690	GO:0002690	positive regulation of leukocyte chemotaxis	55/3503	97/18903	5.08e-17	6.02e-16	2.02e-16	VEGFA/HMGB1/IL6/CXCL8/MAPK1/MAPK3/PTK2/RAC1/CXCL12/THBS1/WNT5A/WNK1/EDN1/IL6R/SERPINE1/RAC2/FPR2/CXCR2/IL12A/MDK/PTN/CCL5/ADAM17/VEGFC/CALR/DNM1L/CREB3/CCL27/CSF1R/VEGFD/STK39/CXCL10/PGF/CCL3/CCR2/CD74/VEGFB/CSF1/PTK2B/CCR7/SPI1/ADAM10/GAS6/IL23A/CXCL13/LGALS9/IL34/NEDD9/CCR1/CCL7/EDN3/IL4/F7/C5AR1/DAPK2	55
GO:2000027	GO:2000027	regulation of animal organ morphogenesis	66/3503	129/18903	5.1e-17	6.03e-16	2.03e-16	VEGFA/RUNX2/WT1/CITED2/CTNNB1/TNFRSF11B/BMP2/TNF/FGF2/SOX9/RAC1/WNT5A/BMP7/DKK1/SIX1/EDN1/HGF/AR/RHOA/ROR2/PDGFA/SFRP2/FZD1/FRS2/FGF1/HOXB7/SFRP1/BMP4/SNAI2/ZNRF3/NKD1/CTHRC1/APCDD1/DAB2/AGT/GATA3/GREM1/TACSTD2/NGFR/LGR4/ROBO1/SMO/TIAM1/WNT2/WNT2B/FZD7/WNT3A/CDC42/CD34/CSF1/FGF7/ABL1/SHH/NOG/ROR1/DAAM1/SPRY1/DVL1/WNT4/SMURF1/WNT11/HOXA11/CAV3/PHB2/BMPR1A/SMURF2	66
GO:1902905	GO:1902905	positive regulation of supramolecular fiber organization	81/3503	176/18903	5.21e-17	6.16e-16	2.07e-16	RB1/MET/CCN2/MTOR/RAC1/CLU/CDKN1B/ROCK2/CD47/EDN1/RHOA/LIMK1/TRIM27/TGFBR1/FERMT2/CSF3/LPAR1/MECP2/CX3CL1/SFRP1/NRP1/WASF3/CTTN/GIT1/GSN/EFEMP2/ARL2/SMAD3/NF2/PFN2/KIRREL1/PDXP/PXN/RPS3/CCL24/SDC4/BRAF/TACR1/TPM1/VASP/COLGALT1/CDK5R1/CDC42/PTK2B/ABL1/PAK1/CCR7/PFN1/HSPA1A/EPHA1/MTSS1/CDC42EP3/RICTOR/PSEN1/TGFB3/CCL26/ID1/WNT4/WNT11/PROX1/CAV3/DRG1/LMOD1/PLEK/FHOD1/GRB2/BIN1/PRKCE/TSC1/DCTN1/AKAP9…	81
GO:0030850	GO:0030850	prostate gland development	37/3503	51/18903	5.74e-17	6.78e-16	2.28e-16	MMP2/CTNNB1/ESR1/PTEN/SOX9/NOTCH1/WNT5A/GLI1/SERPINF1/BMP7/CDKN1B/FGFR2/TP63/FOXA1/HOXA9/TNC/AR/FRS2/CYP19A1/SFRP1/BMP4/STK11/CRIP1/GLI3/ANXA1/HOXA13/PLAG1/PRLR/PTCH1/RARA/SHH/NOG/SERPINB5/HOXA11/UBE3A/ALOX15B/NKX3-1	37
GO:0071260	GO:0071260	cellular response to mechanical stimulus	46/3503	73/18903	5.95e-17	7.01e-16	2.36e-16	IGF1R/IL1B/MAPK3/PTGS2/FGF2/SOX9/FAS/MAPK8/SLC2A1/CHEK1/CASP8/COL1A1/TNFRSF10B/ITGA2/NFKB1/MAP2K4/BMP6/IL33/GADD45A/TLR4/CASP1/TNFRSF10A/AGT/ENG/AQP1/IRF1/ITGB3/MYD88/BNIP3/TNFRSF1A/CRADD/FADD/CD40/PIEZO1/BAD/TNFRSF8/CASP2/PDE2A/WNT11/PTGER4/BAK1/IL13/SLC9A1/BAG3/SLC38A2/MTPN	46
GO:0045861	GO:0045861	negative regulation of proteolysis	131/3503	352/18903	7.05e-17	8.28e-16	2.79e-16	TP53/AKT1/VEGFA/MMP9/PTGS2/ROCK1/TNF/CD44/THBS1/RAF1/XIAP/SERPINF1/TIMP2/RECK/SRC/KLF4/FHIT/ANXA2/HGF/IL10/LPA/SERPINE1/SFRP2/TIMP3/NR1H2/WNT1/HDAC6/CDK5/CRYAB/CTSB/DPEP1/LAMP3/GPI/BIRC2/BIRC3/PLAU/PML/PRKCG/RPS6KA3/SPINK1/TIMP1/BIRC7/PTTG1/NR1H3/CDKN2D/COL4A3/CD109/A2ML1/DDX3X/AGT/EFNA1/TNFAIP8/GAPDH/GAS1/BIRC5/IFI16/AQP1/USP17L2/LRP1/TRIAP1/SERPINB6/SERPINE2/PLAT/PLAUR/PROS1/BIRC6/RENBP/UBE2O/S…	131
GO:0051100	GO:0051100	negative regulation of binding	77/3503	164/18903	7.53e-17	8.83e-16	2.97e-16	AKT1/JUN/CDKN1A/GSK3B/MAPK3/ACTB/ROCK1/E2F1/MAPK8/AURKB/TNKS/LEF1/BAX/DKK1/JAK2/CAV1/HDAC2/IL10/FBXW7/AURKA/HMGA2/NES/ERCC4/PDGFB/SUMO1/ADRB2/DAB2/HEY1/GATA1/CFHR1/HMOX1/IFI16/ITGA4/MSX2/RSF1/B2M/SLPI/SMO/TMSB4X/PER2/CPNE1/LHX2/ADIPOQ/EIF4A3/NFKBIA/MYOD1/DDX11/NOG/DDIT3/KDM1A/ATP2A3/PIN1/PRKCD/TAF1/GTPBP4/HEY2/FBH1/PPARA/PSEN1/CTNNBIP1/IFIT2/P2RY1/ID1/CARD16/DVL1/PARK7/C9orf72/NEK2/STUB1/SUMO3/SI…	77
GO:0021537	GO:0021537	telencephalon development	104/3503	255/18903	8.34e-17	9.77e-16	3.28e-16	EGFR/EZH2/EXT1/NFIB/CRK/CTNNB1/EPHB2/GSK3B/HIF1A/IGF1R/PTEN/BMP2/CXCR4/CASP3/CXCL12/SLC2A1/WNT5A/CDK6/ERBB4/FOXP1/LEF1/BAX/CDH2/ALK/HES1/RHOA/CDK5/TACC3/IGF2BP1/LPAR1/SLC7A11/H2AX/HDAC1/MDK/ATIC/NPY/OXTR/PAX6/BMP4/FOXP2/SEMA3A/COL3A1/CSF1R/DAB2IP/FGF13/SRGAP2/GLI3/ANXA3/AQP1/NF2/PAFAH1B1/RARA/ROBO1/SIX3/SMO/BNIP3/CNTN2/TH/XRCC1/YWHAE/KDM2B/CDK5R1/WNT3A/SLIT2/LHX2/ID2/DLX5/PLCB1/SHH/NF1/SRF/BTG2/K…	104
GO:0030178	GO:0030178	negative regulation of Wnt signaling pathway	80/3503	174/18903	8.72e-17	1.02e-15	3.42e-16	MAPK14/CTNNB1/GSK3B/WWOX/BMP2/SOX2/SOX9/WIF1/NOTCH1/WNT5A/FOXO1/GLI1/FOXO3/DKK1/CAV1/CDH2/EGR1/FRZB/LATS2/DKK3/APC/SOST/SFRP2/FZD1/WWTR1/HDAC1/HIC1/MDK/PRKN/SFRP1/SNAI2/STK11/AXIN2/ZNRF3/NKD1/NKD2/LATS1/SLC9A3R1/PTPRU/G3BP1/APC2/CTHRC1/APCDD1/CTNND1/DAB2IP/CYLD/DAB2/GREM1/GLI3/IGFBP1/LRP1/FERMT1/AXIN1/TBX18/IGFBP6/IGFBP4/TSC2/SHH/NOG/DDIT3/RBX1/NLK/TRABD2B/CSNK1A1/CTNNBIP1/IGFBP2/WNT11/GRB10/TLE1…	80
GO:0046631	GO:0046631	alpha-beta T cell activation	80/3503	174/18903	8.72e-17	1.02e-15	3.42e-16	MTOR/CD274/HMGB1/IL6/BCL2/STAT3/FOXP1/LEF1/LILRB1/JAK2/IFNG/IL2/IL6R/RHOA/SMAD7/ATF2/CTSL/HLA-A/IL2RA/IL12A/JUNB/CBFB/CD86/MAPK8IP1/EBI3/MALT1/AGER/IL27/GATA3/GLI3/ANXA1/HLA-DRB1/IL12B/IL15/IL18/IRF1/ARG2/FOXP3/IL21/RARA/BCL6/BRAF/SYK/CCR2/ZC3H12A/ITCH/RUNX1/SOCS1/IL18R1/CD247/CD28/CD81/SPN/PTPRC/ABL1/MYB/SHH/SOCS5/ADA/RPL22/ITPKB/IL23A/LGALS9/IHH/TGFBR2/DOCK2/STOML2/INS/IL4R/PTGER4/TYK2/CD55/HLA…	80
GO:0002562	GO:0002562	somatic diversification of immune receptors via germline recombination within a single locus	45/3503	71/18903	9.36e-17	1.09e-15	3.66e-16	ERCC1/HMGB1/TGFB1/ATM/LEF1/IL2/IL10/DCAF1/MSH6/MSH3/TCF7/NSD2/YY1/MSH2/FOXP3/PRKDC/BCL6/DCLRE1C/TCF3/TFRC/TP53BP1/ATAD5/CD28/CD40/EXO1/MLH1/PTPRC/HSPD1/RNF168/CD40LG/NBN/HMGB2/POLB/NHEJ1/EXOSC3/RNF8/UNG/SHLD2/SHLD1/SHLD3/SUPT6H/PAXIP1/APLF/IL4/PARP3	45
GO:0016444	GO:0016444	somatic cell DNA recombination	45/3503	71/18903	9.36e-17	1.09e-15	3.66e-16	ERCC1/HMGB1/TGFB1/ATM/LEF1/IL2/IL10/DCAF1/MSH6/MSH3/TCF7/NSD2/YY1/MSH2/FOXP3/PRKDC/BCL6/DCLRE1C/TCF3/TFRC/TP53BP1/ATAD5/CD28/CD40/EXO1/MLH1/PTPRC/HSPD1/RNF168/CD40LG/NBN/HMGB2/POLB/NHEJ1/EXOSC3/RNF8/UNG/SHLD2/SHLD1/SHLD3/SUPT6H/PAXIP1/APLF/IL4/PARP3	45
GO:0000070	GO:0000070	mitotic sister chromatid segregation	89/3503	204/18903	9.85e-17	1.14e-15	3.84e-16	RB1/ZW10/ATRX/PLK1/ACTB/BECN1/AURKB/TNKS/ATM/CDC20/DUSP1/KIF22/CCNB1/NUP62/APC/KMT5A/MAD2L1/XRCC3/NDC80/TACC3/SPC24/BRD7/PTTG1/KAT5/DCTN2/CDCA5/PRAP1/BIRC5/KIF11/CDCA8/RAD21/BUB1/TPR/TTN/NAA10/ARID1A/NUF2/ACTL6A/KAT2B/BUB3/ESPL1/CDC6/CDC27/ANAPC1/SMARCB1/SMARCA4/SMARCA2/TTK/KIF14/RIOK2/ESCO2/KIF4A/KIF18B/DSN1/RAN/POGZ/CENPE/SPAG5/PRC1/BCL7A/MAD1L1/CENPC/SMARCD1/NEK2/TUBG1/SMARCC2/SMARCE1/SMARCC1/…	89
GO:1900182	GO:1900182	positive regulation of protein localization to nucleus	51/3503	87/18903	1.01e-16	1.17e-15	3.93e-16	AKT1/YAP1/MAPK14/PLK1/PTGS2/TGFB1/PARP1/HSP90AA1/ECT2/JAK2/LIF/SRC/IFNG/TERT/CDK1/FERMT2/WWTR1/LIMK2/STK11/CDH1/DKC1/GLI3/SMAD3/NGFR/NPM1/SMO/TFRC/TPR/ZC3H12A/EIF2AK3/LEP/SHH/HSP90AB1/PRKCD/NMD3/RAN/PIK3R1/SESN2/PSEN1/HYAL2/PARK7/KAT7/HDAC3/INS/F2/FLNA/TRIM28/DMAP1/BAG3/CD2AP/UBR5	51
GO:0002695	GO:0002695	negative regulation of leukocyte activation	87/3503	198/18903	1.28e-16	1.48e-15	4.97e-16	PRDX2/ERBB2/CD274/HMGB1/PTEN/CASP3/CTLA4/MICA/ATM/LILRB1/PRKAR1A/HAVCR2/IL2/IL10/SMAD7/PDCD1LG2/CEBPB/FOXF1/IL2RA/LGALS3/MDK/GAL/CX3CL1/SFRP1/BMP4/CBFB/CD86/NR1H3/GPNMB/IL31RA/FGR/RABGEF1/GLI3/ANXA1/HLA-DRB1/HMOX1/IRF1/ARG2/MNDA/PAWR/FOXP3/AXL/PAG1/PTPN6/BCL6/BCR/SDC4/BTK/CCR2/TNFAIP8L2/VTCN1/ZC3H12A/RASSF5/ITCH/RUNX1/SOCS1/SOCS6/CD74/PRNP/ID2/SPN/CNR1/PTPRC/IDO1/IFNB1/SHH/SOCS5/IFNA2/SPI1/MERTK/…	87
GO:0048708	GO:0048708	astrocyte differentiation	49/3503	82/18903	1.34e-16	1.55e-15	5.22e-16	IL1B/IL6/MAPK1/MAPK3/BMP2/STAT3/TNF/SOX9/NOTCH1/VIM/CUL4B/CDK6/KRAS/LIF/HES1/IFNG/ROR2/MAP2K1/PAX6/S100A9/TLR4/AGER/GFAP/DLL1/LRP1/NKX2-2/SERPINE2/TREM2/S100A8/SMO/CNTN2/ID2/ABL1/SHH/NF1/NOG/ROR1/PSEN1/PTPN11/DRD1/KDM4A/IL6ST/F2/EPHA4/BIN1/LDLR/ADORA2A/C5AR1/CNTF	49
GO:0010595	GO:0010595	positive regulation of endothelial cell migration	66/3503	131/18903	1.4e-16	1.62e-15	5.44e-16	AKT1/MET/VEGFA/SIRT1/EGF/FGFR1/HIF1A/HMGB1/PIK3CB/PIK3CD/PIK3CG/PTGS2/TGFB1/FGF2/RAC1/THBS1/WNT5A/SPARC/FOXP1/KDR/ROCK2/PLK2/EDN1/HSPB1/SP1/HDAC9/CIB1/FGF1/FOXC2/SASH1/GPI/NFE2L2/PDGFB/PRKCA/BMP4/BMPR2/ADAM17/VEGFC/CALR/NRP1/AKT3/AGT/ETS1/FLT4/GATA3/ANXA1/ANXA3/HMOX1/ITGB3/RHOB/PLCG1/MAP2K3/STAT5A/TMSB4X/ZC3H12A/NRP2/CD40/GATA2/PTK2B/ABL1/PIK3C2A/TEK/PROX1/BCAR1/GPLD1/P2RX4	66
GO:1903034	GO:1903034	regulation of response to wounding	79/3503	172/18903	1.46e-16	1.68e-15	5.64e-16	PRDX2/CRK/EPHB2/MTOR/IGF1R/PTEN/PTK2/SPP1/TNF/CXCR4/FGF2/THBS1/ITGB1/HRAS/CAV1/KLF4/EDN1/F3/ANXA2/IL10/SERPINE1/PDGFA/MAP2K1/FERMT2/FOXC2/ALOX5/MDK/NFE2L2/PDGFB/PDGFRA/PLAU/PTN/XBP1/CCN4/CD36/HPSE/EMILIN1/CD109/F2R/MMRN1/GIT1/ANXA1/SMAD3/TNFRSF12A/SERPINE2/PLAT/PLAUR/PLG/FERMT1/PROS1/ACTA2/BRAF/CD34/VTN/KNG1/FAP/CD9/MAP2K2/PRKCD/KRT1/CEACAM1/KANK1/USF1/SERPINC1/WNT4/CLDN1/PTPRS/F2/EPHA4/FLNA/THBD…	79
GO:0008625	GO:0008625	extrinsic apoptotic signaling pathway via death domain receptors	50/3503	85/18903	1.65e-16	1.89e-15	6.37e-16	GSK3B/PTEN/BCL2/TNF/THBS1/RAF1/ICAM1/BAX/CASP8/TNFRSF10B/HGF/SERPINE1/SFRP2/TIMP3/DAXX/FASLG/LGALS3/ATF3/DIABLO/SFRP1/TNFRSF10A/CFLAR/DAB2IP/DAPK1/DDX3X/HMOX1/BRCA1/TNFRSF1A/PEA15/TRADD/CRADD/FADD/BCL2L1/NF1/PMAIP1/BID/BMP5/BAD/SPI1/PIK3R1/HMGB2/FAIM2/PARK7/ARHGEF2/TNFRSF10C/BMPR1B/NGF/BAG3/RNF34/RFFL	50
GO:0061326	GO:0061326	renal tubule development	55/3503	99/18903	1.75e-16	2.01e-15	6.75e-16	MYC/VEGFA/WT1/YAP1/CTNNB1/BCL2/BMP2/PROM1/FGF2/SOX9/NOTCH1/LIF/SMAD4/SIX1/JAG1/HES1/WNT1/IRX2/FGF1/WWTR1/HOXB7/ILK/NOTCH2/BMP4/TCF21/WNT7B/CD24/AGT/FOXD1/GATA3/GREM1/GLI3/DLL1/AQP1/TACSTD2/PKD1/KIF26B/LGR4/PTCH1/SMO/STAT1/WNT6/WNT2B/IRX1/NPNT/SHH/NOG/MTSS1/CTNNBIP1/WNT4/WNT11/HOXA11/DLG1/ADAMTS16/CITED1	55
GO:0007517	GO:0007517	muscle organ development	129/3503	348/18903	1.75e-16	2.01e-15	6.75e-16	RB1/SIRT1/LOX/WT1/CITED2/MAPK14/CTNNB1/FOS/IGF1/BCL2/BMP2/TGFB1/NOTCH1/TWIST1/WNT5A/IGF2/ITGB1/LEF1/CREB1/FGFR2/KRAS/LIF/SMAD4/SIX1/TAFAZZIN/TGFB2/CAV1/EGR1/ERBB3/RHOA/SMAD7/MEF2D/PAX3/TGFBR1/FZD1/HDAC9/CDK5/CRYAB/DDX5/EP300/FOXC2/RBPJ/ASS1/ATF3/BMP4/KLF5/TCF21/WNT10B/XBP1/CFLAR/COL3A1/DES/DMD/EDNRA/EGR2/ENG/FOXK1/FOXC1/NUPR1/DLL1/EFEMP2/CXCL10/SMAD3/MYL2/PAX7/FGFRL1/MED1/SOX6/PRKAA1/BCL9/RPS6KB1…	129
GO:0043543	GO:0043543	protein acylation	108/3503	272/18903	2.06e-16	2.35e-15	7.9e-16	SIRT1/BMI1/BRCA2/GSK3B/ACTB/SOX4/TWIST1/FOXO1/CHEK1/LEF1/LIF/SMAD4/ATG5/CTBP1/HDAC2/ING4/PPARGC1A/ATF2/EP300/NOC2L/BRD7/MECP2/PAX6/PML/SNAI2/ING5/HAT1/SPHK1/CLOCK/KAT5/CTCF/CREBBP/DDX3X/USP22/SF3B1/GATA3/NUPR1/GLUL/KMT2A/NOS1/FOXP3/TERF2IP/MBTD1/NAT10/PRKAA1/PRKAA2/SPHK2/SNCA/BRCA1/MAP3K7/DEK/BAG6/NCOA3/NAA10/ACTL6A/RUVBL1/KAT2B/MYOCD/SMARCB1/MYOD1/GATA2/ERCC6/MUC1/EID1/DDX21/NCOA1/TAF1/SPI1/ESCO…	108
GO:0009266	GO:0009266	response to temperature stimulus	83/3503	186/18903	2.1e-16	2.39e-15	8.04e-16	AKT1/SIRT1/EIF2S1/FOS/MTOR/GSK3B/IGF1/PTGS2/CXCR4/HSP90AA1/CXCL12/THBS1/FOXO1/MICA/ATM/CASP8/HSF1/IL1A/MAP2K7/VCP/ADM/HDAC2/HSPB1/HSPB2/TRPV1/CRYAB/DAXX/EP300/FGF1/MICB/NTRK1/SUMO1/TP53INP1/CETN1/CREBBP/ADRB2/METRNL/SCARA5/HMOX1/HTR2A/IGFBP7/CXCL10/LPL/NGFR/NOS1/PLAC8/ATR/ANO1/PRKAA1/DNAJC3/RPS6KB1/SOD1/TACR1/TPR/YWHAE/TRPM8/CD14/EIF2AK3/CALCA/CD34/NFKBIA/RBBP7/HSPD1/NF1/SST/SOD2/HSP90AB1/HSPA1A/…	83
GO:0010594	GO:0010594	regulation of endothelial cell migration	96/3503	230/18903	2.13e-16	2.43e-15	8.17e-16	AKT1/MET/VEGFA/SIRT1/EGF/FGFR1/HIF1A/HMGB1/PIK3CB/PIK3CD/PIK3CG/PTGS2/PTK2/TGFB1/TNF/FGF2/GDF2/NOTCH1/RAC1/THBS1/WNT5A/SPARC/FOXP1/SERPINF1/PPARG/KDR/KLF4/ROCK2/PLK2/DCN/EDN1/EPHA2/HSPB1/RHOA/FBXW7/SP1/HDAC9/CIB1/GADD45A/FGF1/FOXC2/SASH1/GPI/MECP2/NFE2L2/PDGFB/PRKCA/PTN/BMP4/BMPR2/ADAM17/VEGFC/CALR/NRP1/AKT3/HDAC5/DAB2IP/AGT/EFNA1/ETS1/VASH1/FLT4/GATA3/GLUL/ANGPT2/ANXA1/ANXA3/HMOX1/ITGB3/RHOB/PLC…	96
GO:0003151	GO:0003151	outflow tract morphogenesis	48/3503	80/18903	2.18e-16	2.48e-15	8.33e-16	VEGFA/JUN/FOLR1/CITED2/CTNNB1/HIF1A/MIR17HG/NOTCH1/TWIST1/WNT5A/BMP7/FGFR2/SMAD4/SIX1/TGFB2/JAG1/EDN1/HES1/SFRP2/FZD1/ATF2/FOXC2/RBPJ/ILK/SOX18/BMP4/BMPR2/NRP1/EDNRA/ENG/FOXC1/MSX2/ROBO1/TBX2/TGFBR3/NRP2/CDC42/NOG/HEY2/TGFBR2/SMAD6/WNT11/ELN/NPY1R/LRP2/NIPBL/BMPR1A/PARVA	48
GO:0042476	GO:0042476	odontogenesis	67/3503	135/18903	2.23e-16	2.53e-15	8.49e-16	RUNX2/BCOR/CTNNB1/GLI2/TNFRSF11B/BGLAP/BMP2/TNFSF11/TWIST1/LEF1/BAX/BMP7/COL1A1/FGFR2/SRC/TGFB2/TP63/SP7/ADM/EDN1/HDAC2/RHOA/SERPINE1/TRAF6/BCL2L11/ATF2/EDA/AMBN/HDAC1/PDGFRA/BMP4/AXIN2/COL1A2/APCDD1/DSPP/FOXC1/ALPL/GLI3/AQP1/AQP3/MSX2/NF2/NGFR/PHEX/SDC1/SMO/STIM1/BSG/WNT6/WLS/CD34/CSF1/SHH/DMP1/PPARA/TGFB3/EDAR/JAG2/SLC34A1/FST/SMPD3/SLC7A5/DLX3/ID3/BMPR1A/INHBA/ADAMTS5	67
GO:0046824	GO:0046824	positive regulation of nucleocytoplasmic transport	41/3503	62/18903	2.33e-16	2.64e-15	8.86e-16	MAPK14/GSK3B/IL1B/PTGS2/TGFB1/HSP90AA1/ECT2/JAK2/SIRT6/KHDRBS1/IFNG/CDK1/CDH1/DHX9/GLI3/SMAD3/SMO/TPR/YWHAE/ZC3H12A/LEP/SHH/HSP90AB1/PRKCD/RIOK2/RAN/PIK3R1/GAS6/PSEN1/HYAL2/HDAC3/PRKACA/FLNA/NEDD4/SFN/TRIM28/EMD/DMAP1/BAG3/UBR5/XPO4	41
GO:0044000	GO:0044000	movement in host	82/3503	183/18903	2.36e-16	2.67e-15	8.96e-16	EGFR/HMGB1/CXCL8/CXCR4/CXADR/ICAM1/ITGB1/SRC/CAV1/DDB1/EPHA2/ANPEP/ITGA2/ITGAV/LGALS1/TRIM27/UVRAG/XPR1/CDK1/TRIM14/CTSB/CTSL/AGTR1/TRIM59/NRP1/CD86/SIVA1/WWP1/CCR5/DPP4/EPS15/CLEC5A/GSN/HLA-DRB1/HTR2A/ITGA5/ITGB3/CD46/P4HB/AXL/PVR/SLC3A2/SLC20A2/TRIM21/BSG/TFRC/ITCH/CAV2/VAMP8/CD74/CD81/PHB1/CBL/HSPA1A/IFNA2/GYPA/RPSA/EFNB2/GAS6/TRIM10/ITGB5/LGALS9/HYAL2/CLDN1/EFNB3/SELPLG/SNX3/TRIM11/INSR/SLC52…	82
GO:0045931	GO:0045931	positive regulation of mitotic cell cycle	65/3503	129/18903	2.36e-16	2.67e-15	8.96e-16	RB1/EGFR/AKT1/BRD4/BRCA2/MDM2/CDK4/POLDIP2/APEX1/CCND1/CUL4B/EIF4E/HSF1/CCNB1/FOXA1/HES1/TERT/CDK1/MECP2/PRKCA/RDX/ADAM17/WNT10B/CUL4A/SPHK1/CDCA5/PRAP1/DDX3X/USP22/MTBP/ANXA1/PAFAH1B1/RPS6KB1/TAL1/CCND3/ADAMTS1/ESPL1/CDC6/CDC25A/CDC27/CCND2/RAD51C/ABL1/PLCB1/TFDP1/STAT5B/KCNA5/RRM2/PTPN11/PHB2/DTL/ASNS/CDC25C/CDC25B/SIN3A/CDC7/CENPJ/CYP1A1/RAB11A/EIF4EBP1/MTA3/UBE2E2/RAD51B/NKX3-1/NSMCE2	65
GO:0071675	GO:0071675	regulation of mononuclear cell migration	63/3503	123/18903	2.43e-16	2.73e-15	9.19e-16	AKT1/CRK/HMGB1/MAPK1/MAPK3/PTK2/TNF/CXCL12/THBS1/WNT5A/MSN/DUSP1/CCL2/WNK1/CD47/KLRK1/RHOA/SERPINE1/RIPK3/FPR2/IL12A/LGALS3/MDK/CCN3/CCL5/ADAM17/CALR/CREB3/CCL27/CORO1A/CSF1R/AGER/GREM1/STK39/AIRE/APOD/CXCL10/ITGA4/ITGB3/CCL3/CCR2/FADD/SLIT2/SPN/CSF1/PTK2B/ABL1/PLCB1/ADAM8/CCR7/BMP5/SPI1/ADAM10/GAS6/CXCL13/LGALS9/IL34/NEDD9/CCR1/CCL7/CCL20/IL4/C5AR1	63
GO:0032092	GO:0032092	positive regulation of protein binding	50/3503	86/18903	3.23e-16	3.63e-15	1.22e-15	POLDIP2/GSK3B/MMP9/BMP2/WNT5A/HSF1/CAV1/ANXA2/TERT/CDK5/CSF3/EP300/PRKN/BMP4/NRP1/SPON1/CTHRC1/SPAG8/GCG/STING1/LRP1/MEN1/PKD1/PLCL1/B2M/BDNF/TRIM21/TIAM1/USP9X/WNT3A/RPL11/VTN/BAMBI/ABL1/HSP90AB1/PIN1/TAF1/NMD3/RAN/PSEN1/KRIT1/NVL/HIPK2/PPP2CA/MAPRE1/FKBP1A/RIPK2/AMFR/DERL1/CAPRIN2	50
GO:0014074	GO:0014074	response to purine-containing compound	69/3503	142/18903	3.26e-16	3.66e-15	1.23e-15	WT1/FOS/APEX1/IL1B/PIK3CG/PTGS2/EZR/HSPA5/CHEK1/IGFBP5/COL1A1/CREB1/HSP90B1/HDAC2/TRPV1/AHR/FOSB/BIRC2/ASS1/P2RX5/P2RX7/WNT10B/CARM1/FBP1/GATA1/AQP1/AREG/KCNQ1/OXT/P2RY2/PLAT/XRN1/PRKAA1/PDXP/RAP1A/REN/SDC1/SOD1/SREBF1/STAT1/BSG/FOSL1/ADIPOQ/PENK/PTK2B/ENPP1/KDM1A/ADA/TAF1/PDE3A/PDE2A/P2RY1/PTAFR/P2RX6/NDUFS4/SRD5A1/PPARGC1B/ZFP36L1/THBD/STC1/SLC5A5/P2RY12/AKAP9/KCNJ11/CITED1/TYR/ADORA2A/P2RX4/AT…	69
GO:0001708	GO:0001708	cell fate specification	58/3503	109/18903	3.83e-16	4.29e-15	1.44e-15	CTNNB1/GLI2/SOX2/TBX5/FGF2/SOX9/NOTCH1/POU5F1/WNT5A/ITGB1/DKK1/SIX1/HDAC2/FOXA1/APC/AR/SFRP2/HDAC1/HOXC10/RBPJ/PAX6/SOX18/NRP1/MTA1/APC2/EYA2/GLI3/DLL1/HOXA13/MYL2/NKX2-2/PTCH1/SMO/TBX2/FZD7/WNT3A/TBX18/RBBP7/SHH/SUFU/MTA2/RBBP4/MNX1/PSEN1/IHH/WNT11/HOXA11/TBXT/EHMT2/NANOG/CHD4/GATAD2B/CHD3/MBD3/MTA3/GATAD2A/BMPR1A/FKBP8	58
GO:0046660	GO:0046660	female sex differentiation	63/3503	124/18903	4.05e-16	4.53e-15	1.52e-15	MMP2/VEGFA/SIRT1/WT1/BRCA2/ESR1/BCL2/CASP3/KIT/WNT5A/HSPA5/FOXO3/ATM/BAX/IDH1/KDR/SMAD4/SRC/TP63/CEBPB/CYP19A1/MMP14/PDGFRA/SFRP1/COL9A3/FOXC1/NUPR1/AXL/RETN/SOD1/SLIT2/ADAMTS1/PGR/BCL2L1/KITLG/LEP/FANCA/STAT5B/CASP2/MERTK/SGPL1/AFP/DACH1/WNT4/AMH/INSR/SRD5A1/UBE3A/FST/UBB/LRP2/ADCYAP1R1/BAK1/ANG/ARID5B/BMP15/GAS2/TAF4/BMPR1B/ARRB2/INHBA/SRD5A2/GNRH1	63
GO:0045446	GO:0045446	endothelial cell differentiation	62/3503	121/18903	4.09e-16	4.56e-15	1.53e-15	MET/VEGFA/CTNNB1/IL1B/ROCK1/ZEB1/TNF/EZR/CXCR4/GDF2/NOTCH1/FASN/ICAM1/MSN/COL18A1/PDPN/KDR/SMAD4/ROCK2/JAG1/PECAM1/BMP6/FZD1/RBPJ/SOX18/RDX/BMP4/BMPR2/NRP1/CDH5/HPSE/FSTL1/S1PR3/EDNRA/EDNRB/KDM6B/HEY1/CLIC4/DLL1/GSTM3/HOXA13/MYD88/FOXP3/RAP2C/RAP1A/TNMD/TNFRSF1A/IKBKB/PLCB1/CEACAM1/HEY2/PDE4D/PDE2A/ID1/ACVRL1/CLDN1/PROX1/NOTCH4/STC1/ACVR1/BTG1/NRG1	62
GO:0072091	GO:0072091	regulation of stem cell proliferation	52/3503	92/18903	4.33e-16	4.82e-15	1.62e-15	TP53/RUNX2/NFIB/YAP1/CTNNB1/FGF2/SOX9/NOTCH1/WNT5A/KDR/SIRT6/TP63/CCNE1/PIM1/TERT/WNT1/HMGA2/CEBPA/FERMT2/RBPJ/SOX18/EIF2AK2/SNAI2/VEGFC/WNT10B/CDKN2C/CD109/GJA1/GLI3/NF2/FERMT1/PTCH1/OVOL2/KITLG/PTPRC/SHH/NF1/KDM1A/THPO/DGCR8/TGFBR2/WNT11/HMGB2/PDCD2/KAT7/ZFP36L1/LTBP3/NANOG/IRS2/SFN/CITED1/HNRNPU	52
GO:0033135	GO:0033135	regulation of peptidyl-serine phosphorylation	69/3503	143/18903	5.17e-16	5.73e-15	1.93e-15	EGFR/AKT1/VEGFA/IL6/PIK3CA/PTEN/PTGS2/BCL2/TGFB1/TNF/CD44/HSP90AA1/WNT5A/RAF1/BAX/DKK1/LIF/CAV1/HGF/IFNA1/IFNA13/IFNG/IL11/SMAD7/SFRP2/HDAC6/SPRY2/CSF3/GADD45A/MIF/RET/UCN/LATS1/PAQR3/DMD/GCG/TBK1/NOS1/PFN2/TERF2IP/PRKAA1/BDNF/SNCA/BRAF/TFRC/MAPKAP1/CALCR/AXIN1/WNT3A/OSM/IFNB1/PAK1/HSP90AB1/IFNA2/GAS6/RICTOR/BCAR3/BDKRB2/PDE4D/TXN/PARK7/BAK1/NTRK2/AKAP9/DDIT4/ARRB2/NGF/RIPK2/CAPRIN2	69
GO:0055123	GO:0055123	digestive system development	69/3503	143/18903	5.17e-16	5.73e-15	1.93e-15	RB1/EGFR/EXT1/YAP1/CTNNB1/GLI2/HIF1A/CXCL8/BCL2/TNF/SOX9/KIT/NOTCH1/WNT5A/GLI1/IGF2/SMAD2/FGFR2/SRC/TGFB2/TP63/HES1/SFRP2/FOXF1/ASS1/NPY/OXTR/PDGFRA/RET/SFRP1/BMP4/KLF5/TCF21/TYMS/FZD5/COL3A1/EDNRB/FOXL1/GLI3/HOXA5/HOXA13/KCNQ1/SMAD3/NKX2-2/PKD1/LGR4/OVOL2/SMO/TBX2/WLS/MYOCD/NKX3-2/ID2/SHH/ADA/TGFB3/IHH/TGFBR2/WNT11/IL6ST/INSR/AGR2/CYP1A1/NIPBL/GIP/CHD8/PRDM1/CCKBR/SCT	69
GO:0032642	GO:0032642	regulation of chemokine production	54/3503	98/18903	5.33e-16	5.91e-15	1.99e-15	GSTP1/HIF1A/HMGB1/IL1B/IL6/TNF/TWIST1/WNT5A/FOXP1/HAVCR2/KLF4/EGR1/EPHA2/IFNG/IL6R/IL10/IL33/MIF/EIF2AK2/SNAI2/ADAM17/TLR4/CSF1R/DDX3X/AGER/IL17RA/HMOX1/AIRE/APOD/IL17A/IL18/ARG2/LPL/MYD88/TLR9/TREM2/CXCL6/SYK/MUL1/ADIPOQ/CD74/SOCS5/NR1H4/LGALS9/IL17F/IL4R/ADCYAP1/IL7/ALOX15B/C1QTNF3/TLR2/MBP/RIPK2/OAS1	54
GO:0033045	GO:0033045	regulation of sister chromatid segregation	57/3503	107/18903	6.42e-16	7.1e-15	2.39e-15	RB1/ZW10/PLK1/ACTB/BECN1/AURKB/ATM/CDC20/DUSP1/CCNB1/APC/MAD2L1/XRCC3/NDC80/TACC3/SPC24/BRD7/PTTG1/KAT5/PRAP1/BIRC5/CDCA8/RAD21/BUB1/TPR/ARID1A/NUF2/ACTL6A/KAT2B/BUB3/ESPL1/CDC6/CDC27/ANAPC1/RMI2/SMARCB1/SMARCA4/SMARCA2/TTK/RIOK2/CENPE/BCL7A/MAD1L1/SMARCD1/SMARCC2/SMARCE1/SMARCC1/CHFR/PBRM1/ARID1B/CDK5RAP2/SMARCD2/DPF2/BUB1B/HNRNPU/NSMCE2/ZNF207	57
GO:0032388	GO:0032388	positive regulation of intracellular transport	86/3503	199/18903	6.47e-16	7.15e-15	2.4e-15	MAPK14/ERBB2/GSK3B/IL1B/PTGS2/TGFB1/EZR/MAPK8/HSP90AA1/MSN/ECT2/AKT2/HRAS/JAK2/SIRT6/KHDRBS1/ANXA2/IFNG/FBXW7/RAC2/CDK1/CDK5/CIB1/GZMB/PRKN/RDX/STK11/FZD5/BAP1/PDCD5/CDH1/HUWE1/EHD1/DAB2/DHX9/GLI3/ITGAM/ITGB2/SMAD3/PRKAA1/SMO/VAMP2/TPR/YWHAE/ZC3H12A/CDK5R1/NPEPPS/CD81/BBC3/PRNP/LEP/SHH/HSP90AB1/PRKCD/RIOK2/CEMIP/RAN/PIK3R1/GAS6/PSEN1/HYAL2/SPAG5/PLK3/SREBF2/EHD2/HDAC3/CSNK2A2/PCM1/PRKACA/FLNA/NED…	86
GO:0046683	GO:0046683	response to organophosphorus	64/3503	128/18903	6.53e-16	7.2e-15	2.42e-15	WT1/FOS/APEX1/IL1B/PIK3CG/PTGS2/EZR/HSPA5/IGFBP5/COL1A1/HSP90B1/TRPV1/LPAR1/AHR/FOSB/BIRC2/ASS1/P2RX5/P2RX7/TYMS/WNT10B/CARM1/AKR1C1/FBP1/GATA1/AQP1/AREG/KCNQ1/OXT/P2RY2/PLAT/PDXP/RAP1A/REN/SDC1/SOD1/SREBF1/STAT1/BSG/FOSL1/ADIPOQ/PENK/PTK2B/ENPP1/KDM1A/TAF1/PDE3A/PDE2A/P2RY1/PTAFR/P2RX6/NDUFS4/SRD5A1/PPARGC1B/ZFP36L1/THBD/STC1/SLC5A5/P2RY12/AKAP9/KCNJ11/CITED1/TYR/P2RX4	64
GO:0031670	GO:0031670	cellular response to nutrient	32/3503	42/18903	6.89e-16	7.58e-15	2.55e-15	FOLR1/BGLAP/VDR/CASR/COL1A1/CDKN2B/PIM1/POSTN/SFRP1/SNAI2/XBP1/CYP27B1/FOLR2/HMOX1/IL15/LPL/PHEX/MED1/BRIP1/PENK/LEP/CYP24A1/SRF/RXRA/NCOA1/GAS6/NR1H4/FGF23/USF1/SNW1/MN1/USF2	32
GO:0010718	GO:0010718	positive regulation of epithelial to mesenchymal transition	38/3503	56/18903	7.87e-16	8.65e-15	2.91e-15	EZH2/CTNNB1/MTOR/IL1B/IL6/PTK2/BMP2/TGFB1/NOTCH1/TWIST1/SMAD2/LEF1/BMP7/PDPN/COL1A1/SMAD4/SNAI1/TGFB2/JAG1/HDAC2/TGFBR1/FERMT2/WWTR1/MDK/BMP4/AXIN2/DAB2/ENG/FOXC1/SMAD3/TGFB1I1/TIAM1/ALX1/BAMBI/TGFB3/LOXL2/TGFBR2/ACVR1	38
GO:0007409	GO:0007409	axonogenesis	151/3503	438/18903	7.93e-16	8.7e-15	2.93e-15	VEGFA/EXT1/NFIB/EPHB2/ERBB2/FN1/GLI2/GSK3B/IGF1R/STMN1/PTEN/PTK2/BCL2/ACTB/SPP1/CCK/HSP90AA1/NOTCH1/SEMA6A/RAC1/CXCL12/WNT5A/ITGB1/BMP7/CDH11/CREB1/FGFR2/SMAD4/CDH2/EDN1/EPHA2/LIMK1/NOTCH3/MAP2K1/RAC2/HDAC6/CDH4/CDK5/ARHGAP35/NOTCH2/NTRK1/PAX6/RET/S100A6/BMPR2/STK11/NRP1/CDH1/SEMA3A/SEMA4D/RAB10/CRABP2/CSF1R/DCC/EDNRA/EFNA1/EFNB1/EGR2/CTTN/EPHA7/ALCAM/FGF13/FOXD1/LPAR3/GATA3/GLI3/LAMA1/ITGA4/KIF5…	151
GO:0007611	GO:0007611	learning or memory	107/3503	273/18903	8.21e-16	8.99e-15	3.02e-15	EGFR/EPHB2/FOS/HIF1A/MAPK1/PTEN/PTGS2/CASP3/KIT/ITGB1/SERPINF1/CREB1/DKK1/KRAS/SRC/PLK2/PAK5/CDK5/CEBPB/EP300/SLC7A11/GPI/GRM5/HMGCR/MDK/MECP2/NTRK1/OXTR/PRKN/PRKCG/PTN/UCN/ACTR2/AGER/AGT/EGR2/FEN1/FGF13/ADGRF1/GIT1/HTR2A/ITGA3/ITGA5/KMT2A/MME/OXT/PAFAH1B1/TREM2/CAMK2N1/B2M/PTPRZ1/BCHE/RASGRF1/RPS6KB1/BDNF/S100B/SLC1A1/SLC2A4/BRAF/TACR1/CNTN2/TH/VIP/FOSL1/FZD9/EIF4A3/PRNP/ATP8A1/CCND2/CNR1/ABL1/P…	107
GO:0051147	GO:0051147	regulation of muscle cell differentiation	74/3503	160/18903	8.32e-16	9.1e-15	3.06e-15	EZH2/SIRT1/MDM2/MAPK14/MTOR/IGF1/BCL2/BMP2/ZEB1/TGFB1/KIT/NOTCH1/IGF2/DNMT1/FOXP1/FGFR2/DKK1/PDCD4/SMAD4/YBX1/EDN1/SMAD1/HDAC9/HDAC4/CDK9/FRS2/MECP2/MMP14/CCN3/PDGFB/BMP4/BMPR2/XBP1/YY1/BHLHE41/HDAC5/ENG/LAMA1/DLL1/EFEMP2/TMEM119/SOX6/BDNF/MAPK12/FZD7/WNT3A/MYOCD/PIEZO1/MYOG/ID2/NFATC2/MYOD1/PTBP1/SHH/SOD2/SRF/EFNB2/FOXO4/FBXO22/HEY2/PPARA/RGS4/G6PD/PROX1/CAV3/GPER1/TARBP2/KAT2A/PARP2/MAML1/SUPT6…	74
GO:0090090	GO:0090090	negative regulation of canonical Wnt signaling pathway	68/3503	141/18903	8.69e-16	9.46e-15	3.18e-15	MAPK14/CTNNB1/GSK3B/BMP2/SOX2/SOX9/NOTCH1/WNT5A/FOXO1/GLI1/FOXO3/DKK1/CAV1/CDH2/EGR1/FRZB/LATS2/DKK3/APC/SOST/SFRP2/FZD1/WWTR1/HDAC1/MDK/PRKN/SFRP1/SNAI2/STK11/AXIN2/ZNRF3/NKD1/NKD2/LATS1/SLC9A3R1/PTPRU/G3BP1/APC2/CTHRC1/CTNND1/DAB2IP/CYLD/DAB2/GREM1/GLI3/IGFBP1/FERMT1/AXIN1/TBX18/IGFBP6/IGFBP4/SHH/NOG/DDIT3/RBX1/CSNK1A1/CTNNBIP1/IGFBP2/WNT11/TLE1/SFRP4/RUVBL2/EMD/SIAH2/CHD8/LZTS2/AMFR/PFDN5	68
GO:0042509	GO:0042509	regulation of tyrosine phosphorylation of STAT protein	48/3503	82/18903	8.7e-16	9.46e-15	3.18e-15	IL3/IGF1/IL6/TNF/KIT/GH1/ERBB4/FGFR3/HSF1/JAK2/LIF/CAV1/IL24/GHR/HDAC2/HES1/IFNG/IL2/IL6R/IL12A/CCL5/IL31RA/CSF1R/CSF2/IL12B/IL15/IL18/NF2/IL21/TNFRSF1A/SOCS1/TNFRSF18/SOCS3/CD40/OSM/LEP/EPO/IFNA2/IL23A/IL6ST/PPP2CA/PPP2R1A/IL13/PARP14/IL4/CNOT7/FLT3/CNTF	48
GO:2000736	GO:2000736	regulation of stem cell differentiation	48/3503	82/18903	8.7e-16	9.46e-15	3.18e-15	EZH2/YAP1/GSK3B/STAT3/TBX5/FGF2/SOX9/NOTCH1/CDK6/SIRT6/TGFB2/SP7/JAG1/HDAC2/HES1/NUDT21/KDM4C/HDAC1/NFE2L2/PDGFRA/EIF2AK2/PTN/SOX5/MTA1/KAT5/FOXC1/TACSTD2/CDK12/SOX6/PRKDC/METTL3/ITCH/WNT3A/RBBP7/OSM/ABL1/MTA2/RBBP4/HSPA9/LTBP3/CHD4/MTCH2/GATAD2B/CHD3/MBD3/MTA3/GATAD2A/HNRNPU	48
GO:0003281	GO:0003281	ventricular septum development	45/3503	74/18903	9.18e-16	9.97e-15	3.35e-15	CITED2/MDM2/TBX5/CCN1/MIR17HG/SOX4/NOTCH1/WNT5A/FGFR2/SMAD4/MDM4/TGFB2/HES1/SMAD7/TGFBR1/FZD1/FRS2/RBPJ/BMP4/BMPR2/NSD2/APLNR/HEY1/GATA3/HOXA13/FGFRL1/SALL4/ROBO1/TGFBR3/SLIT2/SUFU/NOG/HEY2/TGFBR2/PDE2A/SMAD6/WNT11/PROX1/EGLN1/LRP2/MATR3/CNTRL/BMPR1A/ACVR1/PRDM1	45
GO:0008544	GO:0008544	epidermis development	131/3503	362/18903	9.35e-16	1.01e-14	3.41e-15	EGFR/EZH2/EXT1/YAP1/CCN2/CTNNB1/ERCC2/GLI2/BCL2/ROCK1/TNF/CASP3/FGF2/SOX9/VDR/NOTCH1/PTHLH/WNT5A/GLI1/IGFBP5/RELA/FGFR2/DKK1/IL1A/SMAD4/YBX1/SNAI1/TGFB2/TP63/KLF4/ROCK2/AGPAT2/JAG1/EPHA2/LATS2/HDAC2/HES1/PDGFA/MAP2K1/EDA/ERCC3/FOSL2/HDAC1/RBPJ/STS/NME2/PAX6/GAL/SOX18/BMP4/WNT10B/ADAM9/LATS1/SLC9A3R1/CDH3/TXNIP/HPSE/CD109/CRABP2/APCDD1/CYP27B1/GSDME/FOXC1/FLOT2/PUM2/CLIC4/DLL1/ANXA1/HLA-DRB1/AQP3/…	131
GO:0032602	GO:0032602	chemokine production	54/3503	99/18903	9.62e-16	1.04e-14	3.5e-15	GSTP1/HIF1A/HMGB1/IL1B/IL6/TNF/TWIST1/WNT5A/FOXP1/HAVCR2/KLF4/EGR1/EPHA2/IFNG/IL6R/IL10/IL33/MIF/EIF2AK2/SNAI2/ADAM17/TLR4/CSF1R/DDX3X/AGER/IL17RA/HMOX1/AIRE/APOD/IL17A/IL18/ARG2/LPL/MYD88/TLR9/TREM2/CXCL6/SYK/MUL1/ADIPOQ/CD74/SOCS5/NR1H4/LGALS9/IL17F/IL4R/ADCYAP1/IL7/ALOX15B/C1QTNF3/TLR2/MBP/RIPK2/OAS1	54
GO:0042254	GO:0042254	ribosome biogenesis	117/3503	310/18903	9.85e-16	1.06e-14	3.58e-15	RPS19/ERCC2/PTEN/CUL4B/NOB1/DCAF13/NOC2L/SIRT7/IMP3/CUL4A/HELQ/DDX3X/DDX10/DKC1/RRP12/NGDN/AATF/PELP1/GLUL/ISG20/NPM1/NAT10/PRKDC/UTP3/RPL7A/RPL10/XPO1/XRCC5/KAT2B/EIF4A3/RPL11/RPL5/RPS24/RPS7/RPL35/RPL27/RPL35A/RPS17/RPS27/RPL26/RPS28/TSR2/RBIS/HEATR3/MTG2/RPS16/FBL/RPS8/SART1/RPS6/DDX21/SUV39H1/RPSA/NHP2/NOP56/RPS14/RPL10A/RPL7/SBDS/NOP10/RIOK2/RPL23A/RPS5/EIF6/EMG1/RPL24/RPL6/RPS15/TSR1/BYSL/G…	117
GO:0034284	GO:0034284	response to monosaccharide	88/3503	207/18903	1e-15	1.08e-14	3.63e-15	RUNX2/CCN2/HIF1A/IGF1R/PIK3CA/PTGS2/TNF/CASP3/SOX4/THBS1/SMAD2/RAF1/CASR/FOXO3/ICAM1/SERPINF1/CDKN1B/IL1A/SMAD4/EGR1/ITGA2/RHOA/LRP5/XBP1/CAT/KAT5/TXNIP/CMA1/COL4A3/AGER/ENDOG/SLC29A1/TXN2/GCG/GHRHR/GLUL/ANGPT2/HLA-DRB1/HNF4A/LPL/MEN1/NKX2-2/PCK2/PFKFB2/TREM2/ANO1/PRKAA1/PRKAA2/RPS6KB1/SREBF1/VAMP2/TH/GPR68/NR0B2/RAB11B/ADIPOQ/RMI1/SMARCB1/PTK2B/SMARCA4/LEP/PLCB1/SOD2/SRF/BAD/EFNA5/GAS6/TRA2B/SES…	88
GO:1902229	GO:1902229	regulation of intrinsic apoptotic signaling pathway in response to DNA damage	30/3503	38/18903	1e-15	1.08e-14	3.63e-15	SIRT1/BCL2/CD44/CXCL12/CLU/ACKR3/SNAI1/SFRP2/ING2/MIF/SNAI2/CDKN2D/TRIAP1/RPS3/TPT1/ATAD5/CD74/RPL26/BCL2L1/MUC1/BID/CCAR2/KDM1A/PIAS4/FBH1/HNRNPK/USP47/ZNF385A/TMEM161A/TAF9	30
GO:0048565	GO:0048565	digestive tract development	65/3503	132/18903	1.02e-15	1.1e-14	3.68e-15	RB1/EGFR/EXT1/YAP1/CTNNB1/GLI2/HIF1A/CXCL8/BCL2/TNF/SOX9/KIT/NOTCH1/WNT5A/GLI1/SMAD2/FGFR2/SRC/TGFB2/TP63/HES1/SFRP2/FOXF1/ASS1/NPY/OXTR/PDGFRA/RET/SFRP1/BMP4/KLF5/TCF21/TYMS/FZD5/COL3A1/EDNRB/FOXL1/GLI3/HOXA5/HOXA13/KCNQ1/SMAD3/NKX2-2/PKD1/LGR4/OVOL2/SMO/TBX2/MYOCD/NKX3-2/ID2/SHH/ADA/TGFB3/IHH/TGFBR2/WNT11/IL6ST/AGR2/CYP1A1/NIPBL/CHD8/PRDM1/CCKBR/SCT	65
GO:0051983	GO:0051983	regulation of chromosome segregation	65/3503	132/18903	1.02e-15	1.1e-14	3.68e-15	RB1/ZW10/PLK1/ACTB/BECN1/AURKB/ATM/CDC20/DUSP1/MKI67/CCNB1/APC/MAD2L1/XRCC3/NDC80/TACC3/SPC24/BRD7/PTTG1/KAT5/PRAP1/PUM2/BIRC5/CDCA8/RAD21/BUB1/TPR/ARID1A/NUF2/ACTL6A/KAT2B/BUB3/ESPL1/CDC6/CDC27/ANAPC1/RMI2/SMARCB1/SMARCA4/SMARCA2/TTK/KIF2B/RIOK2/CSNK2A1/CENPE/BCL7A/MAD1L1/CSNK2A2/SMARCD1/SMARCC2/SMARCE1/SMARCC1/CHFR/PBRM1/ARID1B/CDK5RAP2/RAD18/SMARCD2/DPF2/BUB1B/HNRNPU/NSMCE2/SMC5/ZNF207/SMC6	65
GO:0003231	GO:0003231	cardiac ventricle development	63/3503	126/18903	1.1e-15	1.18e-14	3.96e-15	CITED2/MDM2/HIF1A/TBX5/TGFB1/CCN1/MIR17HG/SOX4/NOTCH1/WNT5A/FGFR2/SMAD4/MDM4/TGFB2/JAG1/HES1/SMAD7/SFRP2/TGFBR1/FZD1/FRS2/FOXF1/FOXC2/RBPJ/BMP4/BMPR2/NSD2/APLNR/EDNRA/ENG/FOXC1/HEY1/GATA3/HOXA13/MYL2/FGFRL1/MED1/SALL4/ROBO1/TGFBR3/TNNC1/TPM1/SLIT2/MYOCD/SUFU/NOG/PKP2/HEY2/TGFBR2/PDE2A/SMAD6/WNT11/PROX1/EGLN1/PPP1R13L/LRP2/MATR3/CNTRL/BMPR1A/ACVR1/PRDM1/NRG1/FKBP1A	63
GO:2000781	GO:2000781	positive regulation of double-strand break repair	50/3503	88/18903	1.19e-15	1.27e-14	4.27e-15	FOXM1/ACTB/PARP1/SIRT6/BRD7/MGMT/MMS19/ACTR2/KAT5/HELQ/FUS/MBTD1/WRAP53/KDM4D/PRKDC/WDR48/ARID1A/ACTL6A/RUVBL1/SMARCB1/ERCC6/RBBP8/DDX11/SMARCA4/SMARCA2/PIAS4/POGZ/BCL7A/SMARCD1/UBE2N/SMARCC2/SMARCE1/SMARCC1/TRRAP/HDGFL2/RUVBL2/UBE2V2/YEATS4/EP400/SHLD2/SHLD1/SHLD3/PBRM1/ARID1B/SMARCD2/DPF2/DMAP1/ING3/BRD8/PARP3	50
GO:0072028	GO:0072028	nephron morphogenesis	47/3503	80/18903	1.42e-15	1.52e-14	5.11e-15	MYC/VEGFA/WT1/CTNNB1/BCL2/BMP2/FGF2/SOX9/ERBB4/BMP7/LIF/SMAD4/SIX1/HES1/PDGFRB/WNT1/IRX2/FGF1/HOXB7/ILK/BMP4/TCF21/AGT/FOXD1/GATA3/GREM1/GLI3/TACSTD2/PKD1/KIF26B/LGR4/PTCH1/SMO/STAT1/WNT6/WNT2B/IRX1/NPNT/SHH/NOG/CTNNBIP1/WNT4/WNT11/HOXA11/DLG1/ADAMTS16/CITED1	47
GO:0003002	GO:0003002	regionalization	130/3503	360/18903	1.46e-15	1.55e-14	5.22e-15	TP53/BMI1/WT1/EXT1/CITED2/CTNNB1/GLI2/BMP2/FGF2/NOTCH1/WNT5A/GLI1/SMAD2/ATM/LEF1/FGFR2/DKK1/SMAD4/SIX1/SNAI1/TP63/EDN1/FOXA1/HOXA9/HES1/AR/LRP5/SFRP2/AURKA/TGFBR1/WNT1/FRS2/IRX2/EP300/ETS2/FGF1/FOXF1/FOXC2/HOXB7/HOXC10/RBPJ/NOTCH2/PAX6/MIB1/SFRP1/BMP4/BMPR2/WNT7B/YY1/FZD5/BHLHE41/AXIN2/NKD1/NRP1/EGR2/FOXC1/FOXD1/CLUAP1/HEY1/GREM1/GLI3/DLL1/HOXA5/HOXB1/HOXB2/HOXB8/HOXC8/ITGAM/LRP6/SMAD3/KMT2A/MSX2…	130
GO:0071248	GO:0071248	cellular response to metal ion	85/3503	198/18903	1.54e-15	1.64e-14	5.5e-15	EGFR/AKT1/KCNH1/JUN/EIF2S1/FOS/MMP9/MAPK1/MAPK3/PTGS2/MAPK8/BECN1/PARP1/WNT5A/HSPA5/SERPINF1/ABCB6/CDKN1B/CREB1/ECT2/HSF1/ATF4/SYT1/EDN1/BMP6/CEBPA/DAXX/DPEP1/FOSB/JUNB/JUND/MT2A/NFE2L2/PRKN/SUMO1/CALR/CDH1/CYBB/DLG2/ENDOG/FBP1/ALOX5AP/CLIC4/STK39/HMOX1/AQP1/PLCG2/TLR9/PRKAA1/PRKAA2/B2M/SLC1A1/SNCA/BNIP3/SOD1/BRAF/TH/HVCN1/RASAL1/CPNE1/SYT7/EIF2AK3/PRNP/MYOG/CHUK/SHH/MAPK9/ITPKB/CPNE6/MAP1LC3A/MT…	85
GO:0043401	GO:0043401	steroid hormone mediated signaling pathway	66/3503	136/18903	1.55e-15	1.65e-14	5.53e-15	SIRT1/ESRRA/YAP1/ESR1/PARP1/NR3C1/ESR2/FOXP1/SKP2/BMP7/JAK2/SRC/TP63/FOXA1/AR/RHOA/HDAC6/DAXX/DDX5/EP300/CNOT1/KDM4C/HDAC1/ZBTB7A/SFRP1/BMP4/TCF21/CALR/LATS1/CLOCK/CARM1/PTGES3/CRY1/CRY2/DAB2/GHRHR/MED1/BRCA1/KMT2D/ARID1A/PGR/PHB1/SMARCA4/PAK1/KDM1A/RXRA/PPARA/NR3C2/PHB2/GPER1/PARK7/EGLN2/PPARD/UBE3A/PPARGC1B/DDX17/NEDD4/SAFB/YWHAH/NCOR2/NCOR1/NKX3-1/RXRB/PKN1/UBR5/POU4F2	66
GO:1903052	GO:1903052	positive regulation of proteolysis involved in protein catabolic process	66/3503	136/18903	1.55e-15	1.65e-14	5.53e-15	AKT1/MDM2/EGF/RNF19A/GSK3B/PLK1/PTEN/PTK2/CLU/CDC20/SIRT6/VCP/CAV1/SMAD7/FBXW7/AURKA/IL33/CEBPA/NFE2L2/PRKN/PSMC2/SUMO1/AXIN2/NKD2/DAB2IP/DAB2/NUPR1/TREM2/ANKIB1/PSMD10/BAG6/AXIN1/CBFA2T3/KEAP1/PTK2B/MAPK9/SOCS5/RBX1/HSPA1A/TAF1/CSNK1A1/UBQLN2/FBXO22/PSEN1/ATP5IF1/DVL1/PLK3/SMURF1/CAV3/RAD23A/PSMC5/STUB1/PIAS1/CHFR/SUMO2/ATXN3/ELOB/CSNK1D/CSNK1E/FZR1/BCAP31/HSPA1B/CTSC/FMR1/PSMC3/PSMC6	66
GO:0016072	GO:0016072	rRNA metabolic process	105/3503	268/18903	1.58e-15	1.67e-14	5.61e-15	TP53/RPS19/ERCC2/MTOR/NOB1/DCAF13/SIRT7/IMP3/HELQ/DDX10/DKC1/RRP12/NGDN/PELP1/ISG20/NCL/XRN1/NAT10/PRKDC/UTP3/RPL7A/KAT2B/EIF4A3/RPL11/RPL5/RPS24/RPS7/RPL35/RPL27/RPL35A/RPS17/RPS27/RPL26/RPS28/TSR2/RPS16/SMARCB1/ERCC6/FBL/RPS8/DDX11/SMARCA4/SART1/RPS6/DDX21/SUV39H1/NHP2/NOP56/RPS14/TCOF1/RPL10A/RPL7/SBDS/NOP10/RIOK2/EIF6/EMG1/RPS15/TSR1/BYSL/GAR1/RPL14/RPS21/RPS25/BOP1/DIMT1/UTP4/NOL11/GTPBP4/TB…	105
GO:0051962	GO:0051962	positive regulation of nervous system development	108/3503	279/18903	1.66e-15	1.76e-14	5.9e-15	VEGFA/CTNNB1/EPHB2/FN1/MTOR/HIF1A/IL1B/IL6/BMP2/TGFB1/TNF/CXCR4/E2F1/FGF2/KIT/NOTCH1/CXCL12/ITGB1/SERPINF1/KRAS/LIF/HDAC2/HES1/IFNG/LIMK1/MAP2K1/TP73/IL33/CDH4/GRM5/HDAC1/CAPRIN1/MDK/MECP2/NTRK1/OXTR/PAX6/PTN/CX3CL1/BMPR2/STK11/TGM2/VEGFC/NRP1/ACTR2/SEMA4D/CRABP2/EGR2/LPAR3/GFAP/GLI3/L1CAM/LTA/MME/NKX2-2/OXT/PAFAH1B1/SERPINE2/PLAG1/PLXNA1/PTPRZ1/ROBO1/BDNF/CLSTN2/SMO/BRAF/TIAM1/WNT2/XRCC5/WNT3A/N…	108
GO:0043255	GO:0043255	regulation of carbohydrate biosynthetic process	55/3503	103/18903	1.81e-15	1.91e-14	6.41e-15	AKT1/SIRT1/EGF/GSK3B/IGF1/PTH/TGFB1/PTH1R/NR3C1/FOXO1/IGF2/HAS2/AKT2/IRS1/SIRT6/DDB1/NFKB1/PPARGC1A/EP300/MST1/SIRT7/PDGFB/STK11/SORBS1/CRY1/FBP1/GCG/SNCA/USP7/KAT2B/ADIPOQ/PTK2B/LEP/ENPP1/SESN2/PPARA/CLTC/P2RY1/PTAFR/LEPR/GPER1/INS/INSR/ADCYAP1R1/IRS2/GPT/PLEK/SMPD3/KAT2A/C1QTNF3/RANBP2/WDR5/HRH1/GCK/NNMT	55
GO:0055007	GO:0055007	cardiac muscle cell differentiation	62/3503	124/18903	1.85e-15	1.95e-14	6.56e-15	VEGFA/WT1/LMNA/MTOR/IGF1/BMP2/TBX5/TGFB1/CXADR/FOXP1/ITGB1/DKK1/SMAD4/SIRT6/ATG5/EDN1/PDGFRB/MAP2K4/CDK1/PDLIM5/FRS2/RBPJ/PDGFRA/BMP4/YY1/CALR/AGT/FHL2/KDM6B/GREM1/DLL1/MYL2/SOX6/RARA/TTN/CSRP3/FZD7/MYO18B/WNT3A/TBX18/MYOCD/SRF/EFNB2/HEY2/PPARA/RGS4/SORBS2/G6PD/PROX1/CAV3/KAT2A/PARP2/MAML1/ACTC1/TSC1/BMPR1A/ACVR1/ARRB2/SLC9A1/NRG1/HNRNPU/IFT20	62
GO:0071103	GO:0071103	DNA conformation change	56/3503	106/18903	1.87e-15	1.97e-14	6.63e-15	RECQL4/WRN/ATRX/ERCC2/HMGB1/HMGA1/MNAT1/RAD51/RECQL5/ERCC3/RECQL/G3BP1/HELQ/DDX3X/DHX9/XRCC6/POT1/ANXA1/MCM2/RTEL1/FANCM/RFC2/TOP1/TOP3A/XRCC5/RUVBL1/BLM/BRIP1/DNA2/RPA1/MRE11/TOP2A/MCM7/PIF1/CDC45/DDX11/ABL1/NBN/DDX1/TREX1/MCM3/FBH1/MCM8/HNRNPA2B1/WRNIP1/CHD1L/HMGB2/CHD4/RAD50/RUVBL2/ZRANB3/HELB/CHD3/MCM6/CHD8/MTERF1	56
GO:2000278	GO:2000278	regulation of DNA biosynthetic process	61/3503	121/18903	1.9e-15	1.99e-14	6.71e-15	TP53/MYC/CDKN1A/CTNNB1/PCNA/MAPK1/MAPK3/TNF/FGF2/GDF2/HSP90AA1/AURKB/TNKS/CHEK1/ATM/MAP2K7/SRC/KLF4/HGF/ING4/PDGFRB/PDGFB/BMPR2/USP1/ING5/PTGES3/POLG2/DKC1/FGFR4/POT1/TINF2/GREM1/GFER/HNRNPD/MEN1/XRN1/ATR/WRAP53/NAT10/RFC2/TERF1/TERF2/XRCC5/TNKS2/ADIPOQ/PIF1/PTK2B/TFDP1/HSP90AB1/HNRNPA2B1/HNRNPA1/DACH1/ACVRL1/ACD/PARP4/KAT7/NVL/NEK2/ARRB2/HNRNPU/PARP3	61
GO:1902903	GO:1902903	regulation of supramolecular fiber organization	136/3503	384/18903	1.94e-15	2.04e-14	6.85e-15	RB1/MET/CCN2/MTOR/STMN1/PIK3CA/ROCK1/RAC1/CXCL12/CLU/CDKN1B/SMAD4/ROCK2/CD47/EDN1/APC/RHOA/LIMK1/TRIM27/TGFBR1/HDAC6/CIB1/ARPC1A/FERMT2/CRYAB/CSF3/LPAR1/ARHGAP35/MECP2/MID1/PRKN/RDX/CX3CL1/SFRP1/NRP1/LATS1/CDH5/APC2/WASF3/EMILIN1/CORO1A/CTTN/FGF13/FLII/COTL1/CKAP2/GIT1/GSN/EFEMP2/IAPP/ARL2/TACSTD2/SMAD3/NF2/LIMA1/PFN2/TREM2/KIRREL1/PDXP/PXN/RASA1/RPS3/CCL24/SDC4/SNCA/BRAF/TACR1/TMSB4X/TPM1/VASP/C…	136
GO:0046634	GO:0046634	regulation of alpha-beta T cell activation	59/3503	115/18903	1.95e-15	2.04e-14	6.85e-15	CD274/HMGB1/LILRB1/JAK2/IFNG/IL2/RHOA/SMAD7/HLA-A/IL2RA/IL12A/JUNB/CBFB/CD86/MAPK8IP1/EBI3/MALT1/AGER/IL27/GATA3/GLI3/ANXA1/HLA-DRB1/IL12B/IL18/IRF1/ARG2/FOXP3/RARA/BCL6/SYK/CCR2/ZC3H12A/ITCH/RUNX1/SOCS1/CD28/CD81/PTPRC/MYB/SHH/SOCS5/ADA/ITPKB/IL23A/LGALS9/IHH/TGFBR2/IL4R/TYK2/CD55/HLA-E/IL4/PNP/PRDM1/ADORA2A/RIPK2/LOXL3/VSIR	59
GO:0007260	GO:0007260	tyrosine phosphorylation of STAT protein	49/3503	86/18903	1.96e-15	2.05e-14	6.89e-15	IL3/IGF1/IL6/TNF/KIT/GH1/ERBB4/FGFR3/HSF1/JAK2/LIF/CAV1/IL24/GHR/HDAC2/HES1/IFNG/IL2/IL6R/IL12A/CCL5/IL31RA/CSF1R/CSF2/IL12B/IL15/IL18/JAK1/NF2/IL21/TNFRSF1A/SOCS1/TNFRSF18/SOCS3/CD40/OSM/LEP/EPO/IFNA2/IL23A/IL6ST/PPP2CA/PPP2R1A/IL13/PARP14/IL4/CNOT7/FLT3/CNTF	49
GO:0010975	GO:0010975	regulation of neuron projection development	152/3503	446/18903	1.96e-15	2.05e-14	6.89e-15	AKT1/EZH2/VEGFA/CRK/EPHB2/FN1/GSK3B/IGF1R/PTEN/SPP1/PMP22/SEMA6A/CXCL12/WNT5A/HSPA5/VIM/SERPINF1/SDC2/BMP7/CDC20/DKK1/GORASP1/KLF4/CDH2/ALK/HDAC2/HGF/HES1/RHOA/LIMK1/ROR2/MAP2K1/SFRP2/FZD1/CDH4/CDK5/CIB1/PDLIM5/LPAR1/EP300/ARHGAP35/ITGA6/CAPRIN1/MDK/NFE2L2/NTRK1/PTN/RET/S100A9/CX3CL1/SFRP1/BMPR2/STK11/SRCIN1/NRP1/CFLAR/CDH1/PQBP1/ACTR2/SEMA3A/CARM1/SEMA4D/CFL1/EHD1/LZTS1/CRABP2/PAQR3/DAB2IP/DAB2/…	152
GO:0045913	GO:0045913	positive regulation of carbohydrate metabolic process	46/3503	78/18903	2.33e-15	2.42e-14	8.14e-15	AKT1/SIRT1/EGF/MTOR/HIF1A/IGF1/PTH/PTH1R/FOXO1/IGF2/HAS2/AKT2/IRS1/SRC/DDB1/IFNG/NFKB1/PPARGC1A/P2RX7/PDGFB/STK11/SORBS1/GCG/HTR2A/PRKAA1/PRKAA2/SNCA/KAT2B/PMAIP1/PPARA/PSEN1/P2RY1/PTAFR/GPER1/INS/INSR/ADCYAP1R1/IRS2/GPT/KAT2A/GPLD1/PRKCE/WDR5/HRH1/GCK/NNMT	46
GO:0002706	GO:0002706	regulation of lymphocyte mediated immunity	79/3503	179/18903	2.36e-15	2.46e-14	8.26e-15	CRK/HMGB1/IL1B/IL6/TGFB1/TNF/MICA/LILRB1/HAVCR2/KLRK1/IL2/IL10/SMAD7/TRAF6/RIPK3/AHR/HLA-A/IL12A/P2RX7/NSD2/FZD5/MALT1/AGER/CADM1/GATA3/GFER/HLA-DRB1/IL1R1/IL12B/IL18/LTA/CD46/MSH2/FOXP3/TREM2/B2M/PTPN6/PVR/IL21/BCL6/MAP3K7/BTK/TFRC/TP53BP1/CCR2/ATAD5/FADD/IL18R1/CD28/NCR1/CD40/CD81/MLH1/PTPRC/HSPD1/IFNB1/LEP/STAT5B/IFNA2/CEACAM1/IL23A/LGALS9/EXOSC3/IL7R/CD55/SHLD2/SHLD1/SHLD3/CD1D/TRAF2/SUPT6H/P…	79
GO:0051701	GO:0051701	biological process involved in interaction with host	86/3503	203/18903	2.71e-15	2.82e-14	9.47e-15	EGFR/HMGB1/CXCL8/CXCR4/CXADR/ICAM1/ITGB1/SRC/CAV1/DDB1/EPHA2/ANPEP/ITGA2/ITGAV/LGALS1/TRIM27/UVRAG/XPR1/CDK1/TRIM14/CTSB/CTSL/AGTR1/TRIM59/NRP1/CD86/SIVA1/WWP1/CCR5/DPP4/EPS15/CLEC5A/GSN/HLA-DRB1/HTR2A/ITGA5/ITGB3/CD46/P4HB/AXL/PVR/SLC3A2/SLC20A2/TRIM21/BSG/TFRC/ITCH/CAV2/VAMP8/CD74/CD81/BCL2L1/PHB1/HSP90AB1/CBL/HSPA1A/IFNA2/GYPA/RPSA/EFNB2/GAS6/LRRC15/TRIM10/ITGB5/LGALS9/HYAL2/CLDN1/EFNB3/SELPLG…	86
GO:0003170	GO:0003170	heart valve development	41/3503	65/18903	2.78e-15	2.87e-14	9.67e-15	RB1/MDM2/MTOR/ROCK1/BMP2/TBX5/TGFB1/SOX9/CCN1/SOX4/NOTCH1/TWIST1/SMAD4/MDM4/SNAI1/TGFB2/ROCK2/JAG1/RBPJ/NOTCH2/BMP4/BMPR2/SNAI2/EMILIN1/APLNR/EFNA1/HEY1/GATA3/FGFRL1/ROBO1/TNFRSF1A/SLIT2/HEY2/TGFBR2/PDE2A/SMAD6/ELN/MATR3/BMPR1A/ACVR1/PRDM1	41
GO:0002200	GO:0002200	somatic diversification of immune receptors	47/3503	81/18903	2.78e-15	2.87e-14	9.67e-15	ERCC1/HMGB1/TGFB1/ATM/LEF1/IL2/IL10/DCAF1/MSH6/MSH3/TCF7/NSD2/YY1/MSH2/FOXP3/PRKDC/BCL6/DCLRE1C/TCF3/TFRC/TP53BP1/ATAD5/CD28/CD40/EXO1/PMS2/MLH1/PTPRC/HSPD1/RNF168/CD40LG/NBN/HMGB2/POLB/NHEJ1/EXOSC3/RNF8/UNG/SHLD2/SHLD1/SHLD3/CTNNBL1/SUPT6H/PAXIP1/APLF/IL4/PARP3	47
GO:0044773	GO:0044773	mitotic DNA damage checkpoint signaling	47/3503	81/18903	2.78e-15	2.87e-14	9.67e-15	TP53/CHEK2/MDM2/CDKN1A/PLK1/CCND1/CHEK1/ATM/CDKN1B/CDK2/PLK2/CDK1/ATF2/PML/CCNG1/TOPBP1/FOXN3/PRAP1/MSH2/TRIAP1/MAP3K20/PRKDC/BRCA1/CRADD/RPL26/BLM/XPC/MRE11/MUC1/NBN/RPS27L/CASP2/MUS81/TREX1/FOXO4/PLK3/GTSE1/DTL/MDC1/RPA2/FANCD2/CLSPN/ABRAXAS1/PBK/FZR1/UIMC1/BABAM2	47
GO:0019932	GO:0019932	second-messenger-mediated signaling	117/3503	314/18903	2.91e-15	3e-14	1.01e-14	EGFR/VEGFA/MTOR/GSK3B/IGF1/CXCL8/TNF/CXCR4/TNFSF11/SOX9/MAPK7/THBS1/ACKR3/CREB1/KDR/ADM/EDN1/ERBB3/CIB1/AGTR1/LPAR1/AHR/FPR2/NR5A2/CXCR3/GRM5/CXCR1/CXCR2/P2RX5/P2RX7/GAL/SPINK1/UCN/SPHK1/CD36/NMUR1/CAP1/CXCR6/CCR5/DMD/AGT/APLNR/EDNRB/FHL2/GHRHR/FFAR4/AQP1/NOS1/NOS2/NPPB/TRAT1/PLCG1/PLCG2/TREM2/POMC/PRKAA1/CCL3/SYK/BTK/CCR2/VCAM1/TRPM8/EIF2AK3/CDC34/PRNP/SULT1A3/SULT1A4/NFATC2/PTBP1/PTPRC/PTK2B/CD…	117
GO:0045598	GO:0045598	regulation of fat cell differentiation	69/3503	147/18903	3.06e-15	3.15e-14	1.06e-14	AKT1/SIRT1/YAP1/MAPK14/IL6/PTGS2/BMP2/TGFB1/TNF/E2F1/WIF1/WNT5A/FOXO1/PPARG/BMP7/CREB1/SIRT6/SIX1/JAG1/FRZB/HES1/LRP5/PIM1/SFRP2/WNT1/HDAC6/CEBPA/CEBPB/FERMT2/ALOX5/WWTR1/MMP11/SFRP1/SNAI2/KLF5/WNT10B/XBP1/AXIN2/CCN4/CARM1/ASXL1/GATA3/METRNL/HTR2A/FFAR4/LPL/SMAD3/MSX2/SULT1E1/TGFB1I1/ZC3H12A/AXIN1/WNT3A/ADIPOQ/ID2/GATA2/LEP/FNDC5/SOD2/ENPP1/DDIT3/ANKRD26/GPER1/MEX3C/PPARD/INS/ZFP36L1/ZNF385A/HNRN…	69
GO:0071901	GO:0071901	negative regulation of protein serine/threonine kinase activity	61/3503	122/18903	3.12e-15	3.2e-14	1.08e-14	RB1/AKT1/SIRT1/GSTP1/CDKN1A/IL1B/PIK3CB/PLK1/PTEN/BMP2/CASP3/PPARG/BMP7/CDKN1B/DUSP1/PDCD4/PRKAR1A/CAV1/CDKN2B/NUP62/LATS2/APC/LRP5/SFRP2/SPRY2/CEBPA/GADD45A/HMGCR/SFRP1/BMP4/LATS1/MAPK8IP1/HIPK3/CDKN1C/CDKN2C/CDKN2D/PAQR3/DAB2IP/AGT/LRP6/MEN1/PTPN6/UCHL1/KAT2B/MYOCD/ADIPOQ/CDKN2A/ABL1/NF1/SPRY4/DUSP19/PRKCD/HYAL2/SPRY1/SPRY3/PTPN1/PRKAR1B/CAV3/MACROH2A1/PRKAR2B/CDK5RAP2	61
GO:0032609	GO:0032609	interferon-gamma production	60/3503	119/18903	3.2e-15	3.28e-14	1.1e-14	CD274/HMGB1/IL1B/TNF/WNT5A/CD276/LILRB1/HRAS/JAK2/HAVCR2/CD47/KLRK1/IL2/IL10/TRIM27/PDCD1LG2/IL33/RIPK3/HLA-A/IRF8/IL12A/TLR4/FZD5/EBI3/IL27/GATA3/HLA-DRB1/IL1R1/IL12B/IL18/LTA/FOXP3/TLR9/AXL/IL21/RARA/CCR2/ZC3H12A/FADD/IL18R1/CD14/ISG15/PRNP/CD2/HSPD1/ABL1/DDIT3/CCR7/GAS6/IL23A/NR1H4/LGALS9/PDE4B/PDE4D/TYK2/SLC7A5/INHBA/RIPK2/ARID5A/VSIR	60
GO:0032649	GO:0032649	regulation of interferon-gamma production	60/3503	119/18903	3.2e-15	3.28e-14	1.1e-14	CD274/HMGB1/IL1B/TNF/WNT5A/CD276/LILRB1/HRAS/JAK2/HAVCR2/CD47/KLRK1/IL2/IL10/TRIM27/PDCD1LG2/IL33/RIPK3/HLA-A/IRF8/IL12A/TLR4/FZD5/EBI3/IL27/GATA3/HLA-DRB1/IL1R1/IL12B/IL18/LTA/FOXP3/TLR9/AXL/IL21/RARA/CCR2/ZC3H12A/FADD/IL18R1/CD14/ISG15/PRNP/CD2/HSPD1/ABL1/DDIT3/CCR7/GAS6/IL23A/NR1H4/LGALS9/PDE4B/PDE4D/TYK2/SLC7A5/INHBA/RIPK2/ARID5A/VSIR	60
GO:0030518	GO:0030518	intracellular steroid hormone receptor signaling pathway	59/3503	116/18903	3.25e-15	3.33e-14	1.12e-14	SIRT1/YAP1/ESR1/PARP1/NR3C1/ESR2/FOXP1/SKP2/JAK2/SRC/TP63/FOXA1/AR/RHOA/HDAC6/DAXX/DDX5/EP300/CNOT1/KDM4C/HDAC1/ZBTB7A/SFRP1/TCF21/CALR/LATS1/CLOCK/CARM1/PTGES3/CRY1/CRY2/DAB2/GHRHR/MED1/BRCA1/KMT2D/ARID1A/PGR/PHB1/SMARCA4/PAK1/KDM1A/NR3C2/PHB2/GPER1/PARK7/EGLN2/UBE3A/PPARGC1B/DDX17/NEDD4/SAFB/YWHAH/NCOR2/NCOR1/NKX3-1/PKN1/UBR5/POU4F2	59
GO:0007389	GO:0007389	pattern specification process	158/3503	472/18903	3.26e-15	3.33e-14	1.12e-14	TP53/BMI1/WT1/EXT1/FOLR1/BCOR/CITED2/CTNNB1/GLI2/HIF1A/BMP2/TBX5/ZEB1/FGF2/SATB2/NOTCH1/WNT5A/GLI1/SMAD2/ERBB4/ATM/LEF1/BMP7/FGFR2/DKK1/SMAD4/SIX1/SNAI1/TP63/EDN1/FOXA1/HOXA9/APC/HES1/AR/LRP5/SMAD1/SFRP2/AURKA/TGFBR1/WNT1/FRS2/IRX2/EP300/ETS2/FGF1/FOXF1/FOXC2/HOXB7/HOXC10/RBPJ/MID1/NOTCH2/PAX6/SOX18/MIB1/SFRP1/BMP4/BMPR2/WNT7B/YY1/FZD5/BHLHE41/AXIN2/NKD1/NRP1/APC2/APLNR/EFNB1/EGR2/ENG/FOXC1/FOXD1…	158
GO:1902749	GO:1902749	regulation of cell cycle G2/M phase transition	57/3503	110/18903	3.27e-15	3.33e-14	1.12e-14	TP53/CCNB3/BRD4/CDK4/CDKN1A/PLK1/CCND1/AURKB/CHEK1/ATM/CCNB1/CDK2/ING4/AURKA/CDK1/MECP2/WNT10B/CCNG1/TOPBP1/FOXN3/USP17L2/NPM1/BARD1/RAD21/BRCA1/ATAD5/CDC6/CDC25A/AVEN/BLM/MRE11/RAD51C/RBBP8/NBN/KIF14/FOXO4/USP47/DTL/CDC25C/CDC25B/CHFR/CLSPN/ABRAXAS1/RAD50/SIN3A/CDC7/INTS3/MACROH2A1/RAB11A/FZR1/MTA3/UIMC1/PAXIP1/RAD51B/BABAM2/NABP2/INIP	57
GO:1904035	GO:1904035	regulation of epithelial cell apoptotic process	57/3503	110/18903	3.27e-15	3.33e-14	1.12e-14	RB1/EIF2S1/YAP1/ESR1/IGF1R/IL6/BCL2/TNF/MAPK7/THBS1/FOXO3/ICAM1/BAX/CDKN1B/PDCD4/JAK2/KDR/CCL2/SERPINE1/TERT/FASLG/MDK/NFE2L2/CFLAR/CDH5/RAMP2/GATA3/NUPR1/GSN/HMOX1/ITGA4/ANGPTL4/PLCG1/PRKAA1/CD248/BRAF/USP17L24/CD40/GATA2/ABL1/CD40LG/PIAS4/BAD/GAS6/PAK4/BTC/PRKCI/PPARA/TEK/WNT11/GPER1/KRIT1/SFRP4/ZFP36L1/IL13/IL4/ARRB2	57
GO:0048844	GO:0048844	artery morphogenesis	46/3503	79/18903	4.57e-15	4.65e-14	1.56e-14	VEGFA/FOLR1/CITED2/SOX4/NOTCH1/SIX1/TGFB2/JAG1/EDN1/HES1/SMAD7/NOTCH3/PDGFRB/TGFBR1/FOXF1/FOXC2/RBPJ/MDK/BMP4/BMPR2/NRP1/AKT3/COL3A1/COMP/EDNRA/ENG/FOXC1/HEY1/EFEMP2/HOXA13/LRP1/TBX2/MYOCD/NF1/NOG/SRF/EFNB2/HEY2/ACVRL1/WNT11/PROX1/LRP2/LDLR/BMPR1A/PRDM1/MYLK	46
GO:0048588	GO:0048588	developmental cell growth	93/3503	229/18903	4.86e-15	4.94e-14	1.66e-14	VEGFA/EXT1/CTNNB1/FN1/GSK3B/IGF1/SPP1/CXCR4/SOX9/HSP90AA1/SEMA6A/CXCL12/WNT5A/FOXP1/ITGB1/SYT1/EDN1/LIMK1/SMAD7/MAP2K4/AURKA/HDAC6/CDH4/CDK5/PDLIM5/PRKN/BMPR2/STK11/YY1/NRP1/CDH1/SEMA3A/SEMA4D/CRABP2/DCC/AGT/EDNRA/CTTN/EPHA7/ALCAM/FGF13/LPAR3/ITGA4/L1CAM/PAFAH1B1/PLXNA1/SEMA4C/BDNF/RAPH1/DDR1/MUL1/SEMA6D/KMT2D/USP9X/ULK1/RASAL1/NRP2/CPNE1/WNT3A/SLIT2/LHX2/ABL1/SRF/HSP90AB1/EFNA5/CPNE6/PPARA/PLXNA…	93
GO:0032392	GO:0032392	DNA geometric change	53/3503	99/18903	5.07e-15	5.13e-14	1.73e-14	RECQL4/WRN/ATRX/ERCC2/HMGB1/HMGA1/MNAT1/RAD51/RECQL5/ERCC3/RECQL/G3BP1/HELQ/DDX3X/DHX9/XRCC6/POT1/ANXA1/MCM2/RTEL1/FANCM/RFC2/XRCC5/RUVBL1/BLM/BRIP1/DNA2/RPA1/MRE11/TOP2A/MCM7/PIF1/CDC45/DDX11/NBN/DDX1/TREX1/MCM3/FBH1/MCM8/HNRNPA2B1/WRNIP1/CHD1L/HMGB2/CHD4/RAD50/RUVBL2/ZRANB3/HELB/CHD3/MCM6/CHD8/MTERF1	53
GO:0043279	GO:0043279	response to alkaloid	53/3503	99/18903	5.07e-15	5.13e-14	1.73e-14	CXCR4/CASP3/HSP90AA1/HSPA5/CHEK1/GHR/HDAC2/HES1/RAD51/TRPV1/RECQL5/CDK5/FOSB/GPI/OXTR/PRKCG/SLC1A3/TGM2/CCNA2/HTR2A/OXT/PPP2R2A/PRKAA1/BCHE/SRR/SLC1A1/TACR1/TH/UQCRC1/CASP6/PEA15/FADD/BLM/BCL2L1/CNR1/PENK/CASP7/PTK2B/HSP90AB1/MAP1LC3A/RGS4/DRD1/SLC34A1/UBE3A/EHMT2/NQO1/DNM2/DNMT3A/PRKCE/SRSF9/DDC/ADORA2A/EFTUD2	53
GO:0042752	GO:0042752	regulation of circadian rhythm	60/3503	120/18903	5.25e-15	5.29e-14	1.78e-14	TP53/EZH2/FBXW11/MTOR/GSK3B/MAPK8/PARP1/PPARG/SIRT6/ROCK2/DDB1/FBXW7/CDK1/ATG7/PPARGC1A/PML/PRKCG/MTA1/CLOCK/NR1H3/KAT5/CRY1/CRY2/CSF2/KDM2A/GHRH/GHRHR/HNF4A/HNRNPD/PRKAA1/PRKAA2/PRKDC/USP7/SUV39H2/USP9X/PER2/ID2/TOP2A/MAPK9/CCAR2/MAPK10/SUV39H1/KLF10/PPARA/NKX2-1/PROX1/ADCY1/HDAC3/UBE3A/PER3/BHLHE40/SIN3A/THRAP3/CSNK1D/GNA11/CSNK1E/PPP1CB/SIAH2/ADORA2A/SFPQ	60
GO:1904029	GO:1904029	regulation of cyclin-dependent protein kinase activity	60/3503	120/18903	5.25e-15	5.29e-14	1.78e-14	EGFR/AKT1/CCNB3/CDKN1A/PLK1/PTEN/CCND1/ACTB/CASP3/CDKN1B/SRC/CCNB1/CCNE1/CDKN2B/LATS2/GTF2H1/APC/MNAT1/CEBPA/GADD45A/PDGFB/ADAM17/CCNA2/CCNG1/LATS1/CDKN1C/CDKN2C/CDKN2D/CDKN3/MEN1/PKD1/PSMD10/KAT2B/CDK5R1/CCND3/DIRAS3/CCNB2/MYOCD/CDC6/CDC25A/CDKN2A/BLM/CCND2/HSP90AB1/CCNE2/CCNT2/CCNA1/GTPBP4/PROX1/CCNG2/CCNT1/CCNH/CDC25C/CCNF/SFN/CCNK/CDK5RAP2/CDK7/PKMYT1/CKS1B	60
GO:0031058	GO:0031058	positive regulation of histone modification	54/3503	102/18903	5.28e-15	5.32e-14	1.79e-14	TP53/VEGFA/SIRT1/BRD4/LMNA/CTNNB1/DNMT1/LIF/SMAD4/CTBP1/PPARGC1A/BRD7/ING2/MECP2/SNAI2/TET1/DNMT3B/APLNR/SF3B1/GATA3/GCG/KMT2A/NOS1/FOXP3/NSD3/SPHK2/BCL6/BRCA1/SREBF1/DEK/SMARCB1/ERCC6/MUC1/MYB/KDM1A/DDX21/SUV39H1/H1-5/KAT7/SNW1/UBE2N/SART3/MYBBP1A/KAT2A/RUVBL2/HCFC1/ARRB1/WDR5/NIPBL/SMARCA5/KANSL1/PAXIP1/PHF1/ARID5A	54
GO:0000079	GO:0000079	regulation of cyclin-dependent protein serine/threonine kinase activity	59/3503	117/18903	5.38e-15	5.41e-14	1.82e-14	EGFR/AKT1/CCNB3/CDKN1A/PLK1/PTEN/CCND1/ACTB/CASP3/CDKN1B/SRC/CCNB1/CCNE1/CDKN2B/LATS2/GTF2H1/APC/MNAT1/CEBPA/GADD45A/PDGFB/ADAM17/CCNA2/CCNG1/LATS1/CDKN1C/CDKN2C/CDKN2D/CDKN3/MEN1/PKD1/PSMD10/KAT2B/CDK5R1/CCND3/DIRAS3/CCNB2/MYOCD/CDC6/CDC25A/CDKN2A/BLM/CCND2/CCNE2/CCNT2/CCNA1/GTPBP4/PROX1/CCNG2/CCNT1/CCNH/CDC25C/CCNF/SFN/CCNK/CDK5RAP2/CDK7/PKMYT1/CKS1B	59
GO:0009408	GO:0009408	response to heat	58/3503	114/18903	5.47e-15	5.5e-14	1.85e-14	AKT1/SIRT1/EIF2S1/MTOR/GSK3B/IGF1/PTGS2/HSP90AA1/CXCL12/THBS1/MICA/ATM/HSF1/IL1A/MAP2K7/VCP/HDAC2/HSPB1/HSPB2/TRPV1/CRYAB/DAXX/EP300/FGF1/MICB/SUMO1/TP53INP1/CETN1/CREBBP/SCARA5/HMOX1/IGFBP7/CXCL10/NOS1/ATR/ANO1/RPS6KB1/SOD1/TACR1/TPR/YWHAE/CD14/CALCA/CD34/RBBP7/NF1/SST/HSP90AB1/HSPA1A/HSPA6/STUB1/PRKACA/MAPKAPK2/DNAJA3/ATXN3/PSIP1/HSPA1B/BAG3	58
GO:0000086	GO:0000086	G2/M transition of mitotic cell cycle	67/3503	142/18903	5.58e-15	5.58e-14	1.88e-14	CHEK2/CCNB3/BRD4/CDK4/CDKN1A/FOXM1/ABCB1/PLK1/CCND1/AURKB/CHEK1/ATM/SKP2/CCNB1/CDK2/KHDRBS1/CDK14/AURKA/WEE1/CDK1/NES/MECP2/WNT10B/CCNA2/CCNG1/LATS1/MELK/TOPBP1/FOXN3/BARD1/RAD21/BRCA1/PPM1D/CDC6/CDC25A/AVEN/BLM/MRE11/RAD51C/RBBP8/PLCB1/NBN/KIF14/FOXO4/PLK3/BACH1/USP47/DTL/CDC25C/CDC25B/CHFR/CLSPN/ABRAXAS1/DNM2/RAD50/SIN3A/CDC7/INTS3/RAB11A/FZR1/MTA3/UIMC1/RAD51B/BABAM2/NABP2/INIP/PKMYT1	67
GO:0038061	GO:0038061	NIK/NF-kappaB signaling	67/3503	142/18903	5.58e-15	5.58e-14	1.88e-14	EGFR/AKT1/IL1B/TNF/RELA/BMP7/PDCD4/HAVCR2/TNFRSF10B/EDN1/ALK/RHOA/TRAF6/RIPK3/CHI3L1/EDA/EP300/SASH1/BIRC2/BIRC3/ILK/CCN3/PRDX1/EIF2AK2/TLR4/CALR/TNFRSF10A/SPHK1/CD86/TRAF4/MALT1/CYLD/DDX3X/AGER/RTKN2/GREM1/IL12B/IL18/MMP8/TLR9/TREM2/TERF2IP/RPS3/MAP3K7/TMSB4X/ZC3H12A/ACTN4/TRADD/IL18R1/CPNE1/CD14/NFKBIA/PHB1/CHUK/SPI1/DICER1/IL23A/LGALS9/EDAR/NR3C2/TNFSF15/PHB2/C1QTNF3/TLR2/REL/TRAF2/ADIPOR1	67
GO:0034103	GO:0034103	regulation of tissue remodeling	48/3503	85/18903	6.11e-15	6.1e-14	2.05e-14	TP53/TNFRSF11A/IL6/TNFRSF11B/ROCK1/BGLAP/SPP1/TGFB1/TNFSF11/PPARG/SRC/ROCK2/IL2/MDK/P2RX7/PRKCA/SFRP1/GPNMB/CSF1R/AGT/FLT4/GREM1/IAPP/TMEM119/IL12B/IL15/IL18/ITGB3/PDK4/GPR137/IL21/BCR/SYK/TFRC/RUNX1/SYT7/CALCA/LEP/NF1/ADAM8/CEACAM1/IL23A/DCSTAMP/CSK/LEPR/PPARGC1B/LTBP3/TF	48
GO:0044774	GO:0044774	mitotic DNA integrity checkpoint signaling	48/3503	85/18903	6.11e-15	6.1e-14	2.05e-14	TP53/CHEK2/MDM2/CDKN1A/PLK1/CCND1/CHEK1/ATM/CDKN1B/CDK2/PLK2/CDK1/ATF2/PML/CCNG1/TOPBP1/FOXN3/PRAP1/MSH2/TRIAP1/MAP3K20/PRKDC/BRCA1/CRADD/CDC6/RPL26/BLM/XPC/MRE11/MUC1/NBN/RPS27L/CASP2/MUS81/TREX1/FOXO4/PLK3/GTSE1/DTL/MDC1/RPA2/FANCD2/CLSPN/ABRAXAS1/PBK/FZR1/UIMC1/BABAM2	48
GO:0042771	GO:0042771	intrinsic apoptotic signaling pathway in response to DNA damage by p53 class mediator	32/3503	44/18903	6.67e-15	6.64e-14	2.23e-14	TP53/CHEK2/SIRT1/TOPORS/BRCA2/CDKN1A/BCL2/CD44/TP63/TP73/EP300/ING2/MIF/PML/NUPR1/IFI16/MSH2/TRIAP1/BAG6/ATAD5/CD74/RPL26/MUC1/KDM1A/RPS27L/HNRNPK/HIPK2/SNW1/ZNF385A/DDIT4/TAF9/SHISA5	32
GO:0002244	GO:0002244	hematopoietic progenitor cell differentiation	64/3503	133/18903	6.94e-15	6.89e-14	2.32e-14	TP53/EXT1/CITED2/ERCC2/BCL2/TGFB1/KIT/SOX4/NOTCH1/CDK6/KDR/SP7/FLT1/HES1/NUDT21/ATF2/NFE2L2/PDGFRA/EIF2AK2/SFRP1/BMP4/KAT5/CSF1R/FOXC1/FLT4/WDR7/GATA3/MED1/PRKDC/METTL3/PTPN6/PTPRZ1/RARA/BRAF/XRCC5/ITCH/KITLG/TOP2A/GATA2/OSM/PTPRC/ABL1/MYB/SHH/SRF/SPI1/SBDS/ESCO2/TREX1/PSEN1/HYAL2/HSPA9/SOS1/PDCD2/SP3/FST/PLEK/SMPD3/SIN3A/DPF2/SSBP3/ZNHIT1/INHBA/FLT3	64
GO:0030168	GO:0030168	platelet activation	64/3503	133/18903	6.94e-15	6.89e-14	2.32e-14	MAPK14/FN1/IL6/PIK3CA/PIK3CB/PIK3CG/ACTB/PDPN/JAK2/SRC/VWF/HSPB1/PDGFA/SLC7A11/ILK/PDGFB/PDGFRA/PLA2G4A/PRKCA/TLR4/MYL9/COL3A1/COMP/F2R/MMRN1/GATA1/ITGB3/PF4/SERPINE2/PLCG2/AXL/PTPN6/RAP2B/SYK/FERMT3/DGKZ/WNT3A/F2RL3/CD40/GNAS/MYL12A/CD9/CD40LG/SRF/PRKCD/SAA1/MPL/MERTK/CEACAM1/P2RY1/MYH9/IL6ST/F2/FIBP/FLNA/ADRA2B/THBD/PLEK/P2RY12/ADAMTS18/ADAMTS13/STXBP1/HBB/CLIC1	64
GO:0071621	GO:0071621	granulocyte chemotaxis	63/3503	130/18903	7.38e-15	7.31e-14	2.46e-14	IL1B/CXCL8/PIK3CD/PIK3CG/MAPK1/MAPK3/PTK2/RAC1/THBS1/CXADR/CCL2/TGFB2/EDN1/RAC2/CXCR1/CXCR2/LGALS3/MDK/S100A9/CCL5/CCL18/CX3CL1/DNM1L/CSF1R/DPP4/IL17RA/ANXA1/CXCL10/ITGB2/MPP1/PF4/S100A8/S100A12/CCL3/CCL24/CXCL6/CXCL5/BSG/SYK/SLIT2/CD74/CSF1/CCR7/SAA1/IL23A/CXCL13/IL34/CCL26/PDE4B/CXCL2/CCL8/CCL15/CXCL1/CXCL3/CCL7/ITGA1/CCL20/EDN3/CCL16/IL4/HRH1/C5AR1/DAPK2	63
GO:0007254	GO:0007254	JNK cascade	76/3503	172/18903	7.39e-15	7.31e-14	2.46e-14	EGFR/GSTP1/CRK/CCN2/HMGB1/IGF1R/IL1B/TNF/TNFSF11/MAPK8/WNT5A/CASR/XIAP/PDCD4/HRAS/IL1A/MAP2K7/RIPK1/MAP3K5/NFKB1/MAP2K4/SFRP2/TRAF6/ATF2/DAXX/GADD45A/MAP3K10/PRKN/SFRP1/TLR4/WNT7B/BIRC7/MAPK8IP1/TRAF4/HIPK3/SEMA3A/ZMYND11/COPS5/DAB2IP/CYLD/AGER/FLT4/PRMT1/SMAD3/MEN1/MMP8/MYD88/PAFAH1B1/MAP3K20/TLR9/MAP3K7/TRAF3/AXIN1/FZD7/ITCH/RB1CC1/ERCC6/PTK2B/PLCB1/MAPK9/CCR7/MAPK10/DUSP19/MAP4K4/MECOM/EDAR/ED…	76
GO:0032835	GO:0032835	glomerulus development	42/3503	69/18903	7.94e-15	7.85e-14	2.64e-14	WT1/EXT1/BCL2/PROM1/NOTCH1/BMP7/JAG1/EGR1/HES1/IL6R/NOTCH3/PDGFRB/PECAM1/FOXC2/WWTR1/NOTCH2/PDGFB/PDGFRA/RET/BMP4/TCF21/CFLAR/CD24/COL4A3/ASXL1/EDNRA/EDNRB/FOXC1/ANGPT2/AQP1/ITGB3/LGR4/ACTA2/ADIPOQ/CD34/NOG/MTSS1/TEK/PODXL/GPR4/IQGAP1/SULF2	42
GO:0070227	GO:0070227	lymphocyte apoptotic process	46/3503	80/18903	8.83e-15	8.71e-14	2.93e-14	TP53/CHEK2/AKT1/CD274/HIF1A/PTEN/BCL2/FAS/MIR17HG/WNT5A/AURKB/FOXP1/BAX/RIPK1/IL2/IL10/BCL2L11/RIPK3/NOC2L/IL2RA/FASLG/LGALS3/MIF/P2RX7/CCL5/BMP4/BIRC7/EFNA1/GLI3/ARG2/PDCD1/BCL6/BTK/FADD/CD74/IDO1/ADAM8/RPS6/ADA/LGALS9/SLC39A10/IL7R/IRS2/DNAJA3/BAK1/PKN1	46
GO:0001776	GO:0001776	leukocyte homeostasis	53/3503	100/18903	8.86e-15	8.73e-14	2.94e-14	AKT1/PRDX2/HIF1A/HMGB1/IL6/PIK3CB/PIK3CD/BCL2/CASP3/FAS/MIR17HG/BAX/IL2/BCL2L11/RIPK3/SLC7A11/IL2RA/CXCR2/MIF/P2RX7/ADAM17/BAP1/TNFSF13B/CORO1A/F2R/ANXA1/FOXP3/AXL/CXCL6/BTK/FADD/CCNB2/CD74/KITLG/CSF1/ABL1/NF1/PMAIP1/RPS6/ADA/STAT5B/MPL/MERTK/ITPKB/LGALS9/PDE4B/SOS1/IL7R/DNAJA3/BAK1/FLT3/PKN1/LMO1	53
GO:0022613	GO:0022613	ribonucleoprotein complex biogenesis	161/3503	489/18903	9.22e-15	9.07e-14	3.05e-14	RPS19/ERCC2/PTEN/HSP90AA1/CUL4B/ATM/NOB1/USP39/NUDT21/DCAF13/NOC2L/SIRT7/IMP3/CUL4A/PTGES3/STRAP/HELQ/DDX3X/DHX9/DDX10/DKC1/RRP12/SF3B1/NGDN/PRPF31/AATF/PELP1/GLUL/MCTS1/ISG20/NPM1/ATR/NAT10/PRKDC/UTP3/RPL7A/RPL10/SRSF1/XPO1/XRCC5/COIL/RUVBL1/EIF3A/EIF3B/EIF3C/EIF3H/KAT2B/EIF4A3/DDX46/RPL11/RPL5/RPS24/RPS7/RPL35/RPL27/RPL35A/RPS17/RPS27/RPL26/RPS28/TSR2/RBIS/HEATR3/MTG2/RPS16/LUC7L2/FBL/RPS8/SART…	161
GO:0051250	GO:0051250	negative regulation of lymphocyte activation	74/3503	166/18903	9.43e-15	9.27e-14	3.12e-14	PRDX2/ERBB2/CD274/HMGB1/PTEN/CASP3/CTLA4/MICA/ATM/LILRB1/PRKAR1A/HAVCR2/IL2/IL10/SMAD7/PDCD1LG2/CEBPB/IL2RA/LGALS3/MDK/GAL/SFRP1/BMP4/CBFB/CD86/GPNMB/FGR/GLI3/ANXA1/HLA-DRB1/IRF1/ARG2/MNDA/PAWR/FOXP3/AXL/PAG1/PTPN6/BCL6/SDC4/BTK/TNFAIP8L2/VTCN1/ZC3H12A/RASSF5/ITCH/RUNX1/SOCS1/SOCS6/CD74/PRNP/ID2/SPN/IDO1/IFNB1/SHH/SOCS5/IFNA2/MERTK/CEACAM1/LGALS9/TYROBP/IHH/MAD1L1/IL4R/DLG1/LRRC32/IL4/INHBA/ADORA…	74
GO:0016331	GO:0016331	morphogenesis of embryonic epithelium	70/3503	153/18903	9.88e-15	9.69e-14	3.26e-14	FOLR1/CITED2/CTNNB1/HIF1A/TGFB1/CASP3/SETD2/SOX9/SOX4/TWIST1/WNT5A/BMP7/FGFR2/SIX1/TGFB2/TP63/ADM/AR/SFRP2/TRAF6/FZD1/IRX2/ARHGAP35/MTHFR/MIB1/RET/SFRP1/BMP4/VEGFC/WNT7B/CTHRC1/CLUAP1/GATA3/GREM1/APAF1/SEMA4C/SALL4/PTCH1/OVOL2/RARA/SDC4/TGFB1I1/VASP/WNT2/WNT6/WNT2B/IRX1/KDM2B/TBX18/LHX2/RPS7/TSC2/ABL1/SHH/SUFU/NOG/BMP5/PFN1/JAG2/DVL1/WNT4/ALDH1A3/SKI/MTHFD1L/LRP2/PRKACA/RALA/BRD2/KAT2A/TSC1	70
GO:0071466	GO:0071466	cellular response to xenobiotic stimulus	79/3503	183/18903	1.05e-14	1.03e-13	3.46e-14	TP53/CHEK2/RB1/MYC/GSTP1/NR1I2/CYP3A4/IL1B/PCNA/ABCB1/CXCR4/E2F1/HSPA5/GSTM1/HSF1/ABCC1/EDN1/ABCC3/RECQL5/AADAC/DPEP1/AHR/NFE2L2/ABCC5/ABCC4/SLCO1B1/CYP2B6/AKR1C1/FBP1/GSTM3/HNF4A/ITGB3/KCNQ1/NOS1/NOS2/PDE4A/PRKAA1/PRKAA2/BCHE/REN/S100A12/BRAF/TFRC/TH/UCHL1/CBR3/CES2/ADIPOQ/PRNP/SULT1A3/BPHL/SULT1A4/MCM7/AIM2/GAS6/KCNH2/GRIN1/PDE4B/CYP1A2/CYP3A5/ALDH3A1/GSTA3/ABCB11/EHMT2/NQO1/TPMT/GPLD1/CYP1A1/N…	79
GO:0040029	GO:0040029	epigenetic regulation of gene expression	73/3503	163/18903	1.06e-14	1.04e-13	3.49e-14	RB1/EZH2/SIRT1/BMI1/LMNA/HMGB1/PIK3CA/IGF2/CHEK1/DNMT1/SIRT6/CDK2/CTBP1/TRIM27/HMGA2/HDAC4/HDAC6/KLF2/EP300/H3-3A/H3-3B/HDAC1/MECP2/TET1/HAT1/MBD2/MTA1/HDAC5/CTCF/CBX3/SUZ12/HELLS/IFI16/KCNQ1/METTL3/SPHK2/BRCA1/TPR/KMT2D/ARID1A/AXIN1/PPM1D/KAT2B/DIRAS3/LHX2/ARID4A/TASOR2/ARID4B/KDM1A/SUV39H1/SPI1/UBR2/H3C1/MPHOSPH8/RLIM/SMARCD1/SETDB1/SIN3A/TRIM28/MACROH2A1/DNMT3A/ARID1B/WDR5/MBD3/SMARCA5/BAZ1A/C…	73
GO:0010821	GO:0010821	regulation of mitochondrion organization	69/3503	150/18903	1.09e-14	1.07e-13	3.59e-14	TP53/SQSTM1/AKT1/LMNA/GSK3B/HIF1A/IGF1/MMP9/TNFSF10/MAPK8/CLU/PPARG/BAX/KDR/DCN/HGF/FBXW7/AURKA/HDAC6/BCL2L11/PPARGC1A/EP300/GZMB/PRKN/SIRT7/FZD5/PDCD5/DNM1L/HUWE1/CTTN/ENDOG/IAPP/TRIAP1/PLAUR/TREM2/PRMT6/PSMD10/BCL2L2/BNIP3/SREBF1/TFRC/MUL1/FZD9/BBC3/BCL2L1/TSC2/PMAIP1/BID/BAD/HSPA1A/PLA2G6/PDE2A/ATP5IF1/SREBF2/GPER1/STOML2/PARK7/CSNK2A2/HTT/SLC25A4/RALA/MTCH2/BAK1/SLC25A5/SLC25A6/C11orf65/ACAA2…	69
GO:0042531	GO:0042531	positive regulation of tyrosine phosphorylation of STAT protein	41/3503	67/18903	1.28e-14	1.24e-13	4.18e-14	IL3/IGF1/IL6/TNF/KIT/GH1/ERBB4/FGFR3/HSF1/JAK2/LIF/IL24/GHR/HDAC2/HES1/IFNG/IL2/IL6R/IL12A/CCL5/IL31RA/CSF1R/CSF2/IL12B/IL15/IL18/IL21/TNFRSF1A/TNFRSF18/CD40/OSM/LEP/EPO/IFNA2/IL23A/IL6ST/IL13/PARP14/IL4/FLT3/CNTF	41
GO:0010508	GO:0010508	positive regulation of autophagy	67/3503	144/18903	1.32e-14	1.29e-13	4.33e-14	SIRT1/GSK3B/HIF1A/HMGB1/PIK3CB/MAPK3/ROCK1/MTDH/BECN1/FOXO1/FOXO3/TRIM13/KDR/PLK2/DCN/IFNG/TRIM27/UVRAG/TRIM14/BCL2L11/ATF6/PRKN/STK11/TP53INP1/KAT5/NPRL2/ADRB2/DAPK1/ENDOG/TBK1/HMOX1/STING1/TLR9/ATG16L1/PRKAA1/PRKAA2/BNIP3/TRIM21/MAP3K7/TFEB/ZC3H12A/ULK1/RB1CC1/TSC2/BAD/PIK3C2A/LARP1/SESN2/HSPB8/WIPI1/PIM2/PLK3/PARK7/OPTN/C9orf72/HTT/IKBKG/SESN1/SLC25A4/TSC1/SLC25A5/SUPT5H/IL4/RIPK2/BAG3/TRIM22/…	67
GO:0003012	GO:0003012	muscle system process	152/3503	455/18903	1.34e-14	1.3e-13	4.37e-14	EZH2/LMNA/CCN2/MTOR/IGF1/IL1B/PIK3CA/PIK3CG/PTGS2/ROCK1/TNF/CXCR4/KIT/MIR17HG/BECN1/PARP1/HSP90AA1/NOTCH1/FOXO1/FOXO3/FOXP1/IGFBP5/PPARG/SMAD4/TAFAZZIN/CAV1/ROCK2/EDN1/HDAC2/ITGA2/RHOA/SMAD7/MAP2K4/TRPV1/HDAC4/CDK9/PDLIM5/CRYAB/OXTR/PRKCA/SUMO1/UCN/YY1/CFLAR/SPHK1/NMUR1/MYL9/NMU/CNN1/COMP/ADRB2/DES/DMD/AGT/EDNRA/EDNRB/CTTN/F2R/FGF13/ALDOA/GJA1/GSN/ANXA6/HMOX1/HTR2A/IL15/KCNMA1/KCNQ1/ARG2/SMAD3/MY…	152
GO:0061136	GO:0061136	regulation of proteasomal protein catabolic process	82/3503	194/18903	1.4e-14	1.36e-13	4.57e-14	AKT1/MDM2/RNF19A/GSK3B/PLK1/CLU/CDC20/SIRT6/VCP/CAV1/CDK2/FHIT/SMAD7/FBXW7/AURKA/IL33/CEBPA/LAMP3/NFE2L2/PRKN/PRKCG/PSMC2/SUMO1/WNT10B/AXIN2/NKD2/DAB2IP/DAB2/NUPR1/PKD1/TREM2/ANKIB1/PSMD10/XPO1/USP7/BAG6/USP9X/AXIN1/CBFA2T3/EIF3H/RPL11/KEAP1/SHH/MAPK9/CCAR2/HSP90AB1/SOCS5/RBX1/HSPA1A/TAF1/CSNK1A1/UBQLN2/FBXO22/PSEN1/DVL1/PLK3/PARK7/RAD23A/PSMC5/SMARCC1/STUB1/PIAS1/UBB/CHFR/PRKACA/RYBP/SUMO2/ATXN3…	82
GO:0032434	GO:0032434	regulation of proteasomal ubiquitin-dependent protein catabolic process	66/3503	141/18903	1.44e-14	1.4e-13	4.71e-14	AKT1/MDM2/RNF19A/GSK3B/PLK1/CLU/CDC20/SIRT6/VCP/CAV1/CDK2/FHIT/SMAD7/AURKA/IL33/CEBPA/NFE2L2/PRKN/SUMO1/WNT10B/AXIN2/NKD2/DAB2/ANKIB1/PSMD10/XPO1/USP7/BAG6/USP9X/AXIN1/CBFA2T3/EIF3H/RPL11/KEAP1/SHH/MAPK9/CCAR2/HSP90AB1/SOCS5/RBX1/HSPA1A/TAF1/CSNK1A1/UBQLN2/FBXO22/PSEN1/DVL1/PLK3/PARK7/RAD23A/SMARCC1/STUB1/PIAS1/CHFR/RYBP/SUMO2/PBK/ELOB/CSNK1D/CSNK1E/RAD23B/FZR1/BCAP31/HSPA1B/UCHL5/TAF9	66
GO:0043524	GO:0043524	negative regulation of neuron apoptotic process	70/3503	154/18903	1.49e-14	1.43e-13	4.81e-14	JUN/HIF1A/PIK3CA/CCND1/BCL2/ROCK1/BAX/HRAS/JAK2/KDR/KRAS/CCL2/SIX1/ERBB3/IL10/RHOA/MAP2K4/TERT/CEBPB/NES/PPARGC1A/GPI/MDK/MECP2/NTRK1/PRKN/PRKCG/CX3CL1/NRP1/CORO1A/F2R/HDGF/HMOX1/MSH2/AXL/PTPRZ1/RASA1/BDNF/SLC1A1/SNCA/SOD1/BRAF/FZD9/KDM2B/BCL2L1/PTK2B/SOD2/ADAM8/BTG2/HSP90AB1/KIF14/PRKCI/PSEN1/TGFB3/CPEB4/FAIM2/PARK7/IL6ST/HIPK2/GDF5/SET/NTRK2/ADNP/ARRB2/CITED1/NGF/STXBP1/ADORA2A/CNTF/UNC5B	70
GO:0120162	GO:0120162	positive regulation of cold-induced thermogenesis	52/3503	98/18903	1.49e-14	1.43e-13	4.81e-14	VEGFA/IGF1R/CXCR4/EPAS1/HSF1/JAK2/SIRT6/CAV1/APC/EBF2/CEBPB/PPARGC1A/OXTR/CD36/ADRB2/KDM6B/ALPL/GJA1/FFAR4/IL18/OXT/PLAC8/PRKAB1/PRLR/SYK/TSHR/CCR2/TRPM8/PER2/ADIPOQ/MFN2/GNAS/LEP/KDM1A/LEPR/GRB10/DIO2/HDAC3/FH/IL4R/ADCYAP1/PPARGC1B/UCP2/IL13/DYNC1H1/ADIPOR1/IL4/ADIPOR2/THRA/ACHE/FABP4/MFAP2	52
GO:1990868	GO:1990868	response to chemokine	52/3503	98/18903	1.49e-14	1.43e-13	4.81e-14	LOX/HIF1A/CXCL8/CXCR4/CXCL12/ACKR3/DUSP1/CCL2/WNK1/EDN1/RHOA/CIB1/CXCR3/CXCR1/CXCR2/CCL5/CCL18/CX3CL1/CXCR6/CCR5/FOXC1/STK39/CXCL10/PF4/TREM2/ROBO1/CCL3/CCL24/CXCL6/CXCL5/CCR2/ZC3H12A/SLIT2/PTK2B/CCR7/MPL/THPO/CXCR5/CXCL13/ACKR2/CCL26/CXCL2/CCR1/CCL8/CCL15/CXCL1/CXCL3/CCL7/CCR3/CCL20/CCL16/GPR35	52
GO:1990869	GO:1990869	cellular response to chemokine	52/3503	98/18903	1.49e-14	1.43e-13	4.81e-14	LOX/HIF1A/CXCL8/CXCR4/CXCL12/ACKR3/DUSP1/CCL2/WNK1/EDN1/RHOA/CIB1/CXCR3/CXCR1/CXCR2/CCL5/CCL18/CX3CL1/CXCR6/CCR5/FOXC1/STK39/CXCL10/PF4/TREM2/ROBO1/CCL3/CCL24/CXCL6/CXCL5/CCR2/ZC3H12A/SLIT2/PTK2B/CCR7/MPL/THPO/CXCR5/CXCL13/ACKR2/CCL26/CXCL2/CCR1/CCL8/CCL15/CXCL1/CXCL3/CCL7/CCR3/CCL20/CCL16/GPR35	52
GO:0043627	GO:0043627	response to estrogen	42/3503	70/18903	1.63e-14	1.57e-13	5.27e-14	MMP2/CITED2/ESR1/TNFRSF11B/CCND1/BGLAP/HSP90AA1/CAV1/AR/PDGFRB/EP300/MMP14/GAL/SFRP1/SRA1/CD24/SLC34A2/CYP27B1/GATA3/GHRHR/PELP1/GLI3/GSTM3/HMOX1/KRT19/MME/RARA/BRCA1/KMT2D/EPO/RBBP5/TGFB3/IGFBP2/TGFBR2/SMAD6/HOXA11/SRD5A1/ABCB11/IL4R/CITED1/F7/ARID5A	42
GO:0043388	GO:0043388	positive regulation of DNA binding	37/3503	57/18903	1.65e-14	1.59e-13	5.33e-14	RB1/CTNNB1/EGF/ERCC2/HMGB1/IGF1/MMP9/TGFB1/PARP1/TWIST1/PPARG/JAK2/NME1/KLF4/HES1/IFNG/ITGA2/TRAF6/EP300/PRKN/PAX6/FOXC1/GATA3/MMP8/PLAUR/MYOCD/SKI/TXN/ACD/HMGB2/PARK7/HIPK2/TRIM28/GTF2B/NGF/POU4F2/H1-0	37
GO:0051304	GO:0051304	chromosome separation	64/3503	135/18903	1.7e-14	1.63e-13	5.48e-14	RB1/ZW10/PLK1/ACTB/AURKB/ATM/CDC20/DUSP1/CCNB1/APC/MAD2L1/XRCC3/RECQL5/NDC80/TACC3/SPC24/ERCC4/BRD7/PTTG1/PRAP1/BIRC5/CDCA8/FANCM/RAD21/BUB1/TOP3A/TPR/ARID1A/NUF2/ACTL6A/BUB3/ESPL1/CDC6/CDC27/ANAPC1/RMI1/SMARCB1/TOP2A/MLH1/SMARCA4/SMARCA2/TTK/RIOK2/MUS81/CSNK2A1/CENPE/BCL7A/MAD1L1/CSNK2A2/SMARCD1/SMARCC2/SMARCE1/SMARCC1/CHFR/PBRM1/PPP2R1A/ARID1B/CDK5RAP2/SMARCD2/DPF2/BUB1B/NSMCE2/SLX4/ZNF207	64
GO:0043409	GO:0043409	negative regulation of MAPK cascade	78/3503	181/18903	1.74e-14	1.66e-13	5.59e-14	MYC/GSTP1/EPHB2/FOXM1/IGF1R/IL1B/PIK3CB/PTEN/BMP2/EZR/SEMA6A/FOXO1/PPARG/BMP7/DUSP1/PDCD4/LIF/SMAD4/CAV1/NUP62/SFRP2/TIMP3/RANBP9/SPRY2/HMGCR/ATF3/P2RX7/PRKN/SFRP1/BMP4/TLR4/SLC9A3R1/MAPK8IP1/HIPK3/ZMYND11/EMILIN1/PAQR3/DAB2IP/CYLD/DAB2/AGT/EFNA1/PRMT1/MEN1/NF2/PAFAH1B1/TLR9/TREM2/PSMD10/PTPN6/UCHL1/ITCH/ADIPOQ/PHB1/PTPRC/ABL1/NF1/SPRY4/DUSP19/PIN1/PRKCD/SPRED2/MECOM/CSK/HYAL2/SPRY1/SPRY3/PTPN1/D…	78
GO:0097530	GO:0097530	granulocyte migration	71/3503	158/18903	1.98e-14	1.9e-13	6.38e-14	IL1B/CXCL8/PIK3CD/PIK3CG/MAPK1/MAPK3/PTK2/RAC1/THBS1/CXADR/CD99/IL1A/CCL2/TGFB2/EDN1/PECAM1/RAC2/CXCR1/CXCR2/LGALS3/MDK/S100A9/CCL5/CCL18/CX3CL1/DNM1L/CSF1R/DPP4/IL17RA/ANXA1/IL1R1/IL17A/CXCL10/ITGB2/MPP1/MYD88/PF4/S100A8/S100A12/CCL3/CCL24/CXCL6/CXCL5/BSG/SYK/SLIT2/CD74/CSF1/ADAM8/CCR7/SAA1/IL23A/CXCL13/IL34/CCL26/PDE4B/CXCL2/CCL8/CCL15/CXCL1/CXCL3/CCL7/PTGER4/ITGA1/CCL20/EDN3/CCL16/IL4/HRH1/C5A…	71
GO:0002067	GO:0002067	glandular epithelial cell differentiation	43/3503	73/18903	2.01e-14	1.91e-13	6.43e-14	AKT1/EXT1/NFIB/YAP1/CTNNB1/GSK3B/HIF1A/BMP2/FGF2/SOX9/NOTCH1/WNT5A/FASN/CDK6/FGFR2/CAV1/TP63/KLF4/CDH2/FOXA1/HES1/BMP6/NR5A2/PAX6/BMP4/FZD5/CLOCK/IL31RA/DLL1/HNF4A/HOXA5/MEN1/NKX2-2/RARA/SMO/PGR/GATA2/BMP5/BAD/WNT4/PROX1/AGR2/IL13	43
GO:0150076	GO:0150076	neuroinflammatory response	43/3503	73/18903	2.01e-14	1.91e-13	6.43e-14	JUN/IGF1/IL1B/IL6/MMP9/PTGS2/TNF/CLU/ITGB1/MMP3/ATM/JAK2/IFNG/TRPV1/IL33/CX3CL1/SPHK1/AGER/NUPR1/IL18/ITGAM/ITGB2/LRP1/MMP8/PLCG2/TLR9/TREM2/CCL3/SMO/SNCA/PTPRC/PSEN1/TYROBP/ADCY1/TLR2/IL13/LDLR/IL4/ADORA2A/CTSC/IFNGR2/C5AR1/CNTF	43
GO:0048639	GO:0048639	positive regulation of developmental growth	74/3503	168/18903	2.04e-14	1.94e-13	6.52e-14	AKT1/VEGFA/WT1/YAP1/MAPK14/FN1/IGF1/BCL2/TBX5/EZR/CXCR4/FGF2/MIR17HG/GH1/NOTCH1/CXCL12/GLI1/IGF2/ERBB4/CREB1/FGFR2/SYT1/EDN1/GHR/LIMK1/SMAD7/PIM1/CDK1/CDH4/RBPJ/PRKN/BMPR2/NRP1/SEMA4D/CRABP2/LPAR3/GHRH/GHRHR/DLL1/L1CAM/PAFAH1B1/RPS6KB1/BDNF/SMO/TBX2/TGFBR3/WNT2/MUL1/RASAL1/WNT3A/CSF1/MYOD1/LEP/PLCB1/SRF/STAT5B/EFNA5/HEY2/CPNE6/TGFBR2/SMURF1/PROX1/DSCAM/PPARD/INSR/IL7/AGR2/PARP2/ADNP/NIPBL/YBX3/BM…	74
GO:0002821	GO:0002821	positive regulation of adaptive immune response	59/3503	120/18903	2.32e-14	2.21e-13	7.42e-14	SIRT1/CD274/IL1B/IL6/TGFB1/TNF/JAK2/IL2/TRAF6/HLA-A/IL12A/P2RX7/PLA2G4A/NSD2/FZD5/TNFSF13B/MALT1/GATA3/HLA-DRB1/IL1R1/IL12B/IL18/LTA/MSH2/FOXP3/TREM2/B2M/PVR/MAP3K7/BTK/TFRC/TP53BP1/CCR2/ATAD5/FADD/IL18R1/CD28/CD40/CD81/MLH1/PTPRC/HSPD1/ADA/IL23A/IL6ST/EXOSC3/TYK2/CD55/SHLD2/SHLD1/SHLD3/CD4/CD1D/TRAF2/PAXIP1/HLA-E/IL4/RIPK2/ARID5A	59
GO:0002637	GO:0002637	regulation of immunoglobulin production	44/3503	76/18903	2.39e-14	2.27e-13	7.63e-14	EPHB2/IL6/TGFB1/TNF/IL2/IL10/TRAF6/IL33/GPI/NSD2/XBP1/CD86/MSH2/FOXP3/TLR9/IL21/BCL6/BTK/TFRC/TP53BP1/ATAD5/CD28/CD40/PHB1/MLH1/PTPRC/CD40LG/TREX1/PHB2/EXOSC3/IL4R/IL5/SHLD2/SHLD1/SHLD3/IL13/TRAF2/SUPT6H/PAXIP1/APLF/HLA-E/IL4/PKN1/PARP3	44
GO:0048332	GO:0048332	mesoderm morphogenesis	44/3503	76/18903	2.39e-14	2.27e-13	7.63e-14	EXT2/SETD2/WNT5A/SMAD2/ITGB1/LEF1/BMP7/FGFR2/DKK1/PRKAR1A/SNAI1/KLF4/EPHA2/ITGA2/SMAD1/SFRP2/HMGA2/FOXF1/FOXC2/GPI/BMP4/BMPR2/EYA2/FOXC1/KDM6B/GJA1/ITGA3/ITGB3/SMAD3/NF2/TXNRD1/WLS/AXIN1/WNT3A/NOG/ITGB4/SRF/WNT11/HOXA11/TBXT/PRKACA/BMPR1A/ACVR1/INHBA	44
GO:0072175	GO:0072175	epithelial tube formation	65/3503	139/18903	2.42e-14	2.29e-13	7.7e-14	FOLR1/CITED2/CTNNB1/EGF/HIF1A/PIK3CD/TGFB1/CASP3/FGF2/SETD2/SOX9/SOX4/TWIST1/WNT5A/BMP7/FGFR2/SIX1/TGFB2/ADM/SFRP2/TRAF6/FZD1/IRX2/ARHGAP35/MTHFR/MIB1/RET/SFRP1/BMP4/CTHRC1/CLUAP1/GATA3/GREM1/APAF1/SEMA4C/SALL4/PTCH1/OVOL2/RARA/SDC4/VASP/WNT6/IRX1/KDM2B/LHX2/RPS7/TSC2/ABL1/SUFU/NOG/BMP5/PFN1/DVL1/WNT4/SKI/PODXL/PROX1/MTHFD1L/LRP2/PRKACA/RALA/BRD2/KAT2A/TSC1/CEP290	65
GO:0043161	GO:0043161	proteasome-mediated ubiquitin-dependent protein catabolic process	150/3503	450/18903	2.46e-14	2.32e-13	7.81e-14	AKT1/SIRT1/TOPORS/MDM2/CTNNB1/FBXW11/RNF19A/GSK3B/PLK1/HSPA5/IFI27/CUL4B/CLU/SKP2/CDC20/TRIM13/SIRT6/HSP90B1/VCP/CAV1/CDK2/DDB1/FHIT/PRAME/APC/SMAD7/FBXW7/AURKA/IL33/CEBPA/WWTR1/BIRC2/NFE2L2/PRKN/PML/PSMC2/FBXW4/TBL1X/TNFAIP1/SUMO1/WNT10B/TBL1XR1/DCAF11/CALR/AXIN2/CUL4A/NKD2/MTA1/CLOCK/TRAF4/HUWE1/APC2/KAT5/WWP1/DAB2/FBXO39/UBXN2A/ZNRF2/TRIM2/ARMC8/ANKIB1/PSMA6/PSMD10/PSMD12/HACE1/UCHL1/XPO1/USP7…	150
GO:0010464	GO:0010464	regulation of mesenchymal cell proliferation	25/3503	30/18903	2.5e-14	2.35e-13	7.91e-14	MYC/LMNA/NFIB/CTNNB1/ZEB1/SOX9/WNT5A/FGFR2/KDR/SIX1/LRP5/PDGFA/FOXF1/BMP4/SMO/STAT1/WNT2/SHH/CTNNBIP1/IHH/TGFBR2/WNT11/IRS2/PHF14/BMPR1A	25
GO:1902230	GO:1902230	negative regulation of intrinsic apoptotic signaling pathway in response to DNA damage	25/3503	30/18903	2.5e-14	2.35e-13	7.91e-14	SIRT1/BCL2/CD44/CXCL12/CLU/ACKR3/SNAI1/SFRP2/ING2/MIF/SNAI2/CDKN2D/TRIAP1/TPT1/ATAD5/CD74/BCL2L1/MUC1/BID/CCAR2/KDM1A/USP47/ZNF385A/TMEM161A/TAF9	25
GO:0002526	GO:0002526	acute inflammatory response	57/3503	114/18903	2.5e-14	2.35e-13	7.91e-14	GSTP1/TNFRSF11A/EXT1/FN1/IL1B/IL6/PIK3CG/PTGS2/TNF/TNFSF11/IL1A/CRP/F3/IL6R/TRPV1/CEBPB/CXCR2/ASS1/NPY/IL31RA/DNASE1L3/EDNRB/F8/ALOX5AP/GATA3/NUPR1/IL22/S100A8/SAA4/TACR1/BTK/TFRC/VCAM1/CD6/CD163/SERPINA3/CNR1/OSM/EPO/ADAM8/AHSG/CCR7/SAA1/CTNNBIP1/PARK7/IL6ST/INS/PTGER3/F2/DNASE1/MRGPRX1/HLA-E/IL4/ITIH4/ACVR1/SERPINA1/PTGES	57
GO:0002824	GO:0002824	positive regulation of adaptive immune response based on somatic recombination of immune receptors built from immunoglobulin superfamily domains	57/3503	114/18903	2.5e-14	2.35e-13	7.91e-14	CD274/IL1B/IL6/TGFB1/TNF/JAK2/IL2/TRAF6/HLA-A/IL12A/P2RX7/PLA2G4A/NSD2/FZD5/TNFSF13B/MALT1/GATA3/HLA-DRB1/IL1R1/IL12B/IL18/LTA/MSH2/FOXP3/TREM2/B2M/PVR/MAP3K7/BTK/TFRC/TP53BP1/CCR2/ATAD5/FADD/IL18R1/CD28/CD40/CD81/MLH1/PTPRC/HSPD1/ADA/IL23A/EXOSC3/TYK2/CD55/SHLD2/SHLD1/SHLD3/CD4/CD1D/TRAF2/PAXIP1/HLA-E/IL4/RIPK2/ARID5A	57
GO:0043525	GO:0043525	positive regulation of neuron apoptotic process	36/3503	55/18903	2.54e-14	2.39e-13	8.02e-14	TP53/CTNNB1/TNF/CASP3/NR3C1/MCL1/CASP9/FOXO3/ATM/BAX/ATF4/MAP2K7/TGFB2/RHOA/FBXW7/MAP2K4/BCL2L11/CDK5/ATF2/FASLG/EPHA7/NUPR1/ITGAM/CCL3/CDK5R1/CDC34/PRNP/AIFM1/ABL1/NF1/DDIT3/CASP2/TYROBP/MYBL2/NQO1/ITGA1	36
GO:0018107	GO:0018107	peptidyl-threonine phosphorylation	56/3503	111/18903	2.57e-14	2.41e-13	8.09e-14	AKT1/EGF/MTOR/GSK3B/PLK1/MAPK1/BCL2/ROCK1/TGFB1/MAPK8/WNT5A/TNKS/CHEK1/BMP7/WNK1/ROCK2/SMAD7/TGFBR1/CDK1/CDK5/SPRY2/CHI3L1/ATF2/MAP3K10/PRKCA/STK11/CAMK2A/SPHK1/HIPK3/GCG/STK39/TBK1/PRKDC/AXIN1/ULK1/CDK5R1/DYRK1B/TTK/CSNK2B/PRKCD/TAF1/NLK/CEMIP/SPRED2/CSNK2A1/TGFBR2/DYRK1A/HIPK2/CSNK2A2/PRKACA/DDIT4/GRK2/ACVR1/ACVR1B/RIPK2/MARK2	56
GO:0033138	GO:0033138	positive regulation of peptidyl-serine phosphorylation	55/3503	108/18903	2.61e-14	2.44e-13	8.21e-14	EGFR/AKT1/VEGFA/IL6/PIK3CA/PTGS2/BCL2/TGFB1/TNF/CD44/HSP90AA1/WNT5A/RAF1/LIF/CAV1/IFNA1/IFNA13/IFNG/IL11/SFRP2/HDAC6/SPRY2/CSF3/MIF/RET/UCN/LATS1/GCG/TBK1/NOS1/PFN2/TERF2IP/BDNF/SNCA/BRAF/TFRC/MAPKAP1/CALCR/AXIN1/WNT3A/OSM/IFNB1/PAK1/HSP90AB1/IFNA2/GAS6/BCAR3/TXN/PARK7/NTRK2/AKAP9/ARRB2/NGF/RIPK2/CAPRIN2	55
GO:0045670	GO:0045670	regulation of osteoclast differentiation	41/3503	68/18903	2.64e-14	2.47e-13	8.29e-14	ESRRA/CTNNB1/FOS/MTOR/TNFRSF11B/BGLAP/TNF/TNFSF11/LILRB1/CREB1/FBN1/IFNG/FBXW7/TRAF6/CEBPB/NOTCH2/SFRP1/TLR4/LRRC17/PIAS3/IAPP/IL12B/IL17A/TREM2/GPR137/CCL3/GPR68/CSF1/NF1/KLF10/MAFB/PIK3R1/IL23A/TYROBP/NEDD9/CCR1/PPARGC1B/LTF/IL4/MITF/POU4F2	41
GO:0043270	GO:0043270	positive regulation of ion transport	108/3503	289/18903	2.71e-14	2.53e-13	8.51e-14	AKT1/TNFRSF11A/EPHB2/IL1B/ABCB1/ACTB/TNFSF11/CXCL12/CASR/ITGB1/BAX/IL1A/ATF4/CCL2/WNK1/SYT1/CAV1/EDN1/IFNG/PDGFRB/CDK5/CEBPB/LGALS3/MIF/OXTR/P2RX5/P2RX7/GAL/PDGFB/PLA2G4A/CCL5/CX3CL1/SUMO1/UCN/CAMK2A/SLC9A3R1/ADRB2/DMD/AGT/APLNR/EDNRA/F2R/GCG/STK39/FFAR1/CXCL10/KCNQ1/KIF5B/NOS1/OXT/PLCG1/PLCG2/TREM2/SPHK2/CCL3/SNCA/STIM1/TMSB4X/CCR2/CALCR/ACTN4/SLC38A1/ORAI1/VAMP8/F2RL3/MS4A1/BDKRB1/ABL1/LEP/PKP2…	108
GO:0007265	GO:0007265	Ras protein signal transduction	125/3503	353/18903	2.72e-14	2.53e-13	8.52e-14	TP53/RB1/SQSTM1/MET/JUN/CDKN1A/CRK/EPHB2/FOXM1/IGF1/STMN1/PIK3CB/PIK3CG/PTH/ROCK1/GRAP2/FGF2/NOTCH1/RAC1/RAF1/DNMT1/ITGB1/PDPN/HRAS/KRAS/SRC/TGFB2/ROCK2/CDK2/PLK2/RASSF1/NUP62/SGSM3/RHOA/LIMK1/PDGFRB/RAC2/ARHGAP24/SPRY2/AGTR1/LPAR1/MCF2L/ARHGAP35/NOTCH2/NTRK1/PLD1/RDX/TNFAIP1/NRP1/CCNA2/G3BP1/CFL1/COL1A2/COL3A1/DAB2IP/ABCA1/F2R/FBP1/RRAS2/RABGEF1/SCAI/GIT1/ITGA3/RHOB/NGFR/NRAS/HACE1/RAP2C/RAP1A/R…	125
GO:0007052	GO:0007052	mitotic spindle organization	63/3503	133/18903	2.86e-14	2.65e-13	8.93e-14	CHEK2/POLDIP2/STMN1/PLK1/FSD1/AURKB/DCTN6/TNKS/CDC20/VCP/CCNB1/PLK2/NUP62/RHOA/PTPA/AURKA/NDC80/TACC3/MECP2/DCTN2/STAG2/BIRC5/KIF11/PKD1/CDCA8/TPR/NUF2/KIF2A/TTK/HSPA1A/SBDS/KIF4A/KIF3B/RAN/CLTC/MYBL2/CENPE/GNAI1/DRG1/PRC1/NEK2/TUBG1/ABRAXAS1/FLNA/CHMP2A/SMC1A/PCNT/CENPJ/RAB11A/DCTN1/DYNC1H1/CLASP1/RCC1/TPX2/CKAP5/CEP192/CHMP1A/HSPA1B/AURKC/ARHGEF10/HNRNPU/PARP3/ZNF207	63
GO:0002443	GO:0002443	leukocyte mediated immunity	153/3503	463/18903	3.06e-14	2.84e-13	9.55e-14	CRK/ERCC1/HMGB1/IL1B/IL6/PIK3CD/PIK3CG/TGFB1/TNF/KIT/MICA/CLU/ICAM1/LILRB1/HLA-DOA/HAVCR2/KLRK1/JAG1/IL2/IL10/SMAD7/RAC2/TRAF6/RIPK3/AHR/FOXF1/MSH6/GZMB/HLA-A/IL12A/P2RX7/PRDX1/ADAM17/TLR4/NSD2/FZD5/MALT1/CORO1A/AGER/DNASE1L3/FGR/CADM1/GATA1/GATA3/GFER/RABGEF1/ANXA3/HLA-DQA1/HLA-DQB1/HLA-DRB1/HLA-DRB4/HMOX1/AIRE/IGHG3/IL1R1/IL12B/IL18/ITGAM/ITGB2/KIF5B/LTA/CD46/MSH2/MYD88/NOS2/FOXP3/PLCG2/TLR9/TR…	153
GO:0060395	GO:0060395	SMAD protein signal transduction	46/3503	82/18903	3.14e-14	2.91e-13	9.77e-14	JUN/FOS/BMP2/TGFB1/GDF2/PARP1/SMAD2/VIM/PPARG/BMP7/JAK2/SMAD4/TGFB2/SMAD1/SMAD7/BMP6/TGFBR1/GDF15/WWTR1/CCN3/BMP4/BMPR2/SUB1/DAB2/GDF10/HNF4A/LNPEP/LRP1/SMAD3/OVOL2/BMP3/BMP5/TGFB3/SMAD6/AFP/SKI/HIPK2/SMAD5/GDF5/RBM14/TF/BMP15/NUP93/BMPR1A/INHBA/CITED1	46
GO:0034728	GO:0034728	nucleosome organization	70/3503	156/18903	3.31e-14	3.06e-13	1.03e-13	ATRX/SETD2/SOX9/HMGA1/DAXX/H2AX/H3-3A/H3-3B/KAT5/H4C1/H4C11/H4C12/H4C13/H4C14/H4C15/H4C2/H4C3/H4C4/H4C5/H4C6/H4C8/H4C9/MCM2/NPM1/RSF1/ARID1A/H2BC21/ACTL6A/RUVBL1/SMARCB1/PADI4/SMARCA4/H1-5/H1-1/H1-2/H3C1/HMGB2/GRWD1/RNF8/SMARCD1/SART3/SMARCC2/SMARCE1/SMARCC1/BRD2/H3C14/SET/RUVBL2/SUPT16H/YEATS4/MACROH2A1/H3-4/SMARCD2/SMARCA5/BAZ1A/SRCAP/DMAP1/SUPT6H/CHAF1A/NAP1L1/ANP32E/APLF/ZNHIT1/MACROH2A2/H1-4…	70
GO:0003197	GO:0003197	endocardial cushion development	33/3503	48/18903	3.52e-14	3.26e-13	1.09e-13	CITED2/MDM2/BMP2/TBX5/SOX9/NOTCH1/TWIST1/BMP7/SMAD4/MDM4/SNAI1/TGFB2/JAG1/ERBB3/TGFBR1/FOXF1/RBPJ/BMP4/BMPR2/SNAI2/APLNR/ENG/HEY1/MSX2/ROBO1/TBX2/NOG/BMP5/HEY2/TGFBR2/ACVRL1/BMPR1A/ACVR1	33
GO:0050708	GO:0050708	regulation of protein secretion	99/3503	257/18903	3.57e-14	3.3e-13	1.11e-13	HIF1A/IGF1/IL1B/IL6/TGFB1/TNF/EZR/SOX4/FOXO1/PSMD9/CASR/PPARG/IL1A/IRS1/JAK2/SIRT6/TGFB2/IFNG/LRP5/BMP6/NR1H2/ALOX5/HMGCR/IL12A/CCN3/P2RX7/PRKN/CCL5/SFRP1/TLR4/VEGFC/SRCIN1/ADAM9/CLOCK/DNM1L/NR1H3/ERP29/F2R/GCG/GLUL/FFAR1/HLA-DRB1/HNF4A/IL12B/NOS2/PCK2/PFKFB2/TREM2/KRT20/ANO1/SLC16A1/SREBF1/TTN/SLC25A22/WLS/GPR68/NR0B2/PER2/SYT7/ABCG1/CNR1/LEP/ADAM8/BAD/SAA1/KCNN4/EFNA5/KCNA5/P3H1/NR1H4/TGFB3/PLA…	99
GO:0050804	GO:0050804	modulation of chemical synaptic transmission	149/3503	448/18903	3.69e-14	3.4e-13	1.14e-13	GRM4/SQSTM1/AKAP12/EPHB2/RNF19A/GSK3B/IL1B/MAPK1/PTEN/PTGS2/TNF/KIT/ITGB1/CDC20/CDH11/EIF4E/DKK1/HRAS/JAK2/KISS1/KRAS/ATF4/CCL2/SRC/SYT1/CDH2/PLK2/EDN1/ROR2/CDK5/PRRT2/SLC7A11/GRM5/MECP2/NTRK1/OXTR/PRKN/PRKCB/PRKCG/PTN/CX3CL1/SLC1A3/UCN/CAMK2A/CDH1/NMU/LZTS1/ADRB2/DCC/AGER/AGT/EGR2/GFAP/NSG1/KCNMB4/GLUL/GIT1/GRM1/HTR2A/KIF5B/RAB8A/KMT2A/MME/OXT/PFN2/SERPINE2/PLAT/PLCL1/RETN/BCHE/RAP1A/RARA/RASGRF…	149
GO:0043433	GO:0043433	negative regulation of DNA-binding transcription factor activity	80/3503	190/18903	3.78e-14	3.48e-13	1.17e-13	RB1/EZH2/SIRT1/PRDX2/ESR1/E2F1/TWIST1/BMP7/HAVCR2/KLF4/HDAC2/HES1/IL10/SMAD7/PIM1/HDAC4/MAP3K10/SUMO1/CAT/ADORA3/DAB2IP/CYLD/BRMS1/NUPR1/HMOX1/MEN1/MSX2/TRIM37/FOXP3/PKD1/TLR9/PSMD10/PTCH1/TMIGD3/TRIM21/TMSB4X/TRAF3/USP7/ZC3H12A/ITCH/NR0B2/CDKN2A/PRNP/ID2/NFKBIA/KEAP1/CHUK/SUFU/TFDP1/DDIT3/KDM1A/PIAS4/TAF1/SPI1/AIM2/GAS6/TRAIP/NR1H4/CTNNBIP1/RLIM/ID1/ANXA4/PROX1/PHB2/EGLN1/TBXT/SFRP4/FLNA/RNF2/BH…	80
GO:0048562	GO:0048562	embryonic organ morphogenesis	109/3503	294/18903	3.83e-14	3.52e-13	1.18e-13	RUNX2/BMI1/FOLR1/CITED2/YAP1/CTNNB1/EPHB2/HIF1A/MAPK1/MAPK3/ZEB1/SETD2/SOX9/SATB2/NOTCH1/TWIST1/WNT5A/GLI1/SMAD2/BMP7/FGFR2/SIX1/EDN1/EPHA2/FBN1/FRZB/HOXA9/HES1/MMP16/TGFBR1/WNT1/SPRY2/FRS2/EFEMP1/FOXF1/FOXC2/HOXB7/MMP14/NOTCH2/PAX6/PDGFRA/SOX18/MIB1/BMP4/TCF21/FZD5/SLC9A3R1/CTHRC1/APLNR/EDNRA/EFNA1/ENG/CLUAP1/GATA3/GLI3/DLL1/HOXA5/HOXB1/HOXB2/HOXB8/KCNQ1/SMAD3/OVOL2/BCR/SIX3/SMO/SOD1/TBX2/TH/ALX…	109
GO:1901800	GO:1901800	positive regulation of proteasomal protein catabolic process	58/3503	118/18903	3.91e-14	3.58e-13	1.21e-13	AKT1/MDM2/RNF19A/GSK3B/PLK1/CLU/CDC20/SIRT6/VCP/CAV1/SMAD7/FBXW7/AURKA/IL33/CEBPA/NFE2L2/PRKN/PSMC2/SUMO1/AXIN2/NKD2/DAB2IP/DAB2/NUPR1/TREM2/ANKIB1/PSMD10/BAG6/AXIN1/CBFA2T3/KEAP1/MAPK9/SOCS5/RBX1/HSPA1A/TAF1/CSNK1A1/UBQLN2/FBXO22/PSEN1/DVL1/PLK3/RAD23A/PSMC5/STUB1/PIAS1/CHFR/SUMO2/ATXN3/ELOB/CSNK1D/CSNK1E/FZR1/BCAP31/HSPA1B/FMR1/PSMC3/PSMC6	58
GO:0001707	GO:0001707	mesoderm formation	43/3503	74/18903	3.94e-14	3.61e-13	1.21e-13	EXT2/WNT5A/SMAD2/ITGB1/LEF1/BMP7/FGFR2/DKK1/PRKAR1A/SNAI1/KLF4/EPHA2/ITGA2/SMAD1/SFRP2/HMGA2/FOXF1/FOXC2/GPI/BMP4/BMPR2/EYA2/FOXC1/KDM6B/GJA1/ITGA3/ITGB3/SMAD3/NF2/TXNRD1/WLS/AXIN1/WNT3A/NOG/ITGB4/SRF/WNT11/HOXA11/TBXT/PRKACA/BMPR1A/ACVR1/INHBA	43
GO:0001942	GO:0001942	hair follicle development	49/3503	91/18903	4e-14	3.66e-13	1.23e-13	EGFR/EXT1/CTNNB1/ERCC2/GLI2/BCL2/TNF/SOX9/NOTCH1/WNT5A/IGFBP5/RELA/FGFR2/DKK1/SMAD4/SNAI1/TGFB2/TP63/HDAC2/PDGFA/EDA/HDAC1/RBPJ/GAL/SOX18/WNT10B/CDH3/HPSE/CD109/APCDD1/PUM2/MSX2/NGFR/LGR4/FERMT1/SMO/TRADD/LHX2/FGF7/SHH/NF1/PIAS4/KRT17/EDAR/SOS1/FST/DLX3/INHBA/ACVR1B	49
GO:0061041	GO:0061041	regulation of wound healing	64/3503	137/18903	4.06e-14	3.71e-13	1.25e-13	PRDX2/CRK/EPHB2/MTOR/PTEN/PTK2/TNF/CXCR4/FGF2/THBS1/ITGB1/HRAS/CAV1/EDN1/F3/ANXA2/SERPINE1/PDGFA/FERMT2/FOXC2/ALOX5/NFE2L2/PDGFB/PDGFRA/PLAU/XBP1/CCN4/CD36/HPSE/EMILIN1/CD109/F2R/MMRN1/ANXA1/SMAD3/TNFRSF12A/SERPINE2/PLAT/PLAUR/PLG/FERMT1/PROS1/ACTA2/CD34/VTN/KNG1/FAP/CD9/PRKCD/KRT1/CEACAM1/KANK1/USF1/SERPINC1/WNT4/CLDN1/F2/THBD/PRKCE/CLASP1/ADAMTS18/MYLK/F7/SERPINB2	64
GO:0030219	GO:0030219	megakaryocyte differentiation	40/3503	66/18903	4.27e-14	3.89e-13	1.31e-13	LOX/KIT/CDKN2B/IL11/CIB1/EP300/FLI1/GABPA/H4C1/H4C11/H4C12/H4C13/H4C14/H4C15/H4C2/H4C3/H4C4/H4C5/H4C6/H4C8/H4C9/GATA1/PRMT1/PF4/MED1/PRMT6/PTPN6/TAL1/GATA2/MYB/SRF/THPO/EIF6/CNOT4/PTPN11/HMGB2/SP3/FLNA/ZNF385A/RCOR1	40
GO:0060993	GO:0060993	kidney morphogenesis	51/3503	97/18903	4.32e-14	3.93e-13	1.32e-13	MYC/VEGFA/WT1/CTNNB1/BCL2/BMP2/FGF2/SOX9/SOX4/ERBB4/BMP7/LIF/SMAD4/SIX1/HES1/PDGFRB/WNT1/IRX2/FGF1/WWTR1/HOXB7/ILK/BMP4/TCF21/WNT7B/ASXL1/AGT/FOXD1/GATA3/GREM1/GLI3/TACSTD2/PKD1/KIF26B/LGR4/PTCH1/SMO/STAT1/WNT6/WNT2B/IRX1/NPNT/SHH/NOG/CTNNBIP1/WNT4/WNT11/HOXA11/DLG1/ADAMTS16/CITED1	51
GO:0046545	GO:0046545	development of primary female sexual characteristics	55/3503	109/18903	4.32e-14	3.93e-13	1.32e-13	MMP2/VEGFA/SIRT1/WT1/BRCA2/ESR1/BCL2/CASP3/KIT/HSPA5/FOXO3/ATM/BAX/IDH1/KDR/SMAD4/SRC/CEBPB/CYP19A1/MMP14/PDGFRA/SFRP1/COL9A3/FOXC1/NUPR1/RETN/SOD1/SLIT2/ADAMTS1/PGR/BCL2L1/KITLG/LEP/FANCA/STAT5B/CASP2/SGPL1/AFP/DACH1/WNT4/AMH/INSR/UBE3A/FST/UBB/ADCYAP1R1/ANG/ARID5B/BMP15/GAS2/TAF4/BMPR1B/ARRB2/INHBA/GNRH1	55
GO:2001252	GO:2001252	positive regulation of chromosome organization	54/3503	106/18903	4.39e-14	3.99e-13	1.34e-13	ATRX/CTNNB1/ERCC1/MAPK1/MAPK3/AURKB/TNKS/DNMT1/ATM/SIRT6/MAP2K7/CDK2/GNL3/PML/YY1/KAT5/PRAP1/DKC1/FEN1/POT1/TINF2/HNRNPD/RTEL1/TERF2IP/ATR/RAD21/TAL1/TERF1/TERF2/TPR/XRCC5/TNKS2/ACTL6A/RUVBL1/MRE11/DDX11/NBN/MPHOSPH8/HNRNPA2B1/HNRNPA1/ACD/NEK2/SETDB1/RAD50/SIN3A/RUVBL2/TRIM28/MACROH2A1/NABP2/SFPQ/UCHL5/NSMCE2/SLX4/SMC5	54
GO:0099177	GO:0099177	regulation of trans-synaptic signaling	149/3503	449/18903	4.53e-14	4.11e-13	1.38e-13	GRM4/SQSTM1/AKAP12/EPHB2/RNF19A/GSK3B/IL1B/MAPK1/PTEN/PTGS2/TNF/KIT/ITGB1/CDC20/CDH11/EIF4E/DKK1/HRAS/JAK2/KISS1/KRAS/ATF4/CCL2/SRC/SYT1/CDH2/PLK2/EDN1/ROR2/CDK5/PRRT2/SLC7A11/GRM5/MECP2/NTRK1/OXTR/PRKN/PRKCB/PRKCG/PTN/CX3CL1/SLC1A3/UCN/CAMK2A/CDH1/NMU/LZTS1/ADRB2/DCC/AGER/AGT/EGR2/GFAP/NSG1/KCNMB4/GLUL/GIT1/GRM1/HTR2A/KIF5B/RAB8A/KMT2A/MME/OXT/PFN2/SERPINE2/PLAT/PLCL1/RETN/BCHE/RAP1A/RARA/RASGRF…	149
GO:0072088	GO:0072088	nephron epithelium morphogenesis	44/3503	77/18903	4.59e-14	4.15e-13	1.4e-13	MYC/VEGFA/WT1/CTNNB1/BCL2/BMP2/FGF2/SOX9/LIF/SMAD4/SIX1/HES1/WNT1/IRX2/FGF1/HOXB7/ILK/BMP4/TCF21/AGT/FOXD1/GATA3/GREM1/GLI3/TACSTD2/PKD1/KIF26B/LGR4/PTCH1/SMO/STAT1/WNT6/WNT2B/IRX1/NPNT/SHH/NOG/CTNNBIP1/WNT4/WNT11/HOXA11/DLG1/ADAMTS16/CITED1	44
GO:0045088	GO:0045088	regulation of innate immune response	94/3503	240/18903	4.87e-14	4.4e-13	1.48e-13	RPS19/CRK/HMGB1/PARP1/HSP90AA1/WNT5A/MICA/XIAP/PPARG/CASP8/LILRB1/SRC/HAVCR2/ATG5/KLRK1/TRAF6/NR1H2/EP300/FPR2/HLA-A/BIRC2/BIRC3/IL12A/NFE2L2/CCL5/TLR4/NR1H3/PQBP1/CREBBP/DHX9/FCN2/FGR/CADM1/XRCC6/GFER/TBK1/STING1/IFI16/IL12B/IRF1/MMP12/MNDA/PLCG2/TLR9/TREM2/MED1/PRKDC/METTL3/PTPN6/PVR/IL21/TRIM21/SYK/MAP3K7/XRCC5/MUL1/CASP6/SOCS1/FADD/ATG12/NCR1/ISG15/IKBKB/IFNB1/LEP/PAK1/ADAM8/STAT5B/LRP8/SPI1/…	94
GO:0090316	GO:0090316	positive regulation of intracellular protein transport	70/3503	157/18903	4.9e-14	4.42e-13	1.49e-13	MAPK14/ERBB2/GSK3B/IL1B/PTGS2/TGFB1/MAPK8/HSP90AA1/ECT2/AKT2/HRAS/JAK2/SIRT6/IFNG/FBXW7/RAC2/CDK1/CDK5/CIB1/GZMB/FZD5/BAP1/PDCD5/CDH1/HUWE1/GLI3/ITGAM/ITGB2/SMAD3/PRKAA1/SMO/VAMP2/TPR/YWHAE/ZC3H12A/CDK5R1/NPEPPS/CD81/BBC3/PRNP/LEP/SHH/HSP90AB1/PRKCD/CEMIP/RAN/PIK3R1/GAS6/PSEN1/HYAL2/PLK3/SREBF2/HDAC3/CSNK2A2/PCM1/PRKACA/FLNA/SFN/PCNT/TRIM28/UBE2L3/EMD/CEP290/BCAP31/DMAP1/CEP131/UBE2D3/BAG3/UBR5/X…	70
GO:0030177	GO:0030177	positive regulation of Wnt signaling pathway	66/3503	144/18903	5.11e-14	4.61e-13	1.55e-13	EGFR/YAP1/EGF/BMP2/TGFB1/FGF2/SOX4/WNT5A/TNKS/XIAP/LEF1/RECK/COL1A1/FGFR2/DKK1/WNK1/SRC/VCP/CAV1/ZEB2/NFKB1/SFRP2/TERT/EDA/RBPJ/ILK/SFRP1/TBL1X/WNT10B/TBL1XR1/NKD1/CCN4/MBD2/CDH3/CSNK1G2/DAB2/DDX3X/ATP6V1C2/SMAD3/LGR4/WLS/TNKS2/WNT5B/FZD9/RUVBL1/WNT3A/DLX5/BAMBI/ABL1/SMARCA4/SHH/CCAR2/PIN1/KANK1/CSNK2A1/CDC73/SKI/USP47/SFRP4/TLR2/CSNK1D/CSNK1E/SULF2/SMURF2/UBR5/CAPRIN2	66
GO:0016447	GO:0016447	somatic recombination of immunoglobulin gene segments	38/3503	61/18903	5.21e-14	4.69e-13	1.58e-13	ERCC1/TGFB1/IL2/IL10/MSH6/MSH3/NSD2/YY1/MSH2/FOXP3/PRKDC/BCL6/TCF3/TFRC/TP53BP1/ATAD5/CD28/CD40/EXO1/MLH1/PTPRC/HSPD1/RNF168/CD40LG/NBN/POLB/NHEJ1/EXOSC3/RNF8/UNG/SHLD2/SHLD1/SHLD3/SUPT6H/PAXIP1/APLF/IL4/PARP3	38
GO:0050890	GO:0050890	cognition	114/3503	314/18903	5.34e-14	4.8e-13	1.61e-13	EGFR/EPHB2/FOS/HIF1A/MAPK1/PTEN/PTGS2/TNF/CASP3/KIT/ITGB1/SERPINF1/CREB1/DKK1/KRAS/SRC/PLK2/PAK5/CDK5/CEBPB/EP300/SLC7A11/GPI/GRM5/HMGCR/MDK/MECP2/NTRK1/OXTR/PRKN/PRKCG/PTN/UCN/ACTR2/AGER/AGT/EGR2/FEN1/FGF13/ADGRF1/GIT1/HTR2A/ITGA3/ITGA5/KMT2A/MME/OXT/PAFAH1B1/TREM2/CAMK2N1/B2M/PTPRZ1/BCHE/RASGRF1/RPS6KB1/BDNF/S100B/SLC1A1/SLC2A4/BRAF/TACR1/CNTN2/TH/VIP/TUSC3/FOSL1/FZD9/MAGT1/CBR3/EIF4A3/PRNP/ATP…	114
GO:0048645	GO:0048645	animal organ formation	41/3503	69/18903	5.34e-14	4.8e-13	1.61e-13	WT1/EXT1/FOLR1/CITED2/CTNNB1/MAPK1/MAPK3/BMP2/TBX5/FGF2/NOTCH1/WNT5A/BMP7/FGFR2/DKK1/SIX1/TP63/HES1/AR/PIM1/MAP2K1/FRS2/FGF1/RBPJ/BMP4/AXIN2/GLI3/ROBO1/WNT2/WNT2B/WNT3A/NKX3-2/SHH/NOG/MAP2K2/SPRY1/TGFBR2/WNT11/HOXA11/LRP2/BMPR1A	41
GO:0010811	GO:0010811	positive regulation of cell-substrate adhesion	60/3503	125/18903	5.54e-14	4.97e-13	1.67e-13	VEGFA/CRK/FN1/POLDIP2/GSK3B/ROCK1/CCN1/RAC1/CDK6/HAS2/JAK2/KDR/CIB1/FERMT2/FOXF1/ILK/MDK/NPY/PDGFB/CX3CL1/SFRP1/CALR/NRP1/CD36/EMILIN1/CCDC80/DAB2/EFEMP2/ITGA3/ITGA5/ITGB3/ARL2/SMAD3/CEACAM6/P4HB/FERMT1/SDC4/BRAF/CDC42/VTN/NPNT/CSF1/PTK2B/ABL1/CDH13/CCR7/EPHA1/DMP1/MAP4K4/TEK/WNT4/NEDD9/FLNA/AGR2/DNM2/PRKCE/TSC1/DOCK1/ARHGEF7/EDIL3	60
GO:0070555	GO:0070555	response to interleukin-1	65/3503	141/18903	5.64e-14	5.06e-13	1.7e-13	MMP2/BMI1/TNFRSF11A/AKAP12/HIF1A/IL1B/IL6/CXCL8/MAPK3/SOX9/HAS2/RELA/MAP2K7/CCL2/SRC/CD47/EDN1/EGR1/GHR/HES1/NFKB1/TRAF6/HDAC4/KLF2/CEBPB/CHI3L1/MTHFR/PRKCA/CCL5/CCL18/CX3CL1/SFRP1/YY1/DAB2IP/ANXA1/IL1R1/IL17A/MYD88/CCL3/CCL24/SNCA/MAP3K7/ZC3H12A/CD40/IL1RN/IKBKB/PLCB1/EPO/IL1R2/PRKCI/LGALS9/CCL26/HYAL2/ADAMTS7/CAMP/CCL8/CCL15/CCL7/CCL20/CCL16/RBMX/NKX3-1/CITED1/RIPK2/TAF9	65
GO:0008286	GO:0008286	insulin receptor signaling pathway	59/3503	122/18903	5.91e-14	5.28e-13	1.78e-13	AKT1/SIRT1/CDK4/GSK3B/IGF1R/IL1B/PIK3CA/FOXO1/IGF2/AKT2/IRS1/SRC/APC/RPE65/FOXC2/PRKCB/SORBS1/AGT/IGFBP1/NCL/PDK4/PRKAA1/NCOA5/RPS6KB1/SREBF1/CSRP3/IRS4/PIK3R3/CAV2/SOCS1/CCND3/SOCS3/TSC2/LEP/ENPP1/AHSG/PRKCD/PIK3C2A/FOXO4/PIK3R1/KANK1/BCAR3/NR1H4/PTPN11/PTPN1/SIK2/GRB10/SH2B2/INS/INSR/SMARCC1/IRS2/GRB2/BCAR1/GPLD1/ZNF592/ADIPOR1/GAB1/SHC1	59
GO:0045911	GO:0045911	positive regulation of DNA recombination	42/3503	72/18903	6.46e-14	5.77e-13	1.94e-13	ERCC2/ACTB/TGFB1/PARP1/IL2/MMS19/NSD2/ACTR2/KAT5/HELQ/FUS/MSH2/MBTD1/WRAP53/WDR48/TFRC/TP53BP1/ATAD5/ACTL6A/RUVBL1/CD28/CD40/ERCC6/MLH1/PTPRC/RBBP8/PIAS4/POGZ/EXOSC3/TRRAP/HDGFL2/RUVBL2/YEATS4/EP400/SHLD2/SHLD1/SHLD3/DMAP1/ING3/BRD8/PAXIP1/IL4	42
GO:0050918	GO:0050918	positive chemotaxis	39/3503	64/18903	6.88e-14	6.13e-13	2.06e-13	MET/VEGFA/HMGB1/CXCL8/FGF2/CXCL12/WNT5A/CASR/KDR/F3/HGF/ITGA2/FPR2/LGALS3/MIF/PDGFB/CCL5/CX3CL1/BMP4/VEGFC/NRP1/GPNMB/CORO1A/AGER/VEGFD/ANGPT2/IL16/CXCL10/SMAD3/PGF/CCL3/VEGFB/TSC2/FGF7/CDH13/HMGB2/CCL15/CCL16/F7	39
GO:0001656	GO:0001656	metanephros development	49/3503	92/18903	7.02e-14	6.25e-13	2.1e-13	MYC/WT1/YAP1/CTNNB1/BCL2/SOX9/BMP7/LIF/SMAD4/SIX1/EGR1/FBN1/HES1/PDGFA/PDGFRB/IRX2/FOXC2/WWTR1/CXCR2/PDGFB/PDGFRA/RET/BMP4/TCF21/WNT7B/FOXD1/GATA3/GREM1/GLI3/AQP1/PKD1/KIF26B/LGR4/PTCH1/SMO/STAT1/IRX1/ADIPOQ/CD34/SHH/NF1/SPRY1/WNT4/HOXA11/NIPBL/ID3/NKX3-1/CITED1/AKR1B1	49
GO:0007091	GO:0007091	metaphase/anaphase transition of mitotic cell cycle	50/3503	95/18903	7.25e-14	6.44e-13	2.17e-13	RB1/ZW10/PLK1/ACTB/AURKB/ATM/CDC20/DUSP1/CCNB1/APC/MAD2L1/XRCC3/NDC80/TACC3/SPC24/BRD7/PRAP1/BIRC5/CDCA8/RAD21/BUB1/TPR/ARID1A/NUF2/ACTL6A/BUB3/ESPL1/CDC6/CDC27/ANAPC1/SMARCB1/SMARCA4/SMARCA2/TTK/RIOK2/CENPE/BCL7A/MAD1L1/SMARCD1/SMARCC2/SMARCE1/SMARCC1/PBRM1/ARID1B/CDK5RAP2/SMARCD2/DPF2/BUB1B/NSMCE2/ZNF207	50
GO:0098773	GO:0098773	skin epidermis development	50/3503	95/18903	7.25e-14	6.44e-13	2.17e-13	EGFR/EXT1/CTNNB1/ERCC2/GLI2/BCL2/TNF/SOX9/NOTCH1/WNT5A/IGFBP5/RELA/FGFR2/DKK1/SMAD4/SNAI1/TGFB2/TP63/HDAC2/PDGFA/EDA/HDAC1/RBPJ/GAL/SOX18/WNT10B/CDH3/HPSE/CD109/APCDD1/PUM2/DLL1/MSX2/NGFR/LGR4/FERMT1/SMO/TRADD/LHX2/FGF7/SHH/NF1/PIAS4/KRT17/EDAR/SOS1/FST/DLX3/INHBA/ACVR1B	50
GO:0032963	GO:0032963	collagen metabolic process	54/3503	107/18903	7.28e-14	6.46e-13	2.17e-13	MMP2/CCN2/HIF1A/IL6/MMP9/TGFB1/MMP13/VIM/ITGB1/MMP3/COL1A1/MMP1/HDAC2/ITGA2/MMP7/MMP16/PDGFRB/CTSB/CTSL/MMP11/MMP14/P2RX7/BMP4/UCN/ADAMTS3/ADAMTS2/EMILIN1/CYGB/COL1A2/CTSK/ENG/F2R/MMP8/MMP12/RUNX1/CREB3L1/MRC2/FAP/PCOLCE/P3H1/TGFB3/IHH/WNT4/CTSS/RCN3/PPARD/F2/SMPD3/P3H2/CIITA/ARRB2/INHBA/ADAMTS14/VSIR	54
GO:0010965	GO:0010965	regulation of mitotic sister chromatid separation	51/3503	98/18903	7.39e-14	6.52e-13	2.19e-13	RB1/ZW10/PLK1/ACTB/AURKB/ATM/CDC20/DUSP1/CCNB1/APC/MAD2L1/XRCC3/NDC80/TACC3/SPC24/BRD7/PTTG1/PRAP1/BIRC5/CDCA8/RAD21/BUB1/TPR/ARID1A/NUF2/ACTL6A/BUB3/ESPL1/CDC6/CDC27/ANAPC1/SMARCB1/SMARCA4/SMARCA2/TTK/RIOK2/CENPE/BCL7A/MAD1L1/SMARCD1/SMARCC2/SMARCE1/SMARCC1/PBRM1/ARID1B/CDK5RAP2/SMARCD2/DPF2/BUB1B/NSMCE2/ZNF207	51
GO:0044784	GO:0044784	metaphase/anaphase transition of cell cycle	51/3503	98/18903	7.39e-14	6.52e-13	2.19e-13	RB1/ZW10/PLK1/ACTB/AURKB/ATM/CDC20/DUSP1/CCNB1/APC/MAD2L1/XRCC3/NDC80/TACC3/SPC24/BRD7/PRAP1/BIRC5/CDCA8/RAD21/BUB1/TPR/ARID1A/NUF2/ACTL6A/BUB3/ESPL1/CDC6/CDC27/ANAPC1/SMARCB1/SMARCA4/SMARCA2/TTK/RIOK2/CENPE/BCL7A/MAD1L1/SMARCD1/SMARCC2/SMARCE1/SMARCC1/CHFR/PBRM1/ARID1B/CDK5RAP2/SMARCD2/DPF2/BUB1B/NSMCE2/ZNF207	51
GO:0060349	GO:0060349	bone morphogenesis	51/3503	98/18903	7.39e-14	6.52e-13	2.19e-13	RUNX2/EXT1/EXT2/CITED2/SOX9/MMP13/TWIST1/HAS2/COL1A1/FGFR3/FGFR2/GHR/LRP5/MEF2D/MMP16/BMP6/ATF2/MMP14/BMP4/BMPR2/AXIN2/FOXN3/COL3A1/COMP/FOXC1/ALPL/GLI3/ANXA6/TMEM119/IFITM5/MSX2/RAB23/RARA/THBS3/DLX5/ACP5/COL2A1/TGFB3/IHH/TGFBR2/SKI/HOXA11/SFRP4/LTBP3/SMPD3/STC1/PHOSPHO1/LTF/BMPR1B/POR/COL13A1	51
GO:0042100	GO:0042100	B cell proliferation	53/3503	104/18903	7.4e-14	6.52e-13	2.19e-13	BMI1/CDKN1A/EPHB2/PTEN/BCL2/CASP3/CTLA4/ATM/LEF1/BAX/IFNA1/IFNA13/IL2/IL10/AHR/MIF/TLR4/TNFSF13B/TNFRSF13C/MNDA/PAWR/TLR9/PRLR/IL21/BCL6/BTK/TFRC/ATAD5/WNT3A/MS4A1/CD40/CD74/CD81/NFATC2/CD79A/PTPRC/HSPD1/IFNB1/ABL1/CD40LG/ADA/PRKCD/IFNA2/IL9/TYROBP/SLC39A10/IL7R/IL7/IL5/IRS2/IL13/IL4/PKN1	53
GO:0051306	GO:0051306	mitotic sister chromatid separation	52/3503	101/18903	7.43e-14	6.55e-13	2.2e-13	RB1/ZW10/PLK1/ACTB/AURKB/ATM/CDC20/DUSP1/CCNB1/APC/MAD2L1/XRCC3/NDC80/TACC3/SPC24/BRD7/PTTG1/PRAP1/BIRC5/CDCA8/RAD21/BUB1/TPR/ARID1A/NUF2/ACTL6A/BUB3/ESPL1/CDC6/CDC27/ANAPC1/SMARCB1/SMARCA4/SMARCA2/TTK/RIOK2/CENPE/BCL7A/MAD1L1/SMARCD1/SMARCC2/SMARCE1/SMARCC1/PBRM1/PPP2R1A/ARID1B/CDK5RAP2/SMARCD2/DPF2/BUB1B/NSMCE2/ZNF207	52
GO:0043276	GO:0043276	anoikis	27/3503	35/18903	7.78e-14	6.85e-13	2.3e-13	CHEK2/AKT1/MTOR/PIK3CA/PTK2/BCL2/E2F1/MCL1/NOTCH1/ITGB1/SRC/CAV1/SNAI2/STK11/BRMS1/ITGA5/CEACAM6/PDK4/MAP3K7/PIK3R3/TSC2/TFDP1/TLE1/IKBKG/MYBBP1A/NTRK2/DAPK2	27
GO:0051346	GO:0051346	negative regulation of hydrolase activity	129/3503	373/18903	7.9e-14	6.94e-13	2.33e-13	AKT1/VEGFA/GSK3B/MMP9/PTGS2/ROCK1/TNF/CD44/MAPK7/THBS1/RAF1/XIAP/SERPINF1/TIMP2/RECK/HRAS/WNK1/SRC/TGFB2/KLF4/ROCK2/KLRK1/ANXA2/HGF/LPA/SERPINE1/PTPA/SFRP2/TIMP3/HDAC9/SPRY2/CRYAB/CTSB/DPEP1/LAMP3/GPI/BIRC2/BIRC3/LGALS3/RDX/RPS6KA3/SPINK1/PPP1R11/TIMP1/BIRC7/CAMK2A/PTTG1/CDKN2D/SEMA4D/COL4A3/CD109/CRY2/A2ML1/DAB2IP/AMOT/DDX3X/AGT/TNFAIP8/GAPDH/GCHFR/ANXA1/BIRC5/IFI16/AQP1/USP17L2/ARL2/LRP1/NOS1/A…	129
GO:0070507	GO:0070507	regulation of microtubule cytoskeleton organization	69/3503	155/18903	8.14e-14	7.15e-13	2.4e-13	MET/GSK3B/STMN1/PLK1/ROCK1/RAC1/FSD1/CDKN1B/RASSF1/NUP62/APC/RHOA/HDAC6/TACC3/CIB1/SKA1/MECP2/MID1/CDH5/APC2/CYLD/FGF13/CKAP2/GIT1/ARL2/PAFAH1B1/PKD1/PRKAA1/PRKAA2/RPS3/SNCA/TPR/CDK5R1/WNT3A/ABL1/PHLDB1/PAK1/HSPA1A/EFNA5/CLTC/EPHA3/SPAG5/GNAI1/CAV3/DRG1/DYRK1A/TPPP/ARHGEF2/TUBB4A/CHMP2A/CENPJ/SENP6/DCTN1/AKAP9/DYNC1H1/MAPRE1/CDK5RAP2/CLASP1/KATNB1/TPX2/CKAP5/CEP70/CHMP1A/HSPA1B/MARK2/HNRNPU/ARHGE…	69
GO:0006606	GO:0006606	protein import into nucleus	72/3503	165/18903	8.16e-14	7.15e-13	2.4e-13	TP53/SQSTM1/AKT1/LMNA/CDKN1A/MAPK14/PTGS2/STAT3/TGFB1/HSP90AA1/NOTCH1/ECT2/JAK2/SIRT6/NUP62/IFNG/RPAIN/CDK1/ATF2/E2F3/ING1/PML/BMP4/SUMO1/PTTG1IP/CD36/CDH1/IPO8/TXNIP/CRY2/CSE1L/AGT/GLI3/NXT1/APOD/SMAD3/MMP12/RAB23/MED1/FERMT1/IPO9/SMO/SYK/TPR/ZC3H12A/HEATR3/TSC2/NFKBIA/LEP/SHH/NF1/SUFU/ELAVL1/HSP90AB1/PRKCD/KPNA4/RAN/PIK3R1/PSEN1/HYAL2/DRD1/PHB2/HDAC3/FLNA/TRIM28/NUP35/RANBP2/NUP93/DMAP1/BAG3/UB…	72
GO:0042306	GO:0042306	regulation of protein import into nucleus	37/3503	59/18903	8.26e-14	7.23e-13	2.43e-13	MAPK14/PTGS2/TGFB1/HSP90AA1/ECT2/JAK2/SIRT6/IFNG/CDK1/BMP4/SUMO1/CD36/CDH1/GLI3/APOD/SMAD3/RAB23/FERMT1/SMO/TPR/ZC3H12A/LEP/SHH/NF1/SUFU/HSP90AB1/PRKCD/RAN/PIK3R1/PSEN1/HYAL2/HDAC3/FLNA/TRIM28/DMAP1/BAG3/UBR5	37
GO:0043154	GO:0043154	negative regulation of cysteine-type endopeptidase activity involved in apoptotic process	44/3503	78/18903	8.64e-14	7.55e-13	2.54e-13	AKT1/VEGFA/MMP9/PTGS2/TNF/CD44/THBS1/RAF1/XIAP/SRC/KLF4/HGF/SFRP2/CRYAB/DPEP1/LAMP3/GPI/BIRC2/BIRC3/RPS6KA3/BIRC7/CDKN2D/DDX3X/TNFAIP8/BIRC5/AQP1/TRIAP1/PLAUR/SNCA/IL9/GAS6/CSNK2A1/CARD16/USP47/PARK7/SFN/SIAH2/POR/ARRB2/ADORA2A/PRDX3/RNF34/MAGEA3/RFFL	44
GO:1901224	GO:1901224	positive regulation of NIK/NF-kappaB signaling	40/3503	67/18903	8.7e-14	7.59e-13	2.55e-13	EGFR/IL1B/TNF/RELA/PDCD4/HAVCR2/EDN1/RHOA/TRAF6/EDA/EP300/SASH1/ILK/EIF2AK2/TLR4/CALR/SPHK1/CD86/DDX3X/AGER/RTKN2/GREM1/IL12B/IL18/MMP8/TLR9/TREM2/TERF2IP/RPS3/ACTN4/TRADD/IL18R1/CD14/PHB1/IL23A/LGALS9/EDAR/NR3C2/PHB2/TLR2	40
GO:0045664	GO:0045664	regulation of neuron differentiation	81/3503	196/18903	8.98e-14	7.83e-13	2.63e-13	FGFR1/GSK3B/BCL2/ROCK1/BMP2/SOX2/ZEB1/FGF2/SOX9/NOTCH1/CXCL12/FOXO3/ITGB1/BMP7/ECT2/EIF4E/DKK1/SIX1/JAG1/ALK/FOXA1/HES1/RHOA/NOTCH3/SFRP2/BMP6/TP73/PAX6/MIB1/RET/SFRP1/BMP4/SOX3/CALR/DTX1/EDNRB/ZHX2/HEY1/GLI3/DLL1/NKX2-2/MED1/ZC4H2/B2M/RARA/BCL6/TGIF2/BDNF/SIX3/CNTN2/TCF4/TCF3/TCF12/TIAM1/YWHAG/CDK5R1/CPNE1/WNT3A/ID2/GATA2/SHH/EPO/NCOA1/EFNA3/HEY2/PROX1/KDM4A/GDF5/ARHGEF2/ADRA2B/YWHAH/SIN3A/BIN1/…	81
GO:0045778	GO:0045778	positive regulation of ossification	35/3503	54/18903	9.08e-14	7.89e-13	2.65e-13	PTH/BMP2/TGFB1/CCN1/VDR/WNT5A/BMP7/TGFB2/BMP6/ALOX5/P2RX7/PTN/BMP4/BMPR2/WNT10B/ADRB2/TMEM119/SMAD3/NELL1/OXT/ATRAID/TACR1/FZD9/ISG15/RXRA/TGFB3/PTPN11/WNT4/FBN2/NIPBL/LTF/BMPR1B/BMPR1A/ACVR1/RXRB	35
GO:0071168	GO:0071168	protein localization to chromatin	35/3503	54/18903	9.08e-14	7.89e-13	2.65e-13	RB1/EZH2/ESR1/PLK1/SETD2/SIRT6/VCP/CDK9/CDCA5/H4C1/H4C11/H4C12/H4C13/H4C14/H4C15/H4C2/H4C3/H4C4/H4C5/H4C6/H4C8/H4C9/MSH2/RAD21/VRK1/H1-5/SPI1/ESCO2/CENPA/MCM8/RUVBL2/MACROH2A1/SGF29/NIPBL/MACROH2A2	35
GO:0060759	GO:0060759	regulation of response to cytokine stimulus	76/3503	179/18903	9.67e-14	8.39e-13	2.82e-13	GSTP1/HIF1A/IL6/CXCR4/MAPK7/WNT5A/XIAP/PPARG/CASP8/CAV1/RIPK1/KLF4/AGPAT2/EDN1/NR1H2/PRKN/CCL5/ADAM17/TLR4/BIRC7/CASP1/SPHK1/CD24/NR1H3/CYLD/DHX9/RABGEF1/TBK1/STING1/IL1R1/MMP12/PAFAH1B1/TREM2/MED1/AXL/METTL3/PTPN6/ROBO1/SYK/TNFRSF1A/MUL1/SOCS1/FADD/CPNE1/SLIT2/ADIPOQ/ISG15/CD74/TICAM2/IL1RN/CSF1/IKBKB/PTPRC/PIAS4/HSPA1A/TREX1/IL1R2/GAS6/TRAIP/NR1H4/PTPN11/CARD16/PTPN1/IL7/TLR2/TRAF2/PARP14/OTOP1…	76
GO:0051170	GO:0051170	import into nucleus	73/3503	169/18903	1.03e-13	8.95e-13	3.01e-13	TP53/SQSTM1/AKT1/LMNA/CDKN1A/MAPK14/PTGS2/STAT3/TGFB1/HSP90AA1/NOTCH1/ECT2/JAK2/SIRT6/NUP62/IFNG/RPAIN/CDK1/ATF2/E2F3/ING1/PML/BMP4/SUMO1/PTTG1IP/CD36/CDH1/IPO8/TXNIP/CRY2/CSE1L/AGT/GLI3/NXT1/APOD/SMAD3/MMP12/RAB23/MED1/FERMT1/IPO9/SMO/SYK/TPR/ZC3H12A/HEATR3/TSC2/NFKBIA/LEP/SHH/NF1/SUFU/ELAVL1/HSP90AB1/PRKCD/KPNA4/RAN/PIK3R1/PSEN1/HYAL2/DRD1/HNRNPA1/PHB2/HDAC3/FLNA/TRIM28/NUP35/RANBP2/NUP93/DMAP1…	73
GO:0007498	GO:0007498	mesoderm development	63/3503	136/18903	1.04e-13	9e-13	3.03e-13	VEGFA/EXT1/EXT2/CITED2/YAP1/SETD2/WNT5A/SMAD2/ITGB1/LEF1/BMP7/FGFR2/DKK1/JAK2/SMAD4/PRKAR1A/SNAI1/TP63/KLF4/EPHA2/ITGA2/SMAD1/SFRP2/HMGA2/ETS2/FOXF1/FOXC2/GPI/BMP4/BMPR2/IKZF1/EYA2/FOXC1/KDM6B/GJA1/ITGA3/ITGB3/SMAD3/NF2/SMO/BTK/TXNRD1/WLS/AXIN1/WNT3A/LHX2/SHH/PALB2/NOG/ITGB4/SRF/RPL38/WNT11/HOXA11/TBXT/AMH/ZFP36L1/PRKACA/PPP2CA/SSBP3/BMPR1A/ACVR1/INHBA	63
GO:0033688	GO:0033688	regulation of osteoblast proliferation	25/3503	31/18903	1.06e-13	9.17e-13	3.08e-13	IGF1R/BCL2/BMP2/CCN1/FGFR2/ITGAV/RHOA/LRP5/EIF2AK2/SFRP1/AXIN2/HPSE/CTHRC1/GATA1/GREM1/TMEM119/ITGB3/SMAD3/NELL1/NF2/ATRAID/ABL1/PLXNB1/LTF/MN1	25
GO:0061437	GO:0061437	renal system vasculature development	25/3503	31/18903	1.06e-13	9.17e-13	3.08e-13	WT1/NOTCH1/BMP7/EGR1/HES1/IL6R/NOTCH3/PDGFRB/PECAM1/FOXC2/NOTCH2/PDGFB/PDGFRA/BMP4/TCF21/NRP1/CFLAR/EDNRA/ANGPT2/AQP1/ITGB3/ACTA2/CD34/TEK/GPR4	25
GO:0061440	GO:0061440	kidney vasculature development	25/3503	31/18903	1.06e-13	9.17e-13	3.08e-13	WT1/NOTCH1/BMP7/EGR1/HES1/IL6R/NOTCH3/PDGFRB/PECAM1/FOXC2/NOTCH2/PDGFB/PDGFRA/BMP4/TCF21/NRP1/CFLAR/EDNRA/ANGPT2/AQP1/ITGB3/ACTA2/CD34/TEK/GPR4	25
GO:1903707	GO:1903707	negative regulation of hemopoiesis	56/3503	114/18903	1.11e-13	9.52e-13	3.2e-13	MYC/PRDX2/CTNNB1/ERBB2/HMGB1/TNFRSF11B/CTLA4/CDK6/LILRB1/FBN1/IL2/SMAD7/FBXW7/CEBPA/MDK/SFRP1/BMP4/SNAI2/TLR4/CUL4A/CBFB/LRRC17/PIAS3/GLI3/ANXA1/IAPP/IRF1/FOXP3/IL17D/GPR137/RARA/BCL6/CCL3/ZC3H12A/GPR68/RUNX1/SOCS1/ADIPOQ/CD74/ID2/GATA2/IFNB1/SHH/NF1/SOCS5/IFNA2/MAFB/PIK3R1/CEACAM1/IHH/HSPA9/IL4R/LTF/IL4/INHBA/LOXL3	56
GO:0050680	GO:0050680	negative regulation of epithelial cell proliferation	75/3503	176/18903	1.12e-13	9.61e-13	3.23e-13	RB1/BRCA2/NFIB/PTEN/SOX2/ZEB1/TGFB1/TNF/SOX9/GDF2/VDR/NOTCH1/THBS1/WNT5A/SPARC/CDK6/SERPINF1/PPARG/CDKN1B/FGFR2/CCL2/TGFB2/CAV1/CDKN2B/FLT1/AR/FBXW7/SFRP2/TGFBR1/ATF2/ALOX5/IL12A/PAX6/SFRP1/BMP4/SNAI2/STK11/WNT10B/CDKN1C/CNMD/COL4A3/CD109/DAB2IP/DAB2/VASH1/GATA3/TINF2/NUPR1/IL12B/MEN1/NGFR/MED1/PRL/B2M/PTCH1/ROBO1/TNMD/STAT1/KLF9/TGFBR3/CAV2/NF1/EFNB2/MTSS1/CEACAM1/ATP5IF1/ACVRL1/CDC73/PHB2/KRIT1…	75
GO:0072012	GO:0072012	glomerulus vasculature development	24/3503	29/18903	1.13e-13	9.72e-13	3.27e-13	WT1/NOTCH1/BMP7/EGR1/HES1/IL6R/NOTCH3/PDGFRB/PECAM1/FOXC2/NOTCH2/PDGFB/PDGFRA/BMP4/TCF21/CFLAR/EDNRA/ANGPT2/AQP1/ITGB3/ACTA2/CD34/TEK/GPR4	24
GO:0070098	GO:0070098	chemokine-mediated signaling pathway	48/3503	90/18903	1.18e-13	1.01e-12	3.39e-13	HIF1A/CXCL8/CXCR4/CXCL12/ACKR3/CCL2/WNK1/EDN1/CIB1/CXCR3/CXCR1/CXCR2/CCL5/CCL18/CX3CL1/CXCR6/CCR5/FOXC1/STK39/CXCL10/PF4/TREM2/ROBO1/CCL3/CCL24/CXCL6/CXCL5/CCR2/SLIT2/PTK2B/CCR7/MPL/THPO/CXCR5/CXCL13/ACKR2/CCL26/CXCL2/CCR1/CCL8/CCL15/CXCL1/CXCL3/CCL7/CCR3/CCL20/CCL16/GPR35	48
GO:0007219	GO:0007219	Notch signaling pathway	77/3503	183/18903	1.18e-13	1.01e-12	3.4e-13	AKT1/YAP1/BMP2/STAT3/SOX9/KIT/NOTCH1/CDK6/BMP7/CDKN1B/SIX1/SNAI1/SRC/TGFB2/TP63/JAG1/FOXA1/HES1/NOTCH3/FBXW7/WNT1/CEBPA/POSTN/FOXC2/RBPJ/IL2RA/MECP2/MMP14/NOTCH2/CCN3/ZBTB7A/MIB1/SNAI2/ADAM17/CCNC/CDH6/DTX1/S1PR3/FOXC1/HEY1/DLL1/IL17A/KRT19/CD46/METTL3/BCL6/ROBO1/TBX2/NR0B2/DLK1/NEURL1/NFKBIA/GATA2/CDK3/ADAM10/KCNA5/HEY2/DNER/PRKCI/NR1H4/PSEN1/TGFBR2/JAG2/SORBS2/ANXA4/SREBF2/MAML3/IL6ST/MAGEA1/NO…	77
GO:0008361	GO:0008361	regulation of cell size	77/3503	183/18903	1.18e-13	1.01e-12	3.4e-13	VEGFA/FN1/MTOR/GSK3B/PTEN/SPP1/HSP90AA1/SEMA6A/RAC1/CXCL12/WNT5A/SLC12A9/MSN/CREB1/EDN1/RHOA/LIMK1/CDH4/CDK5/ARHGAP35/P2RX7/RDX/RET/BMPR2/UCN/NRP1/SLC9A3R1/CDH1/AKT3/SEMA3A/SEMA4D/CRABP2/DCC/CTTN/EPHA7/FGF13/LPAR3/AQP1/KCNMA1/L1CAM/NPM1/PAFAH1B1/SEMA4C/BDNF/DEPTOR/SLC12A1/SEMA6D/ULK1/WNT3A/RB1CC1/E2F4/ABL1/SRF/KDM1A/HSP90AB1/KCNN4/EFNA5/XK/PLXNA4/CLCN3/SMURF1/CAV3/DSCAM/CDKL3/PTPRS/RTN4/IL7R/PLEK…	77
GO:0008585	GO:0008585	female gonad development	53/3503	105/18903	1.23e-13	1.05e-12	3.52e-13	MMP2/VEGFA/SIRT1/WT1/BRCA2/ESR1/BCL2/CASP3/KIT/HSPA5/FOXO3/ATM/BAX/IDH1/KDR/SMAD4/SRC/CEBPB/CYP19A1/MMP14/PDGFRA/SFRP1/COL9A3/FOXC1/NUPR1/RETN/SOD1/SLIT2/ADAMTS1/PGR/BCL2L1/KITLG/LEP/FANCA/STAT5B/CASP2/SGPL1/AFP/WNT4/AMH/INSR/UBE3A/FST/UBB/ANG/ARID5B/BMP15/GAS2/TAF4/BMPR1B/ARRB2/INHBA/GNRH1	53
GO:0140353	GO:0140353	lipid export from cell	32/3503	47/18903	1.32e-13	1.13e-12	3.79e-13	TNFRSF11A/IL1B/PTGS2/SPP1/TNFSF11/IL1A/EDN1/BMP6/CYP19A1/AGTR1/MIF/P2RX7/GAL/PLA2G4A/ABCC4/KDM5B/CRY1/CRY2/DAB2/AGT/KCNQ1/NOS2/OXT/POMC/RETN/REN/LEP/PTPN11/INHBA/NKX3-1/P2RX4/PTGES	32
GO:0071392	GO:0071392	cellular response to estradiol stimulus	29/3503	40/18903	1.44e-13	1.22e-12	4.11e-13	EGFR/MMP2/ESR1/IGF1R/ESR2/HSF1/IL10/ITGA2/BCL2L11/SFRP1/CFLAR/CCNA2/KAT5/HNRNPD/MSX2/BCL2L2/NCOA3/MYOG/LCOR/MYOD1/AIFM1/GPER1/SSTR1/SSTR3/SRD5A1/H2AZ1/RUVBL2/SSTR2/POU4F2	29
GO:2000758	GO:2000758	positive regulation of peptidyl-lysine acetylation	29/3503	40/18903	1.44e-13	1.22e-12	4.11e-13	SOX4/LIF/SMAD4/PPARGC1A/BRD7/PML/SNAI2/SF3B1/GATA3/NOS1/FOXP3/PRKAA1/PRKAA2/SPHK2/BRCA1/DEK/SMARCB1/ERCC6/MUC1/DDX21/KAT7/MYBBP1A/KAT2A/RUVBL2/ARRB1/SMARCA5/PAXIP1/DIP2A/ARID5A	29
GO:0016571	GO:0016571	histone methylation	72/3503	167/18903	1.71e-13	1.45e-12	4.87e-13	EZH2/SIRT1/BRD4/BCOR/ATRX/LMNA/CTNNB1/SETD2/DNMT1/SMAD4/KMT2C/KMT5A/KDM4C/MECP2/MTHFR/SIRT7/TET2/KDM6A/NSD2/TET1/CARM1/CTCF/CREBBP/DNMT3B/SUZ12/GATA3/GCG/PRMT1/MEN1/KMT2A/NSD3/PRMT6/KDM4D/BRCA1/PRDM2/SUV39H2/KMT2D/SMARCB1/ARID4A/FBL/MYB/ARID4B/KDM1A/SUV39H1/H1-5/RBBP5/H1-2/NFYA/TET3/MECOM/NR1H4/PRMT5/KDM4A/SNW1/EED/EHMT2/SETDB1/MACROH2A1/HCFC1/PAX5/WDR5/NFYC/SMARCA5/NFYB/SUPT6H/KANSL1/PAXIP1/RLF/…	72
GO:0035264	GO:0035264	multicellular organism growth	66/3503	147/18903	1.72e-13	1.46e-12	4.89e-13	TP53/EXT1/ATRX/CDK4/ERCC1/ERCC2/MTOR/IGF1/PIK3CA/BCL2/STAT3/EZR/GH1/IGF2/ATM/CREB1/GHR/AR/GDF15/KLF2/ATN1/EP300/WWTR1/H3-3A/H3-3B/NOTCH2/TBL1XR1/COL3A1/COMP/ADRB2/CLIC4/GHRH/GHRHR/HOXA5/PLAC8/PLAG1/PRL/PTCH1/WDR48/RARA/SMO/SOD1/STAT5A/TNKS2/RMI1/CSF1/ERCC6/PALB2/RBBP6/STAT5B/STC2/FLVCR1/IHH/PTPN11/SGPL1/SOS1/TARBP2/GDF5/NPY1R/ZFP36L1/PPP1R13L/SMPD3/KAT2A/NIPBL/ARID5B/FKBP8	66
GO:0043550	GO:0043550	regulation of lipid kinase activity	40/3503	68/18903	1.73e-13	1.47e-12	4.94e-13	RB1/PTK2/TGFB1/FGF2/KIT/FGFR3/IRS1/SRC/FLT1/PDGFRB/CISH/PDGFB/PDGFRA/DAB2IP/FGR/ATG14/PIK3R3/DGKZ/SOCS1/SOCS3/SOCS6/CD81/CDC42/RBL2/RBL1/PTK2B/CCR7/SOCS5/PIK3R1/PIK3IP1/TEK/WDR81/PLGLB2/F2/PLGLB1/P2RY12/PIK3R4/PPP2R5A/FLT3/CCKBR	40
GO:0042303	GO:0042303	molting cycle	56/3503	115/18903	1.77e-13	1.5e-12	5.03e-13	EGFR/EXT1/CTNNB1/ERCC2/GLI2/PTGS2/BCL2/TNF/SOX9/NOTCH1/WNT5A/IGFBP5/RELA/FGFR2/DKK1/SMAD4/SNAI1/TGFB2/TP63/HDAC2/PDGFA/TERT/EDA/HDAC1/RBPJ/GAL/SOX18/WNT10B/CLOCK/CDH3/HPSE/CD109/APCDD1/PUM2/MSX2/NGFR/LGR4/FERMT1/SMO/TRADD/LHX2/FGF7/SHH/NF1/PIAS4/KRT17/KRT16/EDAR/SOS1/FST/PPP1R13L/DLX3/NIPBL/KRT14/INHBA/ACVR1B	56
GO:0042633	GO:0042633	hair cycle	56/3503	115/18903	1.77e-13	1.5e-12	5.03e-13	EGFR/EXT1/CTNNB1/ERCC2/GLI2/PTGS2/BCL2/TNF/SOX9/NOTCH1/WNT5A/IGFBP5/RELA/FGFR2/DKK1/SMAD4/SNAI1/TGFB2/TP63/HDAC2/PDGFA/TERT/EDA/HDAC1/RBPJ/GAL/SOX18/WNT10B/CLOCK/CDH3/HPSE/CD109/APCDD1/PUM2/MSX2/NGFR/LGR4/FERMT1/SMO/TRADD/LHX2/FGF7/SHH/NF1/PIAS4/KRT17/KRT16/EDAR/SOS1/FST/PPP1R13L/DLX3/NIPBL/KRT14/INHBA/ACVR1B	56
GO:0033209	GO:0033209	tumor necrosis factor-mediated signaling pathway	54/3503	109/18903	1.94e-13	1.64e-12	5.51e-13	TP53/GSTP1/TNFRSF11A/EXT1/TNF/TNFSF11/FAS/FOXO3/XIAP/RELA/CASP8/JAK2/RIPK1/TRAF6/BIRC2/BIRC3/ILK/PRKN/ADAM17/BIRC7/CASP1/TNFRSF25/SPHK1/PIAS3/TNFSF13B/TNFRSF13C/CYLD/STAT1/SYK/TMSB4X/TNFRSF1A/TRAF3/ACTN4/TRADD/TNFRSF18/CPNE1/ADIPOQ/IKBKB/NFKBIA/PTK2B/CHUK/PIAS4/HSPA1A/AIM2/GAS6/TRAIP/NR1H4/EDA2R/CARD16/KRT18/TRAF2/TRAF1/HSPA1B/RFFL	54
GO:0043516	GO:0043516	regulation of DNA damage response, signal transduction by p53 class mediator	28/3503	38/18903	1.94e-13	1.64e-12	5.51e-13	TP53/SIRT1/MDM2/CD44/COPS3/SOX4/TWIST1/ATM/SNAI1/KMT5A/ING4/DDX5/HIC1/MIF/SNAI2/PTTG1IP/NPM1/ATR/PSMD10/EEF1E1/CD74/RPL26/PMAIP1/KDM1A/SPRED2/DYRK1A/ZNF385A/ZNHIT1	28
GO:0002312	GO:0002312	B cell activation involved in immune response	47/3503	88/18903	1.97e-13	1.66e-12	5.59e-13	ERCC1/IL6/TGFB1/IL2/IL10/LGALS1/MSH6/IRF8/NOTCH2/TLR4/NSD2/XBP1/DLL1/MSH2/FOXP3/PLCG2/IL21/BCL6/TFRC/TP53BP1/ATAD5/CD28/CD40/EXO1/MLH1/PTPRC/HSPD1/PTK2B/IFNB1/ABL1/RNF168/CD40LG/NBN/ADA/SPI1/EXOSC3/RNF8/UNG/SHLD2/SHLD1/SHLD3/SUPT6H/PAXIP1/APLF/PHF14/IL4/PARP3	47
GO:0007163	GO:0007163	establishment or maintenance of cell polarity	91/3503	234/18903	2.01e-13	1.69e-12	5.68e-13	ZW10/LMNA/CRK/FBXW11/GSK3B/IGF1R/PLK1/PTK2/ACTB/ROCK1/HSP90AA1/RAC1/WNT5A/ITGB1/MSN/ROCK2/HES1/RHOA/MAD2L1/RAC2/WEE1/SPRY2/NDC80/ATN1/FOXF1/ARHGAP35/ILK/PAX6/FSCN1/STK11/WNT7B/SLC9A3R1/CDH5/ACTR2/CAP1/KAT5/RAB10/AMOT/DLG2/FAT1/FGF13/FLOT2/RHOBTB2/CLIC4/GATA3/GJA1/LAMA1/GSN/AQP1/RHOB/PAFAH1B1/PKD1/KIF26B/FERMT1/LHX2/CDC42/SPN/PTK2B/ABL1/SHH/HSP90AB1/CCR7/CENPA/KANK1/PRKCI/RICTOR/RHOD/SPRY1/DOCK2/S…	91
GO:0003179	GO:0003179	heart valve morphogenesis	35/3503	55/18903	2.05e-13	1.72e-12	5.79e-13	RB1/MDM2/MTOR/ROCK1/BMP2/TBX5/TGFB1/SOX9/CCN1/SOX4/NOTCH1/TWIST1/SMAD4/MDM4/SNAI1/TGFB2/ROCK2/JAG1/NOTCH2/BMP4/BMPR2/SNAI2/EMILIN1/EFNA1/HEY1/GATA3/FGFRL1/ROBO1/SLIT2/HEY2/TGFBR2/SMAD6/ELN/BMPR1A/ACVR1	35
GO:0022404	GO:0022404	molting cycle process	49/3503	94/18903	2.09e-13	1.75e-12	5.88e-13	EGFR/EXT1/CTNNB1/ERCC2/GLI2/BCL2/TNF/SOX9/NOTCH1/WNT5A/IGFBP5/RELA/FGFR2/DKK1/SMAD4/SNAI1/TGFB2/TP63/HDAC2/PDGFA/EDA/HDAC1/RBPJ/GAL/SOX18/WNT10B/CDH3/HPSE/CD109/APCDD1/PUM2/MSX2/NGFR/LGR4/FERMT1/SMO/TRADD/LHX2/FGF7/SHH/NF1/PIAS4/KRT17/EDAR/SOS1/FST/DLX3/INHBA/ACVR1B	49
GO:0022405	GO:0022405	hair cycle process	49/3503	94/18903	2.09e-13	1.75e-12	5.88e-13	EGFR/EXT1/CTNNB1/ERCC2/GLI2/BCL2/TNF/SOX9/NOTCH1/WNT5A/IGFBP5/RELA/FGFR2/DKK1/SMAD4/SNAI1/TGFB2/TP63/HDAC2/PDGFA/EDA/HDAC1/RBPJ/GAL/SOX18/WNT10B/CDH3/HPSE/CD109/APCDD1/PUM2/MSX2/NGFR/LGR4/FERMT1/SMO/TRADD/LHX2/FGF7/SHH/NF1/PIAS4/KRT17/EDAR/SOS1/FST/DLX3/INHBA/ACVR1B	49
GO:0022604	GO:0022604	regulation of cell morphogenesis	112/3503	312/18903	2.13e-13	1.78e-12	5.98e-13	VEGFA/CRK/EPHB2/FN1/PTK2/EZR/CXCR4/CD44/KIT/RAC1/WNT5A/SPARC/HAS2/MSN/PDPN/KDR/CCL2/SRC/SYT1/RHOA/RAC2/CIB1/FERMT2/LPAR1/ARHGAP35/ILK/CAPRIN1/MDK/PRKN/PLEKHO1/FBLIM1/RDX/CALR/NRP1/SLC9A3R1/ACTR2/SEMA4D/CFL1/WASF3/CORO1A/LARP4/CSF1R/DAB2/FGD1/ALDOA/FGR/RHOBTB2/CORO1C/ANXA1/ITGB2/ITGB3/RHOB/TACSTD2/MELTF/MYO10/P4HB/PAFAH1B1/PLXNA1/PRKDC/RASA1/CCL3/CCL24/BRAF/CNTN2/TPM1/MUL1/ACTN4/RASAL1/CDC42/MYL12…	112
GO:0046328	GO:0046328	regulation of JNK cascade	64/3503	141/18903	2.14e-13	1.79e-12	6.02e-13	EGFR/GSTP1/CRK/CCN2/HMGB1/IGF1R/IL1B/TNF/TNFSF11/WNT5A/XIAP/PDCD4/HRAS/IL1A/MAP2K7/RIPK1/MAP3K5/MAP2K4/SFRP2/TRAF6/GADD45A/MAP3K10/PRKN/SFRP1/TLR4/WNT7B/BIRC7/MAPK8IP1/TRAF4/HIPK3/SEMA3A/ZMYND11/COPS5/DAB2IP/CYLD/AGER/FLT4/PRMT1/MEN1/MMP8/MYD88/PAFAH1B1/TLR9/TRAF3/AXIN1/FZD7/ITCH/RB1CC1/PTK2B/PLCB1/CCR7/DUSP19/MAP4K4/MECOM/EDAR/EDA2R/HIPK2/HDAC3/AMBP/NCOR1/TRAF2/TRAF1/RIPK2/RAP2A	64
GO:0045453	GO:0045453	bone resorption	38/3503	63/18903	2.29e-13	1.91e-12	6.41e-13	TNFRSF11A/EXT1/CTNNB1/IL6/TNFRSF11B/PTH/BGLAP/SPP1/TNFSF11/PTH1R/SRC/TRAF6/P2RX7/PRKCA/RAB3D/TPP1/CSF1R/CTSK/ADRB2/IAPP/TMEM119/ITGB3/PDK4/GPR137/SYK/TFRC/CALCA/ACP5/PTK2B/NF1/ADAM8/IHH/DCSTAMP/CSK/PPARGC1B/LTBP3/IL7/TF	38
GO:0070542	GO:0070542	response to fatty acid	38/3503	63/18903	2.29e-13	1.91e-12	6.41e-13	CDK4/CCN2/GLDC/PIK3CA/PTGS2/E2F1/SOX9/FOXO1/FOXO3/IRS1/SRC/EDN1/HES1/ASS1/CAT/CD36/AKR1C1/FFAR1/LPL/PDK4/PLAT/PON1/SREBF1/XRCC5/ZC3H12A/ADIPOQ/PLCB1/BAD/NR1H4/PTAFR/CLDN1/SMARCD1/TLR2/UCP2/GIPR/ID3/LDLR/MBP	38
GO:0009746	GO:0009746	response to hexose	81/3503	199/18903	2.4e-13	2e-12	6.72e-13	CCN2/HIF1A/IGF1R/PIK3CA/PTGS2/TNF/CASP3/SOX4/THBS1/SMAD2/RAF1/CASR/FOXO3/ICAM1/SERPINF1/CDKN1B/SMAD4/EGR1/RHOA/LRP5/XBP1/KAT5/TXNIP/CMA1/COL4A3/AGER/ENDOG/SLC29A1/TXN2/GCG/GHRHR/GLUL/ANGPT2/HLA-DRB1/HNF4A/LPL/MEN1/NKX2-2/PCK2/PFKFB2/TREM2/ANO1/PRKAA1/PRKAA2/RPS6KB1/SREBF1/VAMP2/TH/GPR68/NR0B2/RAB11B/ADIPOQ/RMI1/SMARCB1/PTK2B/SMARCA4/SRF/BAD/EFNA5/GAS6/TRA2B/SESN2/NR1H4/PLA2G6/TGFBR2/PIM3/GPER1/PP…	81
GO:0090101	GO:0090101	negative regulation of transmembrane receptor protein serine/threonine kinase signaling pathway	69/3503	158/18903	2.55e-13	2.12e-12	7.13e-13	TP53/SIRT1/BMP2/MIR17HG/NOTCH1/WNT5A/HSPA5/PPARG/DKK1/CAV1/FBN1/HDAC2/SMAD7/SOST/SFRP2/WNT1/FZD1/SPRY2/HDAC1/ING1/ING2/CCN3/ZBTB7A/SFRP1/ADAM17/TET1/EMILIN1/STRAP/CD109/BRMS1/GREM1/LRP1/TGFB1I1/TGFBR3/BRMS1L/CAV2/RBBP7/BAMBI/ARID4A/ABL1/NOG/ARID4B/PIN1/HSPA1A/RBBP4/SPRED2/CHRDL2/PPARA/TGFB3/NKX2-1/SPRY1/SMAD6/LTBP1/SKI/SMURF1/HIPK2/STUB1/FST/LRP2/FBN2/DNM2/SIN3A/SAP130/UBE2D3/ACVR1/FKBP1A/UBE2D1/…	69
GO:0033280	GO:0033280	response to vitamin D	27/3503	36/18903	2.56e-13	2.12e-12	7.14e-13	PTH/PTGS2/BGLAP/SPP1/VDR/CASR/BMP7/PIM1/SFRP1/SNAI2/CDKN2D/CYP27B1/ALPL/AQP3/IL15/CXCL10/PHEX/MED1/PENK/CYP24A1/RXRA/STC2/FGF23/SNW1/STC1/MN1/TYR	27
GO:0033687	GO:0033687	osteoblast proliferation	27/3503	36/18903	2.56e-13	2.12e-12	7.14e-13	IGF1R/BCL2/BMP2/CCN1/FGFR2/ITGAV/RHOA/LRP5/JUNB/EIF2AK2/SFRP1/AXIN2/HPSE/CTHRC1/GATA1/GREM1/TMEM119/ITGB3/SMAD3/NELL1/NF2/ATRAID/ABL1/MUS81/PLXNB1/LTF/MN1	27
GO:0006919	GO:0006919	activation of cysteine-type endopeptidase activity involved in apoptotic process	43/3503	77/18903	2.66e-13	2.2e-12	7.41e-13	TNF/CASP9/PPARG/BAX/CASP8/JAK2/VCP/F3/SENP1/FASLG/PML/DIABLO/S100A9/CFLAR/EGLN3/COL4A3/F2R/APAF1/SMAD3/NGFR/ROBO1/S100A8/SLC1A1/SLC22A2/SNCA/MUL1/CRADD/EIF2AK3/BBC3/CYCS/AIFM1/HSPD1/PMAIP1/BID/ATP2A3/BAD/RPS27L/CASP2/TNFSF15/PDCD2/CASP10/BAK1/NKX3-1	43
GO:0060412	GO:0060412	ventricular septum morphogenesis	30/3503	43/18903	2.82e-13	2.33e-12	7.84e-13	CITED2/MIR17HG/SOX4/NOTCH1/WNT5A/FGFR2/SMAD4/TGFB2/HES1/SMAD7/TGFBR1/FZD1/RBPJ/BMP4/BMPR2/NSD2/APLNR/HEY1/FGFRL1/ROBO1/TGFBR3/SLIT2/NOG/HEY2/TGFBR2/WNT11/PROX1/EGLN1/BMPR1A/ACVR1	30
GO:0061005	GO:0061005	cell differentiation involved in kidney development	36/3503	58/18903	2.83e-13	2.33e-12	7.85e-13	WT1/EXT1/YAP1/CTNNB1/MMP9/PROM1/NOTCH1/LIF/JAG1/HES1/FOXC2/WWTR1/NOTCH2/PDGFB/BMP4/TCF21/CD24/ASXL1/EDNRA/EDNRB/GATA3/GREM1/GLI3/LGR4/PTCH1/ACTA2/SMO/STAT1/ADIPOQ/CD34/SHH/MTSS1/WNT4/PODXL/GPR4/IQGAP1	36
GO:0060675	GO:0060675	ureteric bud morphogenesis	39/3503	66/18903	2.84e-13	2.34e-12	7.86e-13	MYC/VEGFA/WT1/CTNNB1/BCL2/BMP2/FGF2/SOX9/SMAD4/SIX1/HES1/WNT1/FGF1/HOXB7/ILK/BMP4/TCF21/AGT/FOXD1/GATA3/GREM1/GLI3/TACSTD2/KIF26B/LGR4/PTCH1/SMO/WNT6/WNT2B/NPNT/SHH/NOG/CTNNBIP1/WNT4/WNT11/HOXA11/DLG1/ADAMTS16/CITED1	39
GO:0007229	GO:0007229	integrin-mediated signaling pathway	55/3503	113/18903	2.98e-13	2.45e-12	8.24e-13	CCN2/FN1/PTK2/ITGB1/SRC/CD47/ITGA2/ITGAV/FERMT2/ILK/ITGA6/NME2/PTN/TIMP1/ADAM9/NRP1/CD63/COL3A1/FGR/LAMA1/ITGA3/ITGA4/ITGA5/ITGAM/ITGB2/ITGB3/FERMT1/SYK/FERMT3/ADAMTS1/ISG15/CDC42/PTK2B/ABL1/ITGB4/CD40LG/ADAM10/CEACAM1/ITGB5/ITGA10/PTPN11/ITGA7/MYH9/NEDD9/ITGA1/FLNA/ITGA11/PLEK/BCAR1/DOCK1/ITGB8/ADAMTS13/ITGAL/DST/LOXL3	55
GO:2000060	GO:2000060	positive regulation of ubiquitin-dependent protein catabolic process	54/3503	110/18903	3.13e-13	2.58e-12	8.66e-13	AKT1/MDM2/EGF/RNF19A/GSK3B/PLK1/PTEN/PTK2/CLU/CDC20/SIRT6/VCP/CAV1/SMAD7/FBXW7/AURKA/IL33/CEBPA/NFE2L2/PRKN/SUMO1/AXIN2/NKD2/DAB2/ANKIB1/PSMD10/AXIN1/CBFA2T3/KEAP1/PTK2B/MAPK9/SOCS5/RBX1/HSPA1A/TAF1/CSNK1A1/UBQLN2/FBXO22/PSEN1/DVL1/PLK3/SMURF1/CAV3/RAD23A/STUB1/PIAS1/CHFR/SUMO2/ELOB/CSNK1D/CSNK1E/FZR1/BCAP31/HSPA1B	54
GO:0031057	GO:0031057	negative regulation of histone modification	32/3503	48/18903	3.26e-13	2.67e-12	8.99e-13	SIRT1/BCOR/TWIST1/DNMT1/ATG5/CTBP1/KDM4C/NOC2L/UCN/DNMT3B/USP17L2/FOXP3/PRMT6/KDM4D/SPHK2/SNCA/BRCA1/SMARCB1/KDM1A/SPI1/KDM5A/SKI/KDM4A/SIN3A/SET/MACROH2A1/PAX5/WDR5/SUPT6H/UBR5/PHF1/OTUB1	32
GO:0046425	GO:0046425	regulation of receptor signaling pathway via JAK-STAT	52/3503	104/18903	3.39e-13	2.78e-12	9.34e-13	EGF/EPHB2/IL6/TNF/KIT/GH1/NOTCH1/ERBB4/JAK2/LIF/CAV1/IL24/GHR/HES1/IFNA1/IFNA13/IFNG/IL6R/IL10/CDK5/GADD45A/MST1/RET/CCL5/AGT/F2R/IL12B/NF2/PRL/PRLR/VHL/SOCS1/CDK5R1/SOCS3/PTPRC/PTK2B/IFNB1/LEP/IFNA2/NLK/IL9/IL23A/IL7R/F2/TYK2/IL5/CENPJ/PPP2CA/PPP2R1A/PARP14/ADIPOR1/IL4	52
GO:0007589	GO:0007589	body fluid secretion	47/3503	89/18903	3.44e-13	2.81e-12	9.45e-13	VEGFA/HIF1A/CCND1/VDR/ERBB4/CREB1/MTX1/NME1/WNK1/CAV1/ATG5/EDN1/APRT/NR1H2/HK2/OXTR/SPINK1/UCN/XBP1/NR1H3/CSN3/SLC29A1/GHRHR/STK39/AQP1/NPPB/P2RY2/MED1/ANO1/PRL/PRLR/SLC22A2/STAT5A/TACR1/VIP/DDR1/VAMP8/NEURL1/ADA/STAT5B/KCNN4/AGR2/NCOR2/PRKCE/CHRM3/USF2/SCT	47
GO:0048864	GO:0048864	stem cell development	47/3503	89/18903	3.44e-13	2.81e-12	9.45e-13	FOLR1/CITED2/FN1/HIF1A/MAPK1/MAPK3/BCL2/FGF2/SETD2/SOX9/SEMA6A/TWIST1/ERBB4/BMP7/CDH2/JAG1/EDN1/HES1/FOXC2/RET/BMP4/SNAI2/NRP1/SEMA3A/SEMA4D/EDNRA/EDNRB/EFNB1/FOXC1/CORO1C/ANXA6/SEMA4C/OVOL2/SMO/SEMA6D/ALX1/NRP2/CDC42/KITLG/PTPRC/SHH/TCOF1/MSI2/EDN3/BMPR1A/ACVR1/NRG1	47
GO:0032204	GO:0032204	regulation of telomere maintenance	51/3503	101/18903	3.47e-13	2.84e-12	9.54e-13	MYC/ATRX/CTNNB1/ERCC1/MAPK1/MAPK3/PARP1/AURKB/TNKS/ATM/SIRT6/MAP2K7/SRC/GNL3/ERCC4/PML/YY1/DKC1/POT1/TINF2/HNRNPD/RTEL1/TERF2IP/XRN1/ATR/NAT10/TERF1/TERF2/XRCC1/XRCC5/USP7/TNKS2/ACTL6A/RUVBL1/MRE11/PIF1/NBN/HNRNPA2B1/HNRNPA1/ACD/NEK2/RAD50/RUVBL2/NABP2/HNRNPU/SMG1/UCHL5/NSMCE2/SLX4/SMC5/SMC6	51
GO:0030071	GO:0030071	regulation of mitotic metaphase/anaphase transition	48/3503	92/18903	3.51e-13	2.86e-12	9.63e-13	RB1/ZW10/PLK1/ACTB/AURKB/ATM/CDC20/DUSP1/CCNB1/APC/MAD2L1/XRCC3/NDC80/SPC24/BRD7/PRAP1/BIRC5/CDCA8/RAD21/BUB1/TPR/ARID1A/NUF2/ACTL6A/BUB3/ESPL1/CDC6/CDC27/SMARCB1/SMARCA4/SMARCA2/TTK/RIOK2/CENPE/BCL7A/MAD1L1/SMARCD1/SMARCC2/SMARCE1/SMARCC1/PBRM1/ARID1B/CDK5RAP2/SMARCD2/DPF2/BUB1B/NSMCE2/ZNF207	48
GO:1902099	GO:1902099	regulation of metaphase/anaphase transition of cell cycle	49/3503	95/18903	3.54e-13	2.89e-12	9.7e-13	RB1/ZW10/PLK1/ACTB/AURKB/ATM/CDC20/DUSP1/CCNB1/APC/MAD2L1/XRCC3/NDC80/SPC24/BRD7/PRAP1/BIRC5/CDCA8/RAD21/BUB1/TPR/ARID1A/NUF2/ACTL6A/BUB3/ESPL1/CDC6/CDC27/SMARCB1/SMARCA4/SMARCA2/TTK/RIOK2/CENPE/BCL7A/MAD1L1/SMARCD1/SMARCC2/SMARCE1/SMARCC1/CHFR/PBRM1/ARID1B/CDK5RAP2/SMARCD2/DPF2/BUB1B/NSMCE2/ZNF207	49
GO:0018210	GO:0018210	peptidyl-threonine modification	57/3503	120/18903	4.11e-13	3.35e-12	1.13e-12	AKT1/EGF/MTOR/GSK3B/PLK1/MAPK1/BCL2/ROCK1/TGFB1/MAPK8/WNT5A/TNKS/CHEK1/BMP7/WNK1/ROCK2/SMAD7/TGFBR1/CDK1/CDK5/SPRY2/CHI3L1/ATF2/MAP3K10/PRKCA/STK11/CAMK2A/SPHK1/HIPK3/GCG/STK39/TBK1/PRKDC/AXIN1/ULK1/CDK5R1/DYRK1B/TTK/CSNK2B/PRKCD/TAF1/NLK/CEMIP/SPRED2/GALNT1/CSNK2A1/TGFBR2/DYRK1A/HIPK2/CSNK2A2/PRKACA/DDIT4/GRK2/ACVR1/ACVR1B/RIPK2/MARK2	57
GO:0072078	GO:0072078	nephron tubule morphogenesis	42/3503	75/18903	4.43e-13	3.6e-12	1.21e-12	MYC/VEGFA/WT1/CTNNB1/BCL2/BMP2/FGF2/SOX9/SMAD4/SIX1/HES1/WNT1/IRX2/FGF1/HOXB7/ILK/BMP4/TCF21/AGT/FOXD1/GATA3/GREM1/GLI3/TACSTD2/PKD1/KIF26B/LGR4/PTCH1/SMO/WNT6/WNT2B/IRX1/NPNT/SHH/NOG/CTNNBIP1/WNT4/WNT11/HOXA11/DLG1/ADAMTS16/CITED1	42
GO:0009749	GO:0009749	response to glucose	79/3503	194/18903	4.6e-13	3.73e-12	1.26e-12	CCN2/HIF1A/IGF1R/PIK3CA/CASP3/SOX4/THBS1/SMAD2/RAF1/CASR/FOXO3/ICAM1/SERPINF1/CDKN1B/SMAD4/EGR1/RHOA/LRP5/XBP1/KAT5/TXNIP/CMA1/COL4A3/AGER/ENDOG/SLC29A1/TXN2/GCG/GHRHR/GLUL/ANGPT2/HLA-DRB1/HNF4A/LPL/MEN1/NKX2-2/PCK2/PFKFB2/TREM2/ANO1/PRKAA1/PRKAA2/RPS6KB1/SREBF1/VAMP2/TH/GPR68/NR0B2/RAB11B/ADIPOQ/RMI1/SMARCB1/PTK2B/SMARCA4/SRF/BAD/EFNA5/GAS6/TRA2B/SESN2/NR1H4/PLA2G6/TGFBR2/PIM3/GPER1/PPARD/PRKACA…	79
GO:0030225	GO:0030225	macrophage differentiation	33/3503	51/18903	4.99e-13	4.05e-12	1.36e-12	RB1/VEGFA/SIRT1/MMP9/TGFB1/PARP1/CASP8/HSF1/LIF/RIPK1/IFNG/ROR2/CEBPA/PRKCA/BMP4/IL31RA/CSF1R/CSF2/HLA-DRB1/IL15/PF4/SOCS1/FADD/ADIPOQ/CDC42/ID2/CSF1/GATA2/SPI1/IL34/CD4/TLR2/INHBA	33
GO:1905818	GO:1905818	regulation of chromosome separation	54/3503	111/18903	5.01e-13	4.06e-12	1.36e-12	RB1/ZW10/PLK1/ACTB/AURKB/ATM/CDC20/DUSP1/CCNB1/APC/MAD2L1/XRCC3/NDC80/TACC3/SPC24/BRD7/PTTG1/PRAP1/BIRC5/CDCA8/RAD21/BUB1/TPR/ARID1A/NUF2/ACTL6A/BUB3/ESPL1/CDC6/CDC27/ANAPC1/SMARCB1/SMARCA4/SMARCA2/TTK/RIOK2/CSNK2A1/CENPE/BCL7A/MAD1L1/CSNK2A2/SMARCD1/SMARCC2/SMARCE1/SMARCC1/CHFR/PBRM1/ARID1B/CDK5RAP2/SMARCD2/DPF2/BUB1B/NSMCE2/ZNF207	54
GO:0014812	GO:0014812	muscle cell migration	53/3503	108/18903	5.27e-13	4.26e-12	1.43e-12	CRK/APEX1/IGF1/BCL2/ROCK1/HAS2/IGFBP5/IGFBP3/SIX1/SRC/ITGA2/RHOA/SERPINE1/PDGFA/PDGFRB/TERT/LPAR1/MDK/NFE2L2/CCN3/PLEKHO1/PDGFB/PLAU/CCL5/TLR4/NRP1/CCN4/AGT/ANXA1/ITGB3/LRP1/PLAT/PLXNA1/RPS6KB1/S100A11/SMO/TACR1/TPM1/DDR1/SEMA6D/SLIT2/MYOCD/ADIPOQ/ADAMTS1/DOCK4/VTN/NF1/DDIT3/FOXO4/GRB10/PPARD/BMPR1A/PARVA	53
GO:0002705	GO:0002705	positive regulation of leukocyte mediated immunity	63/3503	140/18903	5.34e-13	4.31e-12	1.45e-12	IL1B/IL6/TGFB1/TNF/KIT/KLRK1/IL2/TRAF6/HLA-A/IL12A/P2RX7/NSD2/FZD5/MALT1/CADM1/GATA3/HLA-DRB1/IL1R1/IL12B/IL18/ITGAM/ITGB2/LTA/MSH2/NOS2/FOXP3/PLCG2/TREM2/B2M/PVR/IL21/MAP3K7/BTK/TFRC/TP53BP1/ATAD5/FADD/IL18R1/CD28/CD40/CD81/MLH1/PTPRC/HSPD1/DDX21/STAT5B/DDX1/SPI1/IL23A/TYROBP/PTAFR/EXOSC3/CD55/SHLD2/SHLD1/SHLD3/CD1D/TRAF2/PAXIP1/HLA-E/IL4/SH2D1A/ARID5A	63
GO:0030888	GO:0030888	regulation of B cell proliferation	39/3503	67/18903	5.57e-13	4.49e-12	1.51e-12	BMI1/CDKN1A/EPHB2/PTEN/BCL2/CASP3/CTLA4/ATM/IL2/IL10/AHR/MIF/TLR4/TNFSF13B/TNFRSF13C/MNDA/PAWR/TLR9/PRLR/IL21/BCL6/BTK/TFRC/ATAD5/WNT3A/CD40/CD74/CD81/NFATC2/PTPRC/ADA/TYROBP/SLC39A10/IL7/IL5/IRS2/IL13/IL4/PKN1	39
GO:0072171	GO:0072171	mesonephric tubule morphogenesis	39/3503	67/18903	5.57e-13	4.49e-12	1.51e-12	MYC/VEGFA/WT1/CTNNB1/BCL2/BMP2/FGF2/SOX9/SMAD4/SIX1/HES1/WNT1/FGF1/HOXB7/ILK/BMP4/TCF21/AGT/FOXD1/GATA3/GREM1/GLI3/TACSTD2/KIF26B/LGR4/PTCH1/SMO/WNT6/WNT2B/NPNT/SHH/NOG/CTNNBIP1/WNT4/WNT11/HOXA11/DLG1/ADAMTS16/CITED1	39
GO:0033028	GO:0033028	myeloid cell apoptotic process	28/3503	39/18903	5.67e-13	4.56e-12	1.53e-12	SIRT1/IL6/PIK3CB/PIK3CD/PTEN/BCL2/CTSL/SLC7A11/CXCR2/MIF/SNAI2/ADAM17/BAP1/CLEC5A/GATA1/ANXA1/ADIPOQ/CDKN2A/KITLG/NF1/EPO/STAT5B/GAS6/ITPKB/ST6GAL1/ARF6/IRF7/THRA	28
GO:0071634	GO:0071634	regulation of transforming growth factor beta production	28/3503	39/18903	5.67e-13	4.56e-12	1.53e-12	FN1/HIF1A/PTGS2/THBS1/LILRB1/SMAD4/TGFB2/ITGAV/ATF2/LUM/CX3CL1/CDH3/CD24/SMAD3/CD46/FOXP3/FERMT1/CD34/HSP90AB1/LGALS9/TYROBP/LTBP1/WNT11/IL13/LRRC32/BMPR1A/ITGB8/CD2AP	28
GO:0010389	GO:0010389	regulation of G2/M transition of mitotic cell cycle	50/3503	99/18903	5.85e-13	4.69e-12	1.58e-12	CCNB3/BRD4/CDK4/CDKN1A/PLK1/CCND1/AURKB/CHEK1/ATM/CCNB1/CDK2/AURKA/CDK1/MECP2/WNT10B/CCNG1/TOPBP1/FOXN3/BARD1/RAD21/BRCA1/CDC6/CDC25A/AVEN/BLM/MRE11/RAD51C/RBBP8/NBN/KIF14/FOXO4/USP47/DTL/CDC25C/CDC25B/CHFR/CLSPN/ABRAXAS1/RAD50/SIN3A/CDC7/INTS3/RAB11A/FZR1/MTA3/UIMC1/RAD51B/BABAM2/NABP2/INIP	50
GO:0030512	GO:0030512	negative regulation of transforming growth factor beta receptor signaling pathway	50/3503	99/18903	5.85e-13	4.69e-12	1.58e-12	TP53/SIRT1/BMP2/MIR17HG/HSPA5/PPARG/CAV1/FBN1/HDAC2/SMAD7/WNT1/SPRY2/HDAC1/ING1/ING2/ZBTB7A/ADAM17/TET1/EMILIN1/STRAP/CD109/BRMS1/TGFB1I1/TGFBR3/BRMS1L/CAV2/RBBP7/BAMBI/ARID4A/ARID4B/PIN1/HSPA1A/RBBP4/SPRED2/PPARA/TGFB3/NKX2-1/SPRY1/SMAD6/LTBP1/SKI/SMURF1/STUB1/FBN2/DNM2/SIN3A/SAP130/FKBP1A/SMURF2/SINHCAF	50
GO:0014033	GO:0014033	neural crest cell differentiation	49/3503	96/18903	5.94e-13	4.75e-12	1.6e-12	EXT1/FOLR1/CITED2/FN1/HIF1A/MAPK1/MAPK3/SOX9/SEMA6A/TWIST1/ERBB4/BMP7/SMAD4/SIX1/CDH2/JAG1/EDN1/FRZB/HES1/FOXC2/RET/SFRP1/BMP4/SNAI2/NRP1/SEMA3A/SEMA4D/EDNRA/EDNRB/EFNB1/FOXC1/CORO1C/ANXA6/LRP6/SEMA4C/OVOL2/SMO/SEMA6D/ALX1/NRP2/CDC42/RPS7/KITLG/SHH/TCOF1/EDN3/BMPR1A/ACVR1/NRG1	49
GO:0032508	GO:0032508	DNA duplex unwinding	48/3503	93/18903	5.96e-13	4.75e-12	1.6e-12	RECQL4/WRN/ATRX/ERCC2/HMGA1/MNAT1/RAD51/RECQL5/ERCC3/RECQL/G3BP1/HELQ/DDX3X/DHX9/XRCC6/POT1/ANXA1/MCM2/RTEL1/FANCM/RFC2/XRCC5/RUVBL1/BLM/BRIP1/DNA2/RPA1/MRE11/TOP2A/MCM7/PIF1/CDC45/DDX11/NBN/DDX1/TREX1/MCM3/FBH1/MCM8/WRNIP1/CHD1L/CHD4/RAD50/RUVBL2/HELB/CHD3/MCM6/CHD8	48
GO:0045814	GO:0045814	negative regulation of gene expression, epigenetic	48/3503	93/18903	5.96e-13	4.75e-12	1.6e-12	RB1/EZH2/SIRT1/BMI1/LMNA/HMGB1/PIK3CA/DNMT1/SIRT6/CDK2/CTBP1/TRIM27/HMGA2/H3-3A/H3-3B/HDAC1/MECP2/TET1/HAT1/MBD2/HDAC5/CTCF/CBX3/HELLS/TPR/KMT2D/AXIN1/PPM1D/LHX2/TASOR2/KDM1A/SUV39H1/SPI1/UBR2/MPHOSPH8/SETDB1/SIN3A/TRIM28/MACROH2A1/DNMT3A/MBD3/SMARCA5/BAZ1A/BAZ2A/MACROH2A2/NDN/CREBZF/H1-0	48
GO:0051781	GO:0051781	positive regulation of cell division	48/3503	93/18903	5.96e-13	4.75e-12	1.6e-12	VEGFA/POLDIP2/IGF1R/IL1B/TGFB1/FGF2/TGFA/AURKB/IGF2/ECT2/FGFR2/IL1A/YBX1/TGFB2/NUP62/MACC1/RHOA/PDGFA/FGF1/FGF5/MDK/PDGFB/PTN/VEGFC/CAT/VEGFD/BIRC5/PGF/CDCA8/OPN1LW/TAL1/CDC6/CDC42/VEGFB/OSM/FGF7/SHH/KIF14/KIF3B/BTC/CDC14A/TGFB3/CXCR5/SSTR5/CDC25B/PRKCE/NKX3-1/AURKC	48
GO:1903038	GO:1903038	negative regulation of leukocyte cell-cell adhesion	65/3503	147/18903	6.22e-13	4.95e-12	1.66e-12	AKT1/PRDX2/ERBB2/CD274/HMGB1/PTEN/CASP3/CTLA4/CXCL12/LILRB1/PRKAR1A/WNK1/HAVCR2/KLF4/IL2/IL10/SMAD7/PDCD1LG2/CEBPB/IL2RA/LGALS3/MDK/ASS1/BMP4/CBFB/CD86/GPNMB/GLI3/ANXA1/HLA-DRB1/IRF1/ARG2/PAWR/FOXP3/PAG1/PTPN6/BCL6/SDC4/TNFAIP8L2/VTCN1/ZC3H12A/ITCH/RUNX1/SOCS1/SOCS6/CD74/PRNP/SPN/IDO1/IFNB1/SHH/SOCS5/IFNA2/CEACAM1/PPARA/LGALS9/IHH/MAD1L1/IL4R/DLG1/LRRC32/IL4/ADORA2A/LOXL3/VSIR	65
GO:0010721	GO:0010721	negative regulation of cell development	77/3503	188/18903	6.36e-13	5.06e-12	1.7e-12	TP53/RB1/VEGFA/CTNNB1/EPHB2/GSK3B/IGF1/IL1B/IL6/PTEN/SPP1/TNF/NOTCH1/PTHLH/SEMA6A/WNT5A/BMP7/LILRB1/IL1A/PAEP/GORASP1/CDKN2B/FBN1/FRZB/HES1/FBXW7/TRPV1/CDK5/PAX6/PTN/NRP1/CDH1/SEMA3A/SEMA4D/DCC/S1PR3/EDNRB/EPHA7/FGF13/CORO1C/TACSTD2/MELTF/NF2/TREM2/SEMA4C/B2M/DPYSL5/SEMA6D/ACTN4/ULK1/WNT3A/LHX2/NF1/NOG/SPRY4/EFNA5/DICER1/KANK1/PSEN1/ID1/SKI/PROX1/CAV3/EFNB3/KDM4A/CDKL3/TRIM11/PTPRS/PCM1/RTN4/F2/Y…	77
GO:0014823	GO:0014823	response to activity	40/3503	70/18903	6.5e-13	5.15e-12	1.73e-12	MMP2/FOS/HIF1A/IL6/PIK3CA/BGLAP/ZEB1/TNF/CXCR4/HSF1/EDN1/IL10/ITGA2/BMP6/CDK1/PPARGC1A/STK11/CAT/CRY1/CRY2/AGT/GCG/METRNL/ANGPT2/ITGB3/OXT/PRKAA1/PRKAA2/TH/UQCRC1/ADIPOQ/MYOG/LEP/FNDC5/SOD2/CBL/PPARD/SRD5A1/SLC7A5/SLC38A2	40
GO:0016445	GO:0016445	somatic diversification of immunoglobulins	40/3503	70/18903	6.5e-13	5.15e-12	1.73e-12	ERCC1/TGFB1/IL2/IL10/MSH6/MSH3/NSD2/YY1/MSH2/FOXP3/PRKDC/BCL6/TCF3/TFRC/TP53BP1/ATAD5/CD28/CD40/EXO1/PMS2/MLH1/PTPRC/HSPD1/RNF168/CD40LG/NBN/POLB/NHEJ1/EXOSC3/RNF8/UNG/SHLD2/SHLD1/SHLD3/CTNNBL1/SUPT6H/PAXIP1/APLF/IL4/PARP3	40
GO:0032722	GO:0032722	positive regulation of chemokine production	40/3503	70/18903	6.5e-13	5.15e-12	1.73e-12	HIF1A/HMGB1/IL1B/IL6/TNF/TWIST1/WNT5A/HAVCR2/EGR1/IFNG/IL6R/IL33/MIF/EIF2AK2/ADAM17/TLR4/CSF1R/DDX3X/AGER/IL17RA/HMOX1/AIRE/IL17A/IL18/LPL/MYD88/TLR9/SYK/ADIPOQ/CD74/LGALS9/IL17F/IL4R/ADCYAP1/IL7/ALOX15B/TLR2/MBP/RIPK2/OAS1	40
GO:0065004	GO:0065004	protein-DNA complex assembly	92/3503	242/18903	7e-13	5.54e-12	1.86e-12	TP53/RB1/ATRX/ESR1/HMGB1/SOX9/SIRT6/MED19/RAD51/DAXX/H2AX/H3-3A/H3-3B/WNT10B/H4C1/H4C11/H4C12/H4C13/H4C14/H4C15/H4C2/H4C3/H4C4/H4C5/H4C6/H4C8/H4C9/HELLS/MCM2/NPM1/MED31/RSF1/MED1/TCF4/TERF1/H2BC21/MED27/RAD52/SMARCB1/PADI4/RAD51C/CDC45/SMARCA4/H1-5/TBP/TAF1/UBTF/H1-1/CENPA/H1-2/H3C1/HEY2/MED15/POGZ/DR1/CENPE/HMGB2/MED20/OIP5/GRWD1/CENPC/SART3/BRD2/MED14/H3C14/SET/SUPT16H/SENP6/MACROH2A1/H3-4/SMAR…	92
GO:0014009	GO:0014009	glial cell proliferation	34/3503	54/18903	7.12e-13	5.63e-12	1.89e-12	TP53/RB1/IL1B/IL6/TNF/E2F1/SOX4/NOTCH1/CLU/KRAS/CDKN2B/HES1/IL33/MECP2/CX3CL1/VEGFC/CSF1R/GFAP/AREG/LTA/NF2/PLAG1/TREM2/CSF1/PENK/PTK2B/SHH/NF1/DICER1/PRKCI/IL34/LEPR/SKI/SLC7A5	34
GO:0061900	GO:0061900	glial cell activation	34/3503	54/18903	7.12e-13	5.63e-12	1.89e-12	JUN/IL1B/IL6/TNF/CLU/ATM/JAK2/IFNG/TRPV1/IL33/CX3CL1/SPHK1/AGER/ITGAM/ITGB2/LRP1/MMP8/TLR9/TREM2/CCL3/SMO/SNCA/PTPRC/PSEN1/TYROBP/TLR2/IL13/LDLR/IL4/ADORA2A/CTSC/IFNGR2/C5AR1/CNTF	34
GO:0071677	GO:0071677	positive regulation of mononuclear cell migration	41/3503	73/18903	7.36e-13	5.81e-12	1.95e-12	HMGB1/TNF/CXCL12/WNT5A/WNK1/CD47/RHOA/SERPINE1/FPR2/IL12A/LGALS3/CCL5/ADAM17/CALR/CREB3/CCL27/CORO1A/AGER/STK39/CXCL10/ITGA4/ITGB3/CCL3/CCR2/FADD/SPN/CSF1/PTK2B/ABL1/ADAM8/CCR7/SPI1/ADAM10/GAS6/CXCL13/LGALS9/NEDD9/CCR1/CCL7/CCL20/IL4	41
GO:0035904	GO:0035904	aorta development	37/3503	62/18903	7.53e-13	5.93e-12	2e-12	LOX/ADAMTS6/SOX4/NOTCH1/SIX1/TGFB2/JAG1/HES1/PDGFRB/RBPJ/COL3A1/APLNR/EDNRA/EGR2/ENG/HEY1/EFEMP2/LRP1/NGFR/ROBO1/TBX2/LEP/SUFU/SRF/EFNB2/HEY2/LOXL1/PDE2A/SMAD6/ACVRL1/PROX1/LRP2/CNTRL/BMPR1A/PRDM1/NKX3-1/MYLK	37
GO:0031346	GO:0031346	positive regulation of cell projection organization	121/3503	352/18903	7.55e-13	5.94e-12	2e-12	EZH2/VEGFA/EPHB2/FN1/MTOR/GSK3B/IGF1R/PIK3CA/KIT/HSP90AA1/RAC1/CXCL12/WNT5A/HSPA5/SERPINF1/BMP7/HRAS/SRC/ALK/HGF/APC/ITGA2/LIMK1/ROR2/MAP2K1/RAC2/TGFBR1/WNT1/FZD1/CDH4/EP300/ARHGAP35/ITGA6/CAPRIN1/MDK/NFE2L2/NTRK1/P2RX7/PTN/RET/S100A9/CX3CL1/BMPR2/FSCN1/STK11/NRP1/CFLAR/ACTR2/SEMA4D/EHD1/CRABP2/DAB2IP/AGT/LPAR3/CORO1C/ITGA3/L1CAM/PAFAH1B1/PLXNA1/RAP1A/ROBO1/BDNF/BRAF/TIAM1/WNT3A/NEURL1/SLIT2/CDC4…	121
GO:0050868	GO:0050868	negative regulation of T cell activation	59/3503	128/18903	8.16e-13	6.41e-12	2.16e-12	PRDX2/ERBB2/CD274/HMGB1/PTEN/CASP3/CTLA4/LILRB1/PRKAR1A/HAVCR2/IL2/IL10/SMAD7/PDCD1LG2/CEBPB/IL2RA/LGALS3/MDK/BMP4/CBFB/CD86/GPNMB/GLI3/ANXA1/HLA-DRB1/IRF1/ARG2/PAWR/FOXP3/PAG1/PTPN6/BCL6/SDC4/TNFAIP8L2/VTCN1/ZC3H12A/ITCH/RUNX1/SOCS1/SOCS6/CD74/PRNP/SPN/IDO1/IFNB1/SHH/SOCS5/IFNA2/CEACAM1/LGALS9/IHH/MAD1L1/IL4R/DLG1/LRRC32/IL4/ADORA2A/LOXL3/VSIR	59
GO:0071692	GO:0071692	protein localization to extracellular region	125/3503	368/18903	8.2e-13	6.44e-12	2.17e-12	HIF1A/IGF1/IL1B/IL6/TGFB1/TNF/EZR/SOX4/FOXO1/SMAD2/PSMD9/RAF1/CASR/PPARG/IL1A/IRS1/JAK2/SIRT6/TGFB2/FBN1/IFNG/LRP5/BMP6/NR1H2/ALOX5/HMGCR/IL12A/CCN3/P2RX7/PRKN/GAL/CCL5/SFRP1/TLR4/VEGFC/SRCIN1/ADAM9/RAB3D/CLOCK/DNM1L/NR1H3/RAB10/ERP29/COMP/ABCA1/EDNRB/F2R/GCG/GLUL/FFAR1/ANXA1/HLA-DRB1/HNF4A/IL12B/LTBP2/RAB8A/NOS2/PAFAH1B1/PCK2/PFKFB2/TREM2/KRT20/ANO1/RAB13/SLC16A1/SREBF1/HNF1A/TTN/VIP/SLC25A22/WL…	125
GO:0042116	GO:0042116	macrophage activation	53/3503	109/18903	8.43e-13	6.61e-12	2.22e-12	JUN/IL6/TNF/THBS1/WNT5A/CLU/FOXP1/ATM/JAK2/HAVCR2/IFNG/IL10/TRPV1/IL33/CEBPA/JUND/MIF/PLA2G4A/CX3CL1/TLR4/SPHK1/NR1H3/IL31RA/CSF2/AGER/STK39/ITGAM/ITGB2/MMP8/PLCG2/TLR9/TREM2/CCL3/SNCA/SYK/ZC3H12A/CD74/PTPRC/HSPD1/DYSF/TREX1/JMJD6/TYROBP/IL4R/TLR2/PRKCE/IL13/LDLR/IL4/CTSC/IFNGR2/C5AR1/KARS1	53
GO:0061333	GO:0061333	renal tubule morphogenesis	43/3503	79/18903	8.79e-13	6.88e-12	2.31e-12	MYC/VEGFA/WT1/CTNNB1/BCL2/BMP2/FGF2/SOX9/SMAD4/SIX1/HES1/WNT1/IRX2/FGF1/HOXB7/ILK/BMP4/TCF21/AGT/FOXD1/GATA3/GREM1/GLI3/TACSTD2/PKD1/KIF26B/LGR4/PTCH1/SMO/WNT6/WNT2B/IRX1/NPNT/SHH/NOG/MTSS1/CTNNBIP1/WNT4/WNT11/HOXA11/DLG1/ADAMTS16/CITED1	43
GO:0030593	GO:0030593	neutrophil chemotaxis	52/3503	106/18903	8.88e-13	6.94e-12	2.33e-12	IL1B/CXCL8/PIK3CD/PIK3CG/RAC1/CXADR/CCL2/TGFB2/EDN1/RAC2/CXCR1/CXCR2/LGALS3/MDK/S100A9/CCL5/CCL18/CX3CL1/DNM1L/DPP4/CXCL10/ITGB2/MPP1/PF4/S100A8/S100A12/CCL3/CCL24/CXCL6/CXCL5/BSG/SYK/SLIT2/CD74/CCR7/SAA1/IL23A/CXCL13/CCL26/PDE4B/CXCL2/CCL8/CCL15/CXCL1/CXCL3/CCL7/ITGA1/CCL20/EDN3/CCL16/C5AR1/DAPK2	52
GO:0015833	GO:0015833	peptide transport	95/3503	254/18903	9.12e-13	7.12e-12	2.39e-12	HIF1A/IL1B/IL6/TNF/TNFSF11/SOX4/FOXO1/SMAD2/PSMD9/RAF1/CASR/IRS1/JAK2/KISS1/ABCC1/SIRT6/EDN1/IFNG/LRP5/TRPV1/SLC7A11/ALOX5/CCN3/PRKN/GAL/CCL5/SFRP1/SPINK1/UCN/SLC9A3R1/CLOCK/ABCC5/ABCC4/ABCA1/GCG/GHRH/GHRHR/GJA1/GLUL/FFAR1/ANXA1/HLA-DRB1/HNF4A/FFAR4/AQP1/NOS2/PCK2/PFKFB2/ANO1/S100A8/SLC16A1/SREBF1/HNF1A/VIP/SLC25A22/GPR68/NR0B2/PER2/SYT7/RAB11B/CD74/IL1RN/CNR1/LEP/BAD/EFNA5/KCNA5/NR1H4/PLA2G6/PTP…	95
GO:0019233	GO:0019233	sensory perception of pain	51/3503	103/18903	9.27e-13	7.24e-12	2.43e-12	MAPK3/PTGS2/TNF/CXCR4/CXCL12/IL1A/CCL2/EDN1/IL10/ITGA2/TRPV1/IL33/CDK5/MECP2/CCN3/NTRK1/P2RX7/MGLL/EDNRB/F2R/GRM1/HOXB8/HTR2A/IAPP/AQP1/IL12B/MME/OXT/ANO1/CCL3/TAC1/TACR1/CCR2/UCHL1/VIP/CALCA/CNR1/BDKRB1/PENK/GRIN2A/P2RY1/PTAFR/PRKAR1B/NPY1R/GIP/NDN/ARRB2/SLC9A1/P2RX4/PTGES/ACP3	51
GO:0050821	GO:0050821	protein stabilization	84/3503	214/18903	9.3e-13	7.25e-12	2.44e-12	TP53/CHEK2/IGF1/PTEN/SOX4/HSP90AA1/CLU/CREB1/MDM4/SMAD7/PIM1/FBXW7/PPARGC1A/CRYAB/EP300/PRKN/TBL1X/SUMO1/WNT10B/CALR/TSPAN1/PTGES3/CSN3/CTNND1/EFNA1/FLOT2/GAPDH/SMAD3/NPM1/PFN2/BAG1/SMO/VHL/USP7/BAG6/MUL1/USP9X/RUVBL1/RPL11/RPL5/RPS7/PHB1/HSPD1/HSP90AB1/PIN1/PFN1/PRKCD/HSPA1A/H1-5/TAF1/NLK/TREX1/PIK3R1/P3H1/GTPBP4/MCM8/TYROBP/PIM2/CRTAP/DVL1/PHB2/PARK7/WDR81/CCNH/RTN4/UXT/TBRG1/EPHA4/FLNA/PER3/RU…	84
GO:0010463	GO:0010463	mesenchymal cell proliferation	29/3503	42/18903	1.07e-12	8.34e-12	2.8e-12	MYC/LMNA/NFIB/CTNNB1/BMP2/ZEB1/SOX9/WNT5A/BMP7/FGFR2/KDR/SIX1/LRP5/PDGFA/FOXF1/BMP4/SMO/STAT1/TBX2/WNT2/FGF7/SHH/CTNNBIP1/IHH/TGFBR2/WNT11/IRS2/PHF14/BMPR1A	29
GO:0071604	GO:0071604	transforming growth factor beta production	29/3503	42/18903	1.07e-12	8.34e-12	2.8e-12	FN1/HIF1A/PTGS2/THBS1/LILRB1/SMAD4/TGFB2/ITGAV/ATF2/LUM/CX3CL1/CDH3/CD24/COL3A1/SMAD3/CD46/FOXP3/FERMT1/CD34/HSP90AB1/LGALS9/TYROBP/LTBP1/WNT11/IL13/LRRC32/BMPR1A/ITGB8/CD2AP	29
GO:0043392	GO:0043392	negative regulation of DNA binding	33/3503	52/18903	1.12e-12	8.72e-12	2.93e-12	JUN/E2F1/TNKS/LEF1/JAK2/HDAC2/FBXW7/HMGA2/ERCC4/SUMO1/HEY1/GATA1/HMOX1/IFI16/MSX2/RSF1/SMO/TMSB4X/PER2/CPNE1/LHX2/NFKBIA/DDIT3/KDM1A/TAF1/HEY2/PSEN1/CTNNBIP1/ID1/NEK2/SUMO3/SIN3A/SRI	33
GO:2000379	GO:2000379	positive regulation of reactive oxygen species metabolic process	40/3503	71/18903	1.22e-12	9.48e-12	3.19e-12	TP53/GSTP1/CDKN1A/MAPK14/TGFB1/THBS1/FOXO3/RIPK1/CRP/PDGFRB/RIPK3/GADD45A/AGTR1/FPR2/NFE2L2/PDGFB/TLR4/CD36/AKR1C1/AGT/ITGAM/ITGB2/MMP8/PLCG2/SNCA/SOD1/SYK/ZC3H12A/HVCN1/PTK2B/LEP/SOD2/PRKCD/TYROBP/GRIN1/TGFBR2/CLCN3/PARK7/F2/GRB2	40
GO:0048592	GO:0048592	eye morphogenesis	68/3503	159/18903	1.26e-12	9.79e-12	3.29e-12	VEGFA/TOPORS/CITED2/CTNNB1/EPHB2/HIF1A/BCL2/STAT3/ZEB1/PROM1/FGF2/SOX9/NOTCH1/TWIST1/WNT5A/BAX/BMP7/KDR/ATF4/JAG1/EPHA2/FBN1/LRP5/RPE65/FRS2/EFEMP1/FASLG/NOTCH2/PAX6/BMP4/YY1/FZD5/NKD1/FAT1/ZHX2/GLI3/DLL1/HMGN1/AQP1/SIX3/SLC1A1/TBX2/TH/WNT2/WNT2B/KDM2B/MFN2/NF1/PRKCI/BCAR3/IHH/ALDH1A3/SKI/PROX1/DSCAM/HIPK2/SP3/FBN2/COL5A2/NAGLU/BAK1/NTRK2/NIPBL/CEP290/RING1/PRDM1/MFAP2/CNTF	68
GO:0035924	GO:0035924	cellular response to vascular endothelial growth factor stimulus	41/3503	74/18903	1.36e-12	1.05e-11	3.53e-12	AKT1/VEGFA/MAPK14/PIK3CA/PIK3CB/PIK3CD/NOTCH1/SEMA6A/RELA/KDR/DCN/FLT1/HSPB1/PDGFRB/SPRY2/IL12A/PDGFRA/VEGFC/NRP1/SPHK1/ADAMTS3/CD63/RAMP2/DAB2IP/VEGFD/FOXC1/FLT4/GAS1/DLL1/ANXA1/IL12B/PGF/MAP2K3/ROBO1/VCAM1/NRP2/VEGFB/MT1G/MAPKAPK2/GAB1/FLT3	41
GO:0038127	GO:0038127	ERBB signaling pathway	58/3503	126/18903	1.36e-12	1.05e-11	3.55e-12	EGFR/AKT1/EGF/ERBB2/MMP9/PIK3CA/MAPK1/PTK2/TGFB1/SOX9/TGFA/ERBB4/SRC/ERBB3/NUP62/FBXW7/EFEMP1/RBPJ/FASLG/ADAM17/DAB2IP/AGT/AREG/PIGR/PLAUR/PLCG1/BRAF/NEURL1/SHKBP1/MVP/PTK2B/ABL1/CDH13/CBL/SOCS5/PIK3C2A/CEACAM1/BTC/BCAR3/PSEN1/PTPN11/AFAP1L2/SOS1/GPER1/GPRC5A/STUB1/RTN4/ITGA1/RALA/AGR2/GRB2/BCAR1/IQGAP1/PTPN3/GAB1/NRG1/SHC1/TSG101	58
GO:0010906	GO:0010906	regulation of glucose metabolic process	52/3503	107/18903	1.42e-12	1.09e-11	3.68e-12	TP53/AKT1/SIRT1/IGF1/PTH/NR3C1/FOXO1/IGF2/AKT2/IGFBP3/IRS1/SIRT6/SRC/DDB1/PPARGC1A/EP300/MST1/PRKN/SIRT7/PDK1/STK11/NCOA2/SORBS1/CRY1/FBP1/FOXK1/GCG/PDK4/PFKFB2/USP7/KAT2B/ADIPOQ/IGFBP4/LEP/PMAIP1/BAD/SESN2/PPARA/LEPR/INS/INSR/IRS2/GPT/KAT2A/GPLD1/C1QTNF3/RANBP2/WDR5/ADIPOR1/GCK/NNMT/DUSP12	52
GO:0009306	GO:0009306	protein secretion	122/3503	359/18903	1.49e-12	1.15e-11	3.86e-12	HIF1A/IGF1/IL1B/IL6/TGFB1/TNF/EZR/SOX4/FOXO1/SMAD2/PSMD9/RAF1/CASR/PPARG/IL1A/IRS1/JAK2/SIRT6/TGFB2/IFNG/LRP5/BMP6/NR1H2/ALOX5/HMGCR/IL12A/CCN3/P2RX7/PRKN/GAL/CCL5/SFRP1/TLR4/VEGFC/SRCIN1/ADAM9/RAB3D/CLOCK/DNM1L/NR1H3/RAB10/ERP29/COMP/ABCA1/EDNRB/F2R/GCG/GLUL/FFAR1/ANXA1/HLA-DRB1/HNF4A/IL12B/LTBP2/RAB8A/NOS2/PAFAH1B1/PCK2/PFKFB2/TREM2/KRT20/ANO1/RAB13/SLC16A1/SREBF1/HNF1A/TTN/VIP/SLC25A22/WLS/GPR…	122
GO:0046887	GO:0046887	positive regulation of hormone secretion	57/3503	123/18903	1.5e-12	1.16e-11	3.89e-12	HIF1A/SPP1/TNFSF11/SOX4/PSMD9/CASR/PPARG/CREB1/JAK2/KISS1/SMAD4/SIRT6/EDN1/BMP6/CYP19A1/GAL/SPINK1/UCN/DAB2/GCG/GHRH/GHRHR/GLUL/FFAR1/HLA-DRB1/FFAR4/PCK2/PFKFB2/ANO1/RETN/TACR1/GPR68/NR0B2/VAMP8/LEP/BAD/NR1H4/PLA2G6/PTPN11/P2RY1/GPER1/PPARD/INS/ADCYAP1/IRS2/EDN3/GPLD1/BAIAP3/C1QTNF3/PRKCE/GIPR/SRI/GIP/INHBA/NKX3-1/GCK/SCT	57
GO:0042307	GO:0042307	positive regulation of protein import into nucleus	28/3503	40/18903	1.55e-12	1.2e-11	4.02e-12	MAPK14/PTGS2/TGFB1/HSP90AA1/ECT2/JAK2/IFNG/CDK1/CDH1/GLI3/SMAD3/SMO/TPR/ZC3H12A/LEP/SHH/HSP90AB1/PRKCD/RAN/PIK3R1/PSEN1/HYAL2/HDAC3/FLNA/TRIM28/DMAP1/BAG3/UBR5	28
GO:0014909	GO:0014909	smooth muscle cell migration	48/3503	95/18903	1.66e-12	1.27e-11	4.28e-12	CRK/APEX1/IGF1/BCL2/HAS2/IGFBP5/IGFBP3/SRC/ITGA2/RHOA/SERPINE1/PDGFA/PDGFRB/TERT/LPAR1/MDK/NFE2L2/CCN3/PDGFB/PLAU/CCL5/TLR4/NRP1/CCN4/AGT/ITGB3/LRP1/PLAT/PLXNA1/RPS6KB1/S100A11/TACR1/TPM1/DDR1/SEMA6D/SLIT2/MYOCD/ADIPOQ/ADAMTS1/DOCK4/VTN/NF1/DDIT3/FOXO4/GRB10/PPARD/BMPR1A/PARVA	48
GO:0034109	GO:0034109	homotypic cell-cell adhesion	48/3503	95/18903	1.66e-12	1.27e-11	4.28e-12	FN1/IL6/PIK3CB/PIK3CG/ACTB/TNFSF11/CXADR/CD99/PDPN/JAK2/HSPB1/SLC7A11/ILK/PDGFRA/PRKCA/RDX/CCL5/PTPRU/MYL9/COMP/MMRN1/GATA1/ITGB3/JAK1/SERPINE2/PLAUR/PTPN6/RAP2B/SYK/FERMT3/WNT3A/GNAS/MYL12A/CD9/PKP2/PRKCD/MPL/CEACAM1/MYH9/IL6ST/FIBP/FLNA/PLEK/P2RY12/ADAMTS18/STXBP1/HBB/CLIC1	48
GO:0055001	GO:0055001	muscle cell development	77/3503	191/18903	1.67e-12	1.28e-11	4.3e-12	VEGFA/LOX/LMNA/MTOR/IGF1/BCL2/TBX5/NOTCH1/CXADR/FOXP1/ITGB1/SMAD4/PRKAR1A/SIX1/ATG5/ADM/EDN1/HES1/PDGFRB/MAP2K4/HDAC9/CDK1/PDLIM5/PDGFRA/BMP4/WNT10B/YY1/CFLAR/RAMP2/MYL9/COMP/DMD/AGT/EDNRA/ENG/FHL2/FLII/EFEMP2/KRT19/MYL2/SDC1/SMO/TPM1/TTN/UCHL1/CSRP3/ACTN4/MYO18B/CAV2/TBX18/MYOG/NFATC2/MYOD1/SRF/KDM1A/TMOD4/DYSF/FBXO22/ACTA1/HEY2/DNER/XK/PPARA/RGS4/SORBS2/G6PD/SKI/PROX1/CAV3/LMOD1/BIN1/PARP2/MAML…	77
GO:0034605	GO:0034605	cellular response to heat	38/3503	66/18903	1.77e-12	1.36e-11	4.56e-12	SIRT1/EIF2S1/MTOR/GSK3B/PTGS2/HSP90AA1/THBS1/ATM/HSF1/IL1A/VCP/HDAC2/TRPV1/DAXX/EP300/FGF1/SUMO1/CETN1/CREBBP/SCARA5/HMOX1/CXCL10/ATR/ANO1/TPR/YWHAE/CD34/RBBP7/NF1/HSP90AB1/HSPA1A/HSPA6/STUB1/PRKACA/MAPKAPK2/ATXN3/HSPA1B/BAG3	38
GO:0046632	GO:0046632	alpha-beta T cell differentiation	55/3503	117/18903	1.8e-12	1.37e-11	4.61e-12	MTOR/HMGB1/IL6/BCL2/STAT3/FOXP1/LEF1/IFNG/IL2/IL6R/RHOA/SMAD7/ATF2/CTSL/JUNB/CBFB/CD86/MALT1/IL27/GATA3/GLI3/ANXA1/HLA-DRB1/IL12B/IL18/IRF1/FOXP3/IL21/RARA/BCL6/BRAF/SYK/ZC3H12A/RUNX1/SOCS1/IL18R1/SPN/ABL1/MYB/SHH/SOCS5/ADA/RPL22/ITPKB/IL23A/LGALS9/IHH/TGFBR2/IL4R/PTGER4/IL4/PNP/PRDM1/RIPK2/LOXL3	55
GO:0035592	GO:0035592	establishment of protein localization to extracellular region	122/3503	360/18903	1.85e-12	1.41e-11	4.74e-12	HIF1A/IGF1/IL1B/IL6/TGFB1/TNF/EZR/SOX4/FOXO1/SMAD2/PSMD9/RAF1/CASR/PPARG/IL1A/IRS1/JAK2/SIRT6/TGFB2/IFNG/LRP5/BMP6/NR1H2/ALOX5/HMGCR/IL12A/CCN3/P2RX7/PRKN/GAL/CCL5/SFRP1/TLR4/VEGFC/SRCIN1/ADAM9/RAB3D/CLOCK/DNM1L/NR1H3/RAB10/ERP29/COMP/ABCA1/EDNRB/F2R/GCG/GLUL/FFAR1/ANXA1/HLA-DRB1/HNF4A/IL12B/LTBP2/RAB8A/NOS2/PAFAH1B1/PCK2/PFKFB2/TREM2/KRT20/ANO1/RAB13/SLC16A1/SREBF1/HNF1A/TTN/VIP/SLC25A22/WLS/GPR…	122
GO:0032612	GO:0032612	interleukin-1 production	59/3503	130/18903	1.85e-12	1.41e-11	4.75e-12	GSTP1/HMGB1/IGF1/IL6/STAT3/TNF/WNT5A/FOXP1/CASP8/JAK2/HAVCR2/EGR1/HDAC2/HSPB1/IFNG/IL10/P2RX7/PML/CX3CL1/TLR4/FZD5/CASP1/SPHK1/CD36/MALT1/PANX3/AGER/S1PR3/F2R/FFAR1/GIT1/ANXA1/FFAR4/IFI16/IL16/IL17A/ARG2/LPL/SMAD3/MNDA/MYD88/TREM2/CCL3/ZC3H12A/ACP5/CCR7/SAA1/AIM2/IL1R2/GAS6/CEACAM1/NR1H4/LGALS9/TYROBP/CARD16/STMP1/ARRB2/RIPK2/IGHD	59
GO:0032652	GO:0032652	regulation of interleukin-1 production	59/3503	130/18903	1.85e-12	1.41e-11	4.75e-12	GSTP1/HMGB1/IGF1/IL6/STAT3/TNF/WNT5A/FOXP1/CASP8/JAK2/HAVCR2/EGR1/HDAC2/HSPB1/IFNG/IL10/P2RX7/PML/CX3CL1/TLR4/FZD5/CASP1/SPHK1/CD36/MALT1/PANX3/AGER/S1PR3/F2R/FFAR1/GIT1/ANXA1/FFAR4/IFI16/IL16/IL17A/ARG2/LPL/SMAD3/MNDA/MYD88/TREM2/CCL3/ZC3H12A/ACP5/CCR7/SAA1/AIM2/IL1R2/GAS6/CEACAM1/NR1H4/LGALS9/TYROBP/CARD16/STMP1/ARRB2/RIPK2/IGHD	59
GO:0001959	GO:0001959	regulation of cytokine-mediated signaling pathway	70/3503	167/18903	1.9e-12	1.44e-11	4.86e-12	GSTP1/HIF1A/IL6/CXCR4/WNT5A/XIAP/PPARG/CASP8/CAV1/RIPK1/AGPAT2/EDN1/NR1H2/PRKN/CCL5/ADAM17/BIRC7/CASP1/SPHK1/CD24/NR1H3/CYLD/RABGEF1/TBK1/STING1/IL1R1/MMP12/PAFAH1B1/TREM2/MED1/AXL/METTL3/PTPN6/ROBO1/SYK/TNFRSF1A/MUL1/SOCS1/FADD/CPNE1/SLIT2/ADIPOQ/ISG15/CD74/TICAM2/IL1RN/CSF1/IKBKB/PTPRC/PIAS4/HSPA1A/TREX1/IL1R2/GAS6/TRAIP/NR1H4/PTPN11/CARD16/PTPN1/IL7/TRAF2/PARP14/OTOP1/CNOT7/HSPA1B/IRF7/STAT2/R…	70
GO:0030010	GO:0030010	establishment of cell polarity	65/3503	150/18903	1.92e-12	1.46e-11	4.9e-12	ZW10/CRK/FBXW11/GSK3B/IGF1R/PLK1/PTK2/ROCK1/HSP90AA1/WNT5A/ITGB1/MSN/ROCK2/HES1/RHOA/MAD2L1/WEE1/SPRY2/NDC80/FOXF1/PAX6/FSCN1/STK11/SLC9A3R1/CDH5/KAT5/RAB10/AMOT/FAT1/FGF13/FLOT2/GATA3/GJA1/LAMA1/GSN/PAFAH1B1/PKD1/KIF26B/FERMT1/CDC42/PTK2B/ABL1/SHH/HSP90AB1/CCR7/CENPA/KANK1/PRKCI/RICTOR/SPRY1/DOCK2/SPAG5/MYH9/KRIT1/HTT/DCTN1/ARF6/MAPRE1/CDK5RAP2/NDE1/CLASP1/SDCCAG8/MARK2/GPSM1/IFT20	65
GO:0034341	GO:0034341	response to interferon-gamma	62/3503	140/18903	1.94e-12	1.47e-11	4.95e-12	TP53/TNF/WNT5A/VIM/PPARG/JAK2/CCL2/CD47/EDN1/IFNG/NR1H2/IRF8/FASLG/ASS1/CCL5/CCL18/CX3CL1/TLR4/CASP1/NR1H3/ACTR2/UBD/CYP27B1/DAPK1/GAPDH/GSN/IL12B/IRF1/JAK1/KIF5B/NOS2/MED1/CXCL16/RPS6KB1/CCL3/CCL24/SNCA/TRIM21/STAT1/SOCS1/KYNU/CD40/CD74/CDC42/RPL13A/LGALS9/CCL26/CLDN1/CCL8/CCL15/CD58/CCL7/CCL20/CCL16/TLR2/CIITA/PARP14/OTOP1/ADAMTS13/CITED1/STXBP1/IFNGR2	62
[truncated: 2,644 more rows]

## Sheet: Table S4
	ID	Description	GeneRatio	BgRatio	pvalue	p.adjust	qvalue	geneID	Count
[truncated: 299 more rows]

## Sheet: Table S5
	ID	Description	GeneRatio	BgRatio	pvalue	p.adjust	qvalue	geneID	Count
[truncated: 236 more rows]

## Sheet: Table S6
ID	Description	GeneRatio	BgRatio	pvalue	p.adjust	qvalue	geneID	Count
[truncated: 186 more rows]

## Sheet: Table S7
ONTOLOGY	ID	Description	GeneRatio	BgRatio	pvalue	p.adjust	qvalue	geneID	Count
[truncated: 3,031 more rows]

[truncated: 1 more sheets: Table S8]
